# Supplementary material for: Surprising regulatory plasticity for the conserved HOG pathway in diverse Saccharomyces cerevisiae strains
Source: bioRxiv. 2025 Dec 28:2025.12.28.696518. Preprint. [Version 1] doi: 10.64898/2025.12.28.696518 (PMC12776145; doi:10.64898/2025.12.28.696518)
Supplement: Supplement 1 — Table S1: Strains used in the study Table S2: Oligonucleotides used in the study Table S3: MIC* estimates for all strain-genotype combinations Table S4: ΔMIC* estimates comparing wild-type strains and hog1Δ mutants Table S5: edgeR output for differential expression analysis Table S6: Functional enrichments Table S7: PLS regression coefficients for predicting MIC* from gene expression [file media-1.xlsx]

## Sheet: Metadata
Table	Description
Table S1	Strain List
Table S2	Primers List
Table S3	MIC estimates for all strain-genotype combinations
Table S4	Delta MIC estimates comparing HOG1 deletion to WT for all strains and stresses
Table S5	Differential expression results for all genes, strains, stresses, and genotypes tested
Table S6	GO and KEGG pathway enrichment results for all conditions tested
Table S7	PLS regression coefficients for predicting MIC from gene expression

## Sheet: Table S1 Strain List
Strain Name	Other Aliases	Background	Group	Genotype	Reference	Notes
S288C	JL518	S288C	Lab	MATa/MATa ho/ho URA3/URA3	Scholes 2024 BMC (ref 44)	URA3 allele is from M22 strain
S288C hog1	JL1630	S288C	Lab	MATa/MATa ho/ho URA3/URA3 hog1D::KANMX/hog1D::KANMX	This study
S288C HOG1::GFP	JL1572	S288C	Lab	MATa/MATa ho/ho URA3/URA3 HOG1/HOG1::GFP::NATMX	This study
YPS606	JL769	YPS606	Oak	MATa/MATa	Scholes 2024 BMC (ref 44)
YPS606 hog1	JL1199	YPS606	Oak	MATa/MATa hog1D::KANMX/hog1D::KANMX	This study
YPS606 HOG1::GFP	JL1865	YPS606	Oak	MATa/MATa HOG1/HOG1::GFP::KANMX	This study
M22	JL399	M22	Vineyard	MATa/MATa	Scholes 2024 BMC (ref 44)
M22 hog1	JL1225	M22	Vineyard	MATa/MATa hog1D::KANMX/hog1D::KANMX	This study
M22 HOG1::GFP	JL1571	M22	Vineyard	MATa/MATa HOG1/HOG1::GFP::KANMX	This study
YJM1129	JL889	YJM1129	Distillery	MATa/MATa	Scholes 2024 BMC (ref 44)
YJM1129 hog1	JL1224	YJM1129	Distillery	MATa/MATa hog1D::KANMX/hog1D::KANMX	This study

## Sheet: Table S2 Primers List
Primer Name	Sequence (5' --> 3')	Anneals	Product Size	Purpose	Reference
HOG1 600 up	TCGTTTTTGGTAGCCCTTCA	Anneals 588 nt upstream of HOG1 start codon	2.54 kb (for hog1::KANMX allele)	Amplifying hog1::KANMX for transformation into yeast strains	This study
HOG1 600 down	GAGCTGCTGATTCCTTTTATG	Anneals 598 nt downstream of HOG1 stop codon
MX Cassette 5' reverse (KanB)	CTGCAGCGAGGAGCCGTAAT	Anneals in the MX promoter	variable	Checks for genomic insertion of MX cassete when paired with forward primer annealing upstream of insertion site	Winzeler et al. 1999. Science. 285: 901-906.
HOG1 qPCR F	TATATCTGCCACGTTTGATG	Anneals inside HOG1 gene (nt 1,061 - 1,081)	203 bp (for wt HOG1 allele)	checks for presence of wildtype HOG1 allele in genome of yeast strains	This study
HOG1 qPCR R	AGTCCGTAATGGTGTCATTT	Anneals inside HOG1 gene (nt 1,244 - 1,264)
MAT_a_forward	ACTCCACTTCAAGTAAGAGTTTG	Anneals inside MATa specific sequence	544 bp (for MATa allele) 404 bp (MATa allele)	Determining mating type of yeast isolates	Illuxley
MAT_alpha_forward	GCACGGAATATGGGACTACTTCG	Anneals inside MATa specific sequence
MAT_reverse_downstream	AGTCACATCAAGATCGTTTATGG	Anneals downstream of MAT locus
HOG1_GFP_F	CGGTAACCAGGCCATACAGTACGCTAATGAGTTCCAACAGGGTCGACGGATCCCCGGGTT	Anneals pFA6A-GFP plasmid upstream of GFP	2.2 kb	Amplifying GFP from pFA6A-GFP plasmid for creating C-terminal fusions to HOG1 in yeast	Huh Nature paper
HOG1_GFP_R	GAAGTAAGAATGAGTGGTTAGGGACATTAAAAAAACACGTTCGATGAATTCGAGCTCGTT	Anneals pFA6A-GFP plasmid downstream of GFP
F2 CHK	AACCCGGGGATCCGTCGACC	Anneals at 3' end of GFP gene	518 bp (for HOG1::GFP)	Checks for insertion of GFP as fusion to HOG1	Huh Nature paper
HOG1_GFP_CHK_F	AGTCGAACCTGATGCCGTAG	Anneals inside HOG1 gene (nt 809 - 829)

## Sheet: Table S3 MIC Estimates
primary_stress	genotype	strain	MIC	SE_LP	CI_Lower	CI_Upper
Mock	WT	S288C	2.19064	0.0669626	1.7982	2.63812
NaCl	WT	S288C	7.53163	0.0635056	6.53314	8.66247
H2O2	WT	S288C	4.68502	0.0658641	3.99653	5.46839
EtOH	WT	S288C	1.46888	0.0791731	1.11401	1.88332
Heat	WT	S288C	4.05913	0.0622039	3.47845	4.7151
Mock	HOG1	S288C	1.97453	0.0712024	1.58709	2.42
NaCl	HOG1	S288C	2.69575	0.0660518	2.24698	3.20655
H2O2	HOG1	S288C	3.09914	0.0630683	2.6225	3.63849
EtOH	HOG1	S288C	1.35285	0.0814636	1.00564	1.76018
Heat	HOG1	S288C	2.6398	0.0669678	2.19209	3.15031
Mock	WT	YPS606	3.08202	0.0636614	2.60318	3.62449
NaCl	WT	YPS606	33.6181	0.0785591	28.6779	39.3806
H2O2	WT	YPS606	5.44692	0.0691177	4.63014	6.38219
EtOH	WT	YPS606	5.46328	0.0669966	4.66794	6.37022
Heat	WT	YPS606	5.32881	0.0675846	4.54363	6.22521
Mock	HOG1	YPS606	2.75876	0.0737591	2.25282	3.34338
NaCl	HOG1	YPS606	5.13107	0.0651026	4.3966	5.96549
H2O2	HOG1	YPS606	2.4049	0.0739972	1.94522	2.93633
EtOH	HOG1	YPS606	3.25848	0.0658323	2.74298	3.84497
Heat	HOG1	YPS606	2.98026	0.06965	2.47236	3.56244
Mock	WT	M22	2.1823	0.0655319	1.79873	2.61845
NaCl	WT	M22	12.6253	0.0785861	10.6803	14.8942
H2O2	WT	M22	3.80847	0.0648811	3.23428	4.46051
EtOH	WT	M22	4.45272	0.0641544	3.80845	5.18332
Heat	WT	M22	3.1307	0.0647296	2.63853	3.68945
Mock	HOG1	M22	1.90487	0.0734086	1.5156	2.35438
NaCl	HOG1	M22	4.13945	0.0629659	3.54276	4.81451
H2O2	HOG1	M22	3.1271	0.0681936	2.61076	3.71728
EtOH	HOG1	M22	2.8475	0.0646184	2.38981	3.36699
Heat	HOG1	M22	2.50819	0.0684847	2.06753	3.01215
Mock	WT	YJM1129	2.29468	0.0683272	1.88173	2.76681
NaCl	WT	YJM1129	15.2691	0.080504	12.8944	18.0497
H2O2	WT	YJM1129	4.54223	0.0675003	3.85544	5.32618
EtOH	WT	YJM1129	4.58529	0.0650202	3.91701	5.34441
Heat	WT	YJM1129	3.35096	0.0656697	2.82549	3.94861
Mock	HOG1	YJM1129	2.45169	0.0714684	2.00053	2.97069
NaCl	HOG1	YJM1129	4.88088	0.0651583	4.17583	5.68198
H2O2	HOG1	YJM1129	3.60076	0.0672486	3.03262	4.24894
EtOH	HOG1	YJM1129	3.10264	0.0672447	2.59604	3.6806
Heat	HOG1	YJM1129	2.5709	0.0693923	2.11682	3.09115

## Sheet: Table S4 Delta MIC Estimates
Group1	Group2	Delta_MIC	SE	CI_Lower	CI_Upper	P_value	P_value_lp	P_value_WaldMIC
Mock:WT:S288C	NaCl:WT:S288C	5.34099	0.576282	4.2115	6.47048	2.63114e-27	2.63114e-27	1.89638e-20
Mock:WT:S288C	H2O2:WT:S288C	2.49438	0.425818	1.65979	3.32897	4.41413e-10	4.41413e-10	4.68882e-09
Mock:WT:S288C	EtOH:WT:S288C	-0.721763	0.28819	-1.28661	-0.15692	0.0129543	0.0129543	0.0122637
Mock:WT:S288C	Heat:WT:S288C	1.86849	0.376071	1.1314	2.60557	3.29723e-07	3.29723e-07	6.74941e-07
Mock:WT:S288C	Mock:HOG1:S288C	-0.21611	0.298664	-0.801481	0.369261	0.469825	0.469825	0.469319
Mock:WT:S288C	NaCl:HOG1:S288C	0.50511	0.321391	-0.124806	1.13502	0.114739	0.114739	0.116035
Mock:WT:S288C	H2O2:HOG1:S288C	0.908494	0.331826	0.258127	1.55886	0.00589611	0.00589611	0.006184
Mock:WT:S288C	EtOH:HOG1:S288C	-0.837789	0.285823	-1.39799	-0.277586	0.00372609	0.00372609	0.00337713
Mock:WT:S288C	Heat:HOG1:S288C	0.449158	0.321252	-0.180483	1.0788	0.160524	0.160524	0.162068
Mock:WT:S288C	Mock:WT:YPS606	0.891374	0.333755	0.237226	1.54552	0.00718461	0.00718461	0.00756838
Mock:WT:S288C	NaCl:WT:YPS606	31.4275	2.72302	26.0904	36.7645	9.84737e-121	9.84737e-121	8.16036e-31
Mock:WT:S288C	H2O2:WT:YPS606	3.25627	0.489185	2.29749	4.21506	1.31321e-13	1.31321e-13	2.80384e-11
Mock:WT:S288C	EtOH:WT:YPS606	3.27263	0.477478	2.33679	4.20847	4.07294e-14	4.07294e-14	7.18155e-12
Mock:WT:S288C	Heat:WT:YPS606	3.13817	0.473232	2.21065	4.06569	3.0507e-13	3.0507e-13	3.3263e-11
Mock:WT:S288C	Mock:HOG1:YPS606	0.568116	0.347796	-0.113552	1.24978	0.0977818	0.0977818	0.10237
Mock:WT:S288C	NaCl:HOG1:YPS606	2.94042	0.447602	2.06314	3.81771	1.33982e-12	1.33982e-12	5.05587e-11
Mock:WT:S288C	H2O2:HOG1:YPS606	0.214261	0.328201	-0.429001	0.857523	0.512112	0.512112	0.513863
Mock:WT:S288C	EtOH:HOG1:YPS606	1.06784	0.349232	0.383355	1.75232	0.00190938	0.00190938	0.00223064
Mock:WT:S288C	Heat:HOG1:YPS606	0.789616	0.347247	0.109025	1.47021	0.0210319	0.0210319	0.02297
Mock:WT:S288C	Mock:WT:M22	-0.00833893	0.296314	-0.589104	0.572426	0.977548	0.977548	0.977549
Mock:WT:S288C	NaCl:WT:M22	10.4346	1.0859	8.30631	12.563	3.77788e-46	3.77788e-46	7.31119e-22
Mock:WT:S288C	H2O2:WT:M22	1.61782	0.374149	0.884506	2.35114	8.62157e-06	8.62157e-06	1.53216e-05
Mock:WT:S288C	EtOH:WT:M22	2.26208	0.404916	1.46846	3.0557	4.66111e-09	4.66111e-09	2.31637e-08
Mock:WT:S288C	Heat:WT:M22	0.940058	0.338886	0.275854	1.60426	0.00509628	0.00509628	0.00553773
Mock:WT:S288C	Mock:HOG1:M22	-0.285769	0.300018	-0.873794	0.302255	0.342047	0.342047	0.34084
Mock:WT:S288C	NaCl:HOG1:M22	1.9488	0.383148	1.19785	2.69976	1.48357e-07	1.48357e-07	3.6512e-07
Mock:WT:S288C	H2O2:HOG1:M22	0.936457	0.350214	0.25005	1.62286	0.00657244	0.00657244	0.0074962
Mock:WT:S288C	EtOH:HOG1:M22	0.656862	0.324674	0.0205125	1.29321	0.0422193	0.0422193	0.0430584
Mock:WT:S288C	Heat:HOG1:M22	0.317549	0.318827	-0.30734	0.942439	0.317807	0.317807	0.319254
Mock:WT:S288C	Mock:WT:YJM1129	0.104041	0.30815	-0.499923	0.708004	0.735503	0.735503	0.735642
Mock:WT:S288C	NaCl:WT:YJM1129	13.0785	1.32202	10.4873	15.6696	7.78974e-56	7.78974e-56	4.47541e-23
Mock:WT:S288C	H2O2:WT:YJM1129	2.35159	0.426517	1.51563	3.18755	4.21427e-09	4.21427e-09	3.51806e-08
Mock:WT:S288C	EtOH:WT:YJM1129	2.39465	0.416768	1.5778	3.2115	1.24441e-09	1.24441e-09	9.15052e-09
Mock:WT:S288C	Heat:WT:YJM1129	1.16032	0.35336	0.467743	1.85289	0.000836444	0.000836444	0.00102466
Mock:WT:S288C	Mock:HOG1:YJM1129	0.261052	0.323978	-0.373932	0.896036	0.418565	0.418565	0.420375
Mock:WT:S288C	NaCl:HOG1:YJM1129	2.69024	0.433882	1.83985	3.54063	3.33873e-11	3.33873e-11	5.63235e-10
Mock:WT:S288C	H2O2:HOG1:YJM1129	1.41012	0.372536	0.679962	2.14028	9.82196e-05	9.82196e-05	0.000153593
Mock:WT:S288C	EtOH:HOG1:YJM1129	0.911995	0.345812	0.234215	1.58977	0.00749621	0.00749621	0.00835801
Mock:WT:S288C	Heat:HOG1:YJM1129	0.38026	0.324605	-0.255955	1.01647	0.239201	0.239201	0.241416
NaCl:WT:S288C	H2O2:WT:S288C	-2.84661	0.633573	-4.08839	-1.60483	3.74739e-06	3.74739e-06	7.02442e-06
NaCl:WT:S288C	EtOH:WT:S288C	-6.06275	0.572351	-7.18454	-4.94097	5.74247e-35	5.74247e-35	3.22114e-26
NaCl:WT:S288C	Heat:WT:S288C	-3.4725	0.607926	-4.66402	-2.28099	1.14557e-09	1.14557e-09	1.11621e-08
NaCl:WT:S288C	Mock:HOG1:S288C	-5.5571	0.575156	-6.68438	-4.42982	2.88798e-29	2.88798e-29	4.3763e-22
NaCl:WT:S288C	NaCl:HOG1:S288C	-4.83588	0.583856	-5.98022	-3.69154	8.82296e-21	8.82296e-21	1.20453e-16
NaCl:WT:S288C	H2O2:HOG1:S288C	-4.4325	0.587409	-5.5838	-3.2812	3.64735e-17	3.64735e-17	4.49362e-14
NaCl:WT:S288C	EtOH:HOG1:S288C	-6.17878	0.571811	-7.29951	-5.05805	3.13053e-36	3.13053e-36	3.23694e-27
NaCl:WT:S288C	Heat:HOG1:S288C	-4.89183	0.584215	-6.03687	-3.74679	3.71033e-21	3.71033e-21	5.60087e-17
NaCl:WT:S288C	Mock:WT:YPS606	-4.44962	0.590749	-5.60746	-3.29177	5.28122e-17	5.28122e-17	4.99071e-14
NaCl:WT:S288C	NaCl:WT:YPS606	26.0865	2.72974	20.7363	31.4367	2.60437e-47	2.60437e-47	1.2193e-21
NaCl:WT:S288C	H2O2:WT:YPS606	-2.08472	0.673787	-3.40531	-0.764119	0.00187206	0.00187206	0.00197457
NaCl:WT:S288C	EtOH:WT:YPS606	-2.06836	0.665082	-3.37189	-0.76482	0.00169043	0.00169043	0.00187133
NaCl:WT:S288C	Heat:WT:YPS606	-2.20282	0.663979	-3.5042	-0.901446	0.000803229	0.000803229	0.000907926
NaCl:WT:S288C	Mock:HOG1:YPS606	-4.77287	0.599979	-5.94881	-3.59694	1.03243e-17	1.03243e-17	1.79029e-15
NaCl:WT:S288C	NaCl:HOG1:YPS606	-2.40057	0.646975	-3.66862	-1.13252	0.000152972	0.000152972	0.000206893
NaCl:WT:S288C	H2O2:HOG1:YPS606	-5.12673	0.589933	-6.28298	-3.97048	9.93114e-22	9.93114e-22	3.61271e-18
NaCl:WT:S288C	EtOH:HOG1:YPS606	-4.27315	0.597259	-5.44376	-3.10255	6.33479e-15	6.33479e-15	8.39155e-13
NaCl:WT:S288C	Heat:HOG1:YPS606	-4.55137	0.597827	-5.72309	-3.37966	1.34738e-16	1.34738e-16	2.67388e-14
NaCl:WT:S288C	Mock:WT:M22	-5.34933	0.573242	-6.47286	-4.2258	3.25885e-28	3.25885e-28	1.04177e-20
NaCl:WT:S288C	NaCl:WT:M22	5.09365	1.15349	2.83285	7.35445	1.15482e-06	1.15482e-06	1.00608e-05
NaCl:WT:S288C	H2O2:WT:M22	-3.72317	0.608002	-4.91483	-2.5315	6.85395e-11	6.85395e-11	9.14806e-10
NaCl:WT:S288C	EtOH:WT:M22	-3.07891	0.622195	-4.29839	-1.85943	2.48269e-07	2.48269e-07	7.47992e-07
NaCl:WT:S288C	Heat:WT:M22	-4.40093	0.591458	-5.56017	-3.2417	2.07672e-16	2.07672e-16	1.00066e-13
NaCl:WT:S288C	Mock:HOG1:M22	-5.62676	0.576692	-6.75706	-4.49646	2.15816e-29	2.15816e-29	1.7224e-22
NaCl:WT:S288C	NaCl:HOG1:M22	-3.39219	0.610966	-4.58966	-2.19471	4.08038e-09	4.08038e-09	2.8215e-08
NaCl:WT:S288C	H2O2:HOG1:M22	-4.40453	0.598168	-5.57692	-3.23214	1.33693e-15	1.33693e-15	1.79329e-13
NaCl:WT:S288C	EtOH:HOG1:M22	-4.68413	0.585029	-5.83076	-3.53749	2.02976e-19	2.02976e-19	1.1786e-15
NaCl:WT:S288C	Heat:HOG1:M22	-5.02344	0.583581	-6.16724	-3.87964	2.56659e-22	2.56659e-22	7.43737e-18
NaCl:WT:S288C	Mock:WT:YJM1129	-5.23695	0.579266	-6.37229	-4.10161	2.87395e-25	2.87395e-25	1.5573e-19
NaCl:WT:S288C	NaCl:WT:YJM1129	7.73747	1.37693	5.03875	10.4362	5.59934e-11	5.59934e-11	1.9164e-08
NaCl:WT:S288C	H2O2:WT:YJM1129	-2.9894	0.63674	-4.23739	-1.74141	1.40472e-06	1.40472e-06	2.66795e-06
NaCl:WT:S288C	EtOH:WT:YJM1129	-2.94634	0.630058	-4.18123	-1.71145	1.30211e-06	1.30211e-06	2.921e-06
NaCl:WT:S288C	Heat:WT:YJM1129	-4.18068	0.598789	-5.35428	-3.00707	3.52064e-14	3.52064e-14	2.91253e-12
NaCl:WT:S288C	Mock:HOG1:YJM1129	-5.07994	0.587149	-6.23073	-3.92915	5.44065e-22	5.44065e-22	5.06623e-18
NaCl:WT:S288C	NaCl:HOG1:YJM1129	-2.65075	0.639648	-3.90444	-1.39706	2.11535e-05	2.11535e-05	3.41184e-05
NaCl:WT:S288C	H2O2:HOG1:YJM1129	-3.93087	0.609015	-5.12452	-2.73722	6.54559e-12	6.54559e-12	1.086e-10
NaCl:WT:S288C	EtOH:HOG1:YJM1129	-4.429	0.59597	-5.59708	-3.26092	4.87814e-16	4.87814e-16	1.07315e-13
NaCl:WT:S288C	Heat:HOG1:YJM1129	-4.96073	0.58682	-6.11088	-3.81059	3.4964e-21	3.4964e-21	2.82485e-17
H2O2:WT:S288C	EtOH:WT:S288C	-3.21614	0.41918	-4.03772	-2.39457	3.00243e-16	3.00243e-16	1.68715e-14
H2O2:WT:S288C	Heat:WT:S288C	-0.625893	0.474267	-1.55544	0.303653	0.184048	0.184048	0.186933
H2O2:WT:S288C	Mock:HOG1:S288C	-2.71049	0.424451	-3.5424	-1.87858	1.17253e-11	1.17253e-11	1.70426e-10
H2O2:WT:S288C	NaCl:HOG1:S288C	-1.98927	0.438172	-2.84807	-1.13047	2.37494e-06	2.37494e-06	5.62725e-06
H2O2:WT:S288C	H2O2:HOG1:S288C	-1.58589	0.44421	-2.45652	-0.71525	0.000233234	0.000233234	0.00035681
H2O2:WT:S288C	EtOH:HOG1:S288C	-3.33217	0.418064	-4.15156	-2.51278	2.17358e-17	2.17358e-17	1.58056e-15
H2O2:WT:S288C	Heat:HOG1:S288C	-2.04522	0.438393	-2.90446	-1.18599	1.25413e-06	1.25413e-06	3.08216e-06
H2O2:WT:S288C	Mock:WT:YPS606	-1.60301	0.447451	-2.47999	-0.726019	0.000225946	0.000225946	0.000340279
H2O2:WT:S288C	NaCl:WT:YPS606	28.9331	2.72225	23.5976	34.2686	7.0917e-74	7.0917e-74	2.19963e-26
H2O2:WT:S288C	H2O2:WT:YPS606	0.761893	0.561793	-0.339201	1.86299	0.172115	0.172115	0.175042
H2O2:WT:S288C	EtOH:WT:YPS606	0.778254	0.551362	-0.302396	1.8589	0.156056	0.156056	0.158094
H2O2:WT:S288C	Heat:WT:YPS606	0.643789	0.54898	-0.432192	1.71977	0.239	0.239	0.240916
H2O2:WT:S288C	Mock:HOG1:YPS606	-1.92627	0.458914	-2.82572	-1.02681	2.13437e-05	2.13437e-05	2.69942e-05
H2O2:WT:S288C	NaCl:HOG1:YPS606	0.446042	0.527724	-0.588278	1.48036	0.3976	0.3976	0.397989
H2O2:WT:S288C	H2O2:HOG1:YPS606	-2.28012	0.444993	-3.15229	-1.40795	1.49178e-07	1.49178e-07	2.99205e-07
H2O2:WT:S288C	EtOH:HOG1:YPS606	-1.42654	0.457321	-2.32288	-0.530211	0.0014907	0.0014907	0.00181251
H2O2:WT:S288C	Heat:HOG1:YPS606	-1.70476	0.457128	-2.60072	-0.80881	0.000148612	0.000148612	0.000192018
H2O2:WT:S288C	Mock:WT:M22	-2.50272	0.422366	-3.33054	-1.6749	2.10109e-10	2.10109e-10	3.11388e-09
H2O2:WT:S288C	NaCl:WT:M22	7.94026	1.10607	5.7724	10.1081	6.88102e-19	6.88102e-19	7.03243e-13
H2O2:WT:S288C	H2O2:WT:M22	-0.876557	0.473736	-1.80506	0.0519493	0.0622782	0.0622782	0.0642696
H2O2:WT:S288C	EtOH:WT:M22	-0.232303	0.494723	-1.20194	0.737336	0.638338	0.638338	0.638667
H2O2:WT:S288C	Heat:WT:M22	-1.55432	0.449581	-2.43549	-0.673161	0.000393642	0.000393642	0.000545673
H2O2:WT:S288C	Mock:HOG1:M22	-2.78015	0.426075	-3.61524	-1.94506	5.29393e-12	5.29393e-12	6.799e-11
H2O2:WT:S288C	NaCl:HOG1:M22	-0.545577	0.478959	-1.48432	0.393165	0.252436	0.252436	0.254666
H2O2:WT:S288C	H2O2:HOG1:M22	-1.55792	0.458375	-2.45632	-0.659525	0.00055008	0.00055008	0.000676826
H2O2:WT:S288C	EtOH:HOG1:M22	-1.83752	0.440099	-2.7001	-0.97494	1.49701e-05	1.49701e-05	2.97676e-05
H2O2:WT:S288C	Heat:HOG1:M22	-2.17683	0.437163	-3.03365	-1.32001	2.22483e-07	2.22483e-07	6.37638e-07
H2O2:WT:S288C	Mock:WT:YJM1129	-2.39034	0.430616	-3.23433	-1.54635	5.11464e-09	5.11464e-09	2.84079e-08
H2O2:WT:S288C	NaCl:WT:YJM1129	10.5841	1.33863	7.96041	13.2078	1.52449e-25	1.52449e-25	2.64457e-15
H2O2:WT:S288C	H2O2:WT:YJM1129	-0.14279	0.512892	-1.14804	0.862459	0.780744	0.780744	0.780704
H2O2:WT:S288C	EtOH:WT:YJM1129	-0.0997309	0.504602	-1.08873	0.88927	0.843295	0.843295	0.843324
H2O2:WT:S288C	Heat:WT:YJM1129	-1.33407	0.459861	-2.23538	-0.432754	0.00320091	0.00320091	0.00371952
H2O2:WT:S288C	Mock:HOG1:YJM1129	-2.23333	0.441531	-3.09871	-1.36794	1.78207e-07	1.78207e-07	4.2336e-07
H2O2:WT:S288C	NaCl:HOG1:YJM1129	0.19586	0.517515	-0.818452	1.21017	0.70507	0.70507	0.705088
H2O2:WT:S288C	H2O2:HOG1:YJM1129	-1.08426	0.473887	-2.01306	-0.155459	0.0211492	0.0211492	0.0221367
H2O2:WT:S288C	EtOH:HOG1:YJM1129	-1.58239	0.455228	-2.47462	-0.690155	0.000393597	0.000393597	0.000508898
H2O2:WT:S288C	Heat:HOG1:YJM1129	-2.11412	0.441461	-2.97937	-1.24887	7.39114e-07	7.39114e-07	1.67679e-06
EtOH:WT:S288C	Heat:WT:S288C	2.59025	0.367867	1.86924	3.31126	6.97361e-13	6.97361e-13	1.90496e-12
EtOH:WT:S288C	Mock:HOG1:S288C	0.505653	0.286665	-0.0562002	1.06751	0.078539	0.078539	0.0777462
EtOH:WT:S288C	NaCl:HOG1:S288C	1.22687	0.310723	0.617866	1.83588	8.21496e-05	8.21496e-05	7.86623e-05
EtOH:WT:S288C	H2O2:HOG1:S288C	1.63026	0.321788	0.999565	2.26095	4.52523e-07	4.52523e-07	4.05726e-07
EtOH:WT:S288C	EtOH:HOG1:S288C	-0.116026	0.272749	-0.650604	0.418551	0.670611	0.670611	0.670548
EtOH:WT:S288C	Heat:HOG1:S288C	1.17092	0.310526	0.562303	1.77954	0.000165462	0.000165462	0.000162742
EtOH:WT:S288C	Mock:WT:YPS606	1.61314	0.323451	0.979186	2.24709	6.48283e-07	6.48283e-07	6.12364e-07
EtOH:WT:S288C	NaCl:WT:YPS606	32.1492	2.72374	26.8108	37.4876	1.02285e-125	1.02285e-125	3.7516e-32
EtOH:WT:S288C	H2O2:WT:YPS606	3.97804	0.483782	3.02984	4.92623	3.44192e-20	3.44192e-20	1.98829e-16
EtOH:WT:S288C	EtOH:WT:YPS606	3.9944	0.471981	3.06933	4.91946	8.00223e-21	8.00223e-21	2.60486e-17
EtOH:WT:S288C	Heat:WT:YPS606	3.85993	0.467526	2.9436	4.77627	8.03224e-20	8.03224e-20	1.5054e-16
EtOH:WT:S288C	Mock:HOG1:YPS606	1.28988	0.337761	0.62788	1.95188	9.53055e-05	9.53055e-05	0.000134042
EtOH:WT:S288C	NaCl:HOG1:YPS606	3.66219	0.441439	2.79698	4.52739	3.58363e-19	3.58363e-19	1.07662e-16
EtOH:WT:S288C	H2O2:HOG1:YPS606	0.936024	0.317434	0.313865	1.55818	0.00288018	0.00288018	0.00319089
EtOH:WT:S288C	EtOH:HOG1:YPS606	1.7896	0.33971	1.12378	2.45542	9.93504e-08	9.93504e-08	1.37903e-07
EtOH:WT:S288C	Heat:HOG1:YPS606	1.51138	0.33743	0.850029	2.17273	5.25918e-06	5.25918e-06	7.49604e-06
EtOH:WT:S288C	Mock:WT:M22	0.713424	0.284274	0.156256	1.27059	0.0130227	0.0130227	0.0120857
EtOH:WT:S288C	NaCl:WT:M22	11.1564	1.08518	9.0295	13.2833	8.21346e-54	8.21346e-54	8.60674e-25
EtOH:WT:S288C	H2O2:WT:M22	2.33959	0.36571	1.62281	3.05637	5.38685e-11	5.38685e-11	1.5806e-10
EtOH:WT:S288C	EtOH:WT:M22	2.98384	0.397687	2.20439	3.76329	4.36863e-15	4.36863e-15	6.23782e-14
EtOH:WT:S288C	Heat:WT:M22	1.66182	0.329046	1.0169	2.30674	4.04503e-07	4.04503e-07	4.40837e-07
EtOH:WT:S288C	Mock:HOG1:M22	0.435994	0.287946	-0.12837	1.00036	0.130231	0.130231	0.129987
EtOH:WT:S288C	NaCl:HOG1:M22	2.67057	0.375219	1.93515	3.40598	2.70426e-13	2.70426e-13	1.10021e-12
EtOH:WT:S288C	H2O2:HOG1:M22	1.65822	0.340644	0.990571	2.32587	7.49964e-07	7.49964e-07	1.12789e-06
EtOH:WT:S288C	EtOH:HOG1:M22	1.37862	0.31421	0.762784	1.99447	1.24345e-05	1.24345e-05	1.14617e-05
EtOH:WT:S288C	Heat:HOG1:M22	1.03931	0.307913	0.435814	1.64281	0.000734964	0.000734964	0.000737238
EtOH:WT:S288C	Mock:WT:YJM1129	0.825804	0.296615	0.24445	1.40716	0.00555022	0.00555022	0.00536771
EtOH:WT:S288C	NaCl:WT:YJM1129	13.8002	1.32142	11.2103	16.3902	1.70256e-63	1.70256e-63	1.56998e-25
EtOH:WT:S288C	H2O2:WT:YJM1129	3.07335	0.41961	2.25093	3.89577	4.97344e-15	4.97344e-15	2.40127e-13
EtOH:WT:S288C	EtOH:WT:YJM1129	3.11641	0.409739	2.31334	3.91949	9.75646e-16	9.75646e-16	2.83052e-14
EtOH:WT:S288C	Heat:WT:YJM1129	1.88208	0.344045	1.20776	2.55639	2.9426e-08	2.9426e-08	4.48901e-08
EtOH:WT:S288C	Mock:HOG1:YJM1129	0.982815	0.313127	0.369097	1.59653	0.00158659	0.00158659	0.00169694
EtOH:WT:S288C	NaCl:HOG1:YJM1129	3.412	0.427339	2.57443	4.24957	1.43112e-17	1.43112e-17	1.41328e-15
EtOH:WT:S288C	H2O2:HOG1:YJM1129	2.13188	0.363845	1.41876	2.84501	1.63527e-09	1.63527e-09	4.64759e-09
EtOH:WT:S288C	EtOH:HOG1:YJM1129	1.63376	0.336103	0.975008	2.29251	8.6679e-07	8.6679e-07	1.16863e-06
EtOH:WT:S288C	Heat:HOG1:YJM1129	1.10202	0.313878	0.486833	1.71721	0.000423167	0.000423167	0.000446447
Heat:WT:S288C	Mock:HOG1:S288C	-2.0846	0.374646	-2.81889	-1.35031	1.251e-08	1.251e-08	2.63385e-08
Heat:WT:S288C	NaCl:HOG1:S288C	-1.36338	0.391149	-2.13002	-0.59674	0.000421986	0.000421986	0.000491086
Heat:WT:S288C	H2O2:HOG1:S288C	-0.959993	0.398573	-1.74118	-0.178804	0.0151717	0.0151717	0.0160149
Heat:WT:S288C	EtOH:HOG1:S288C	-2.70628	0.3664	-3.42441	-1.98815	5.68779e-14	5.68779e-14	1.51165e-13
Heat:WT:S288C	Heat:HOG1:S288C	-1.41933	0.391263	-2.18619	-0.652468	0.000245481	0.000245481	0.000286112
Heat:WT:S288C	Mock:WT:YPS606	-0.977113	0.401474	-1.76399	-0.19024	0.0142147	0.0142147	0.0149405
Heat:WT:S288C	NaCl:WT:YPS606	29.559	2.72143	24.2251	34.8929	2.29511e-86	2.29511e-86	1.7575e-27
Heat:WT:S288C	H2O2:WT:YPS606	1.38779	0.530127	0.348757	2.42682	0.00721057	0.00721057	0.00884885
Heat:WT:S288C	EtOH:WT:YPS606	1.40415	0.519182	0.386568	2.42173	0.00566383	0.00566383	0.00684
Heat:WT:S288C	Heat:WT:YPS606	1.26968	0.516104	0.258137	2.28123	0.0120221	0.0120221	0.0138887
Heat:WT:S288C	Mock:HOG1:YPS606	-1.30037	0.41387	-2.11154	-0.489202	0.00180775	0.00180775	0.00167809
Heat:WT:S288C	NaCl:HOG1:YPS606	1.07194	0.493239	0.105205	2.03867	0.0277201	0.0277201	0.029761
Heat:WT:S288C	H2O2:HOG1:YPS606	-1.65423	0.398069	-2.43443	-0.874027	3.34178e-05	3.34178e-05	3.24387e-05
Heat:WT:S288C	EtOH:HOG1:YPS606	-0.800651	0.413138	-1.61039	0.00908562	0.052297	0.052297	0.0526266
Heat:WT:S288C	Heat:HOG1:YPS606	-1.07887	0.412427	-1.88721	-0.270529	0.00900517	0.00900517	0.00889906
Heat:WT:S288C	Mock:WT:M22	-1.87683	0.372472	-2.60686	-1.14679	1.92508e-07	1.92508e-07	4.68376e-07
Heat:WT:S288C	NaCl:WT:M22	8.56615	1.09573	6.41856	10.7137	1.5762e-24	1.5762e-24	5.37785e-15
Heat:WT:S288C	H2O2:WT:M22	-0.250664	0.432404	-1.09816	0.596833	0.562335	0.562335	0.562118
Heat:WT:S288C	EtOH:WT:M22	0.39359	0.456747	-0.501617	1.2888	0.387663	0.387663	0.388839
Heat:WT:S288C	Heat:WT:M22	-0.92843	0.404517	-1.72127	-0.135591	0.0211041	0.0211041	0.0217241
Heat:WT:S288C	Mock:HOG1:M22	-2.15426	0.376218	-2.89163	-1.41688	5.54377e-09	5.54377e-09	1.02771e-08
Heat:WT:S288C	NaCl:HOG1:M22	0.0803163	0.438869	-0.779852	0.940484	0.85477	0.85477	0.854792
Heat:WT:S288C	H2O2:HOG1:M22	-0.93203	0.414222	-1.74389	-0.12017	0.0245424	0.0245424	0.0244443
Heat:WT:S288C	EtOH:HOG1:M22	-1.21163	0.393485	-1.98284	-0.440409	0.00185405	0.00185405	0.00207546
Heat:WT:S288C	Heat:HOG1:M22	-1.55094	0.389677	-2.31469	-0.787186	5.75674e-05	5.75674e-05	6.88969e-05
Heat:WT:S288C	Mock:WT:YJM1129	-1.76445	0.381858	-2.51288	-1.01602	2.52087e-06	2.52087e-06	3.82474e-06
Heat:WT:S288C	NaCl:WT:YJM1129	11.21	1.33014	8.60295	13.817	3.98181e-32	3.98181e-32	3.52635e-17
Heat:WT:S288C	H2O2:WT:YJM1129	0.483103	0.476194	-0.45022	1.41643	0.307564	0.307564	0.31034
Heat:WT:S288C	EtOH:WT:YJM1129	0.526162	0.467333	-0.389793	1.44212	0.258081	0.258081	0.260215
Heat:WT:S288C	Heat:WT:YJM1129	-0.708172	0.416204	-1.52392	0.107572	0.0886204	0.0886204	0.0888484
Heat:WT:S288C	Mock:HOG1:YJM1129	-1.60744	0.394344	-2.38034	-0.834536	4.26087e-05	4.26087e-05	4.57724e-05
Heat:WT:S288C	NaCl:HOG1:YJM1129	0.821753	0.481741	-0.122442	1.76595	0.085306	0.085306	0.0880456
Heat:WT:S288C	H2O2:HOG1:YJM1129	-0.458368	0.431992	-1.30506	0.388321	0.289574	0.289574	0.288664
Heat:WT:S288C	EtOH:HOG1:YJM1129	-0.956493	0.410629	-1.76131	-0.151675	0.0197079	0.0197079	0.0198412
Heat:WT:S288C	Heat:HOG1:YJM1129	-1.48823	0.394465	-2.26137	-0.71509	0.000146317	0.000146317	0.000161443
Mock:HOG1:S288C	NaCl:HOG1:S288C	0.721219	0.319857	0.0943114	1.34813	0.0239007	0.0239007	0.0241447
Mock:HOG1:S288C	H2O2:HOG1:S288C	1.1246	0.330285	0.477257	1.77195	0.000644862	0.000644862	0.000661762
Mock:HOG1:S288C	EtOH:HOG1:S288C	-0.62168	0.284303	-1.1789	-0.0644562	0.0294647	0.0294647	0.0287658
Mock:HOG1:S288C	Heat:HOG1:S288C	0.665268	0.319728	0.0386122	1.29192	0.0370098	0.0370098	0.0374587
Mock:HOG1:S288C	Mock:WT:YPS606	1.10748	0.332335	0.456119	1.75885	0.000828244	0.000828244	0.000860908
Mock:HOG1:S288C	NaCl:WT:YPS606	31.6436	2.72256	26.3074	36.9797	1.70574e-121	1.70574e-121	3.15908e-31
Mock:HOG1:S288C	H2O2:WT:YPS606	3.47238	0.488022	2.51588	4.42889	2.66645e-15	2.66645e-15	1.11737e-12
Mock:HOG1:S288C	EtOH:WT:YPS606	3.48874	0.476236	2.55534	4.42215	7.5882e-16	7.5882e-16	2.37712e-13
Mock:HOG1:S288C	Heat:WT:YPS606	3.35428	0.472028	2.42912	4.27944	6.23239e-15	6.23239e-15	1.19371e-12
Mock:HOG1:S288C	Mock:HOG1:YPS606	0.784226	0.346468	0.105161	1.46329	0.0215043	0.0215043	0.0236056
Mock:HOG1:S288C	NaCl:HOG1:YPS606	3.15653	0.446317	2.28177	4.0313	2.75836e-14	2.75836e-14	1.5228e-12
Mock:HOG1:S288C	H2O2:HOG1:YPS606	0.430371	0.326792	-0.210131	1.07087	0.185004	0.185004	0.187854
Mock:HOG1:S288C	EtOH:HOG1:YPS606	1.28395	0.347803	0.602265	1.96563	0.000184416	0.000184416	0.000222856
Mock:HOG1:S288C	Heat:HOG1:YPS606	1.00573	0.345865	0.327843	1.68361	0.00317232	0.00317232	0.00363913
Mock:HOG1:S288C	Mock:WT:M22	0.207771	0.294766	-0.369959	0.785501	0.481716	0.481716	0.480892
Mock:HOG1:S288C	NaCl:WT:M22	10.6507	1.08518	8.52383	12.7777	4.20599e-48	4.20599e-48	9.73395e-23
Mock:HOG1:S288C	H2O2:WT:M22	1.83393	0.37276	1.10334	2.56453	4.46746e-07	4.46746e-07	8.65962e-07
Mock:HOG1:S288C	EtOH:WT:M22	2.47819	0.403518	1.68731	3.26907	1.37392e-10	1.37392e-10	8.17693e-10
Mock:HOG1:S288C	Heat:WT:M22	1.15617	0.337401	0.494873	1.81746	0.000559374	0.000559374	0.000610999
Mock:HOG1:S288C	Mock:HOG1:M22	-0.0696594	0.298505	-0.654719	0.5154	0.815526	0.815526	0.815481
Mock:HOG1:S288C	NaCl:HOG1:M22	2.16491	0.381715	1.41677	2.91306	5.35317e-09	5.35317e-09	1.41513e-08
Mock:HOG1:S288C	H2O2:HOG1:M22	1.15257	0.348808	0.468917	1.83622	0.00079194	0.00079194	0.00095212
Mock:HOG1:S288C	EtOH:HOG1:M22	0.872972	0.323143	0.239624	1.50632	0.00682571	0.00682571	0.00690261
Mock:HOG1:S288C	Heat:HOG1:M22	0.533659	0.317315	-0.0882672	1.15559	0.0917886	0.0917886	0.0926086
Mock:HOG1:S288C	Mock:WT:YJM1129	0.32015	0.306657	-0.280887	0.921188	0.296447	0.296447	0.296485
Mock:HOG1:S288C	NaCl:WT:YJM1129	13.2946	1.32141	10.7047	15.8845	1.02756e-57	1.02756e-57	8.22694e-24
Mock:HOG1:S288C	H2O2:WT:YJM1129	2.5677	0.425273	1.73418	3.40122	1.33336e-10	1.33336e-10	1.56257e-09
Mock:HOG1:S288C	EtOH:WT:YJM1129	2.61076	0.41546	1.79647	3.42505	3.5095e-11	3.5095e-11	3.29909e-10
Mock:HOG1:S288C	Heat:WT:YJM1129	1.37643	0.351937	0.686641	2.06621	7.19883e-05	7.19883e-05	9.19164e-05
Mock:HOG1:S288C	Mock:HOG1:YJM1129	0.477162	0.322525	-0.154976	1.1093	0.137064	0.137064	0.139019
Mock:HOG1:S288C	NaCl:HOG1:YJM1129	2.90635	0.432583	2.0585	3.7542	7.88139e-13	7.88139e-13	1.83491e-11
Mock:HOG1:S288C	H2O2:HOG1:YJM1129	1.62623	0.371185	0.898721	2.35374	6.74969e-06	6.74969e-06	1.18036e-05
Mock:HOG1:S288C	EtOH:HOG1:YJM1129	1.12811	0.344379	0.453134	1.80308	0.000910175	0.000910175	0.00105377
Mock:HOG1:S288C	Heat:HOG1:YJM1129	0.59637	0.323132	-0.0369566	1.2297	0.0637018	0.0637018	0.0649512
NaCl:HOG1:S288C	H2O2:HOG1:S288C	0.403385	0.349874	-0.282355	1.08912	0.249004	0.249004	0.248933
NaCl:HOG1:S288C	EtOH:HOG1:S288C	-1.3429	0.30868	-1.9479	-0.737898	1.49585e-05	1.49585e-05	1.3585e-05
NaCl:HOG1:S288C	Heat:HOG1:S288C	-0.0559511	0.34042	-0.723161	0.611259	0.869456	0.869456	0.869448
NaCl:HOG1:S288C	Mock:WT:YPS606	0.386265	0.35228	-0.304191	1.07672	0.272757	0.272757	0.272872
NaCl:HOG1:S288C	NaCl:WT:YPS606	30.9223	2.72198	25.5874	36.2573	5.01677e-109	5.01677e-109	6.59487e-30
NaCl:HOG1:S288C	H2O2:WT:YPS606	2.75116	0.499513	1.77214	3.73019	2.86885e-09	2.86885e-09	3.63578e-08
NaCl:HOG1:S288C	EtOH:WT:YPS606	2.76752	0.487924	1.81121	3.72384	1.26218e-09	1.26218e-09	1.41104e-08
NaCl:HOG1:S288C	Heat:WT:YPS606	2.63306	0.48409	1.68426	3.58186	6.34451e-09	6.34451e-09	5.35213e-08
NaCl:HOG1:S288C	Mock:HOG1:YPS606	0.0630063	0.365863	-0.654071	0.780084	0.863134	0.863134	0.86327
NaCl:HOG1:S288C	NaCl:HOG1:YPS606	2.43531	0.459199	1.5353	3.33533	2.48644e-08	2.48644e-08	1.13672e-07
NaCl:HOG1:S288C	H2O2:HOG1:YPS606	-0.290849	0.34745	-0.971838	0.39014	0.404093	0.404093	0.402539
NaCl:HOG1:S288C	EtOH:HOG1:YPS606	0.562728	0.366468	-0.155536	1.28099	0.12312	0.12312	0.12465
NaCl:HOG1:S288C	Heat:HOG1:YPS606	0.284506	0.364959	-0.430799	0.999812	0.434189	0.434189	0.435651
NaCl:HOG1:S288C	Mock:WT:M22	-0.513449	0.317602	-1.13594	0.109041	0.104092	0.104092	0.105956
NaCl:HOG1:S288C	NaCl:WT:M22	9.92953	1.08775	7.79757	12.0615	1.33881e-38	1.33881e-38	6.94776e-20
NaCl:HOG1:S288C	H2O2:WT:M22	1.11271	0.389595	0.349122	1.87631	0.00383001	0.00383001	0.00428906
NaCl:HOG1:S288C	EtOH:WT:M22	1.75697	0.418294	0.937127	2.57681	1.61034e-05	1.61034e-05	2.66536e-05
NaCl:HOG1:S288C	Heat:WT:M22	0.434948	0.35663	-0.264033	1.13393	0.221915	0.221915	0.222614
NaCl:HOG1:S288C	Mock:HOG1:M22	-0.790879	0.321337	-1.42069	-0.161069	0.013905	0.013905	0.0138469
NaCl:HOG1:S288C	NaCl:HOG1:M22	1.44369	0.39772	0.664177	2.22321	0.000228019	0.000228019	0.000283502
NaCl:HOG1:S288C	H2O2:HOG1:M22	0.431348	0.36751	-0.288958	1.15165	0.238438	0.238438	0.240514
NaCl:HOG1:S288C	EtOH:HOG1:M22	0.151752	0.34343	-0.521357	0.824862	0.658615	0.658615	0.658581
NaCl:HOG1:S288C	Heat:HOG1:M22	-0.187561	0.338294	-0.850604	0.475483	0.579429	0.579429	0.579284
NaCl:HOG1:S288C	Mock:WT:YJM1129	-0.401069	0.328635	-1.04518	0.243044	0.221926	0.221926	0.22231
NaCl:HOG1:S288C	NaCl:WT:YJM1129	12.5734	1.32352	9.97931	15.1674	1.32925e-47	1.32925e-47	2.10008e-21
NaCl:HOG1:S288C	H2O2:WT:YJM1129	1.84648	0.43943	0.985215	2.70775	1.25169e-05	1.25169e-05	2.64574e-05
NaCl:HOG1:S288C	EtOH:WT:YJM1129	1.88954	0.429872	1.04701	2.73207	5.57599e-06	5.57599e-06	1.10475e-05
NaCl:HOG1:S288C	Heat:WT:YJM1129	0.655206	0.370256	-0.0704836	1.3809	0.0752572	0.0752572	0.0767938
NaCl:HOG1:S288C	Mock:HOG1:YJM1129	-0.244058	0.343346	-0.917002	0.428887	0.477966	0.477966	0.477194
NaCl:HOG1:S288C	NaCl:HOG1:YJM1129	2.18513	0.446148	1.3107	3.05956	3.25039e-07	3.25039e-07	9.69298e-07
NaCl:HOG1:S288C	H2O2:HOG1:YJM1129	0.905011	0.388412	0.143736	1.66629	0.0183373	0.0183373	0.0198048
NaCl:HOG1:S288C	EtOH:HOG1:YJM1129	0.406886	0.363341	-0.30525	1.11902	0.261206	0.261206	0.26278
NaCl:HOG1:S288C	Heat:HOG1:YJM1129	-0.12485	0.343777	-0.798641	0.548942	0.716645	0.716645	0.716478
H2O2:HOG1:S288C	EtOH:HOG1:S288C	-1.74628	0.319898	-2.37327	-1.11929	5.91237e-08	5.91237e-08	4.79172e-08
H2O2:HOG1:S288C	Heat:HOG1:S288C	-0.459336	0.349883	-1.14509	0.226422	0.189517	0.189517	0.189241
H2O2:HOG1:S288C	Mock:WT:YPS606	-0.0171202	0.361426	-0.725502	0.691262	0.96222	0.96222	0.96222
H2O2:HOG1:S288C	NaCl:WT:YPS606	30.519	2.72114	25.1856	35.8523	1.15366e-103	1.15366e-103	3.42265e-29
H2O2:HOG1:S288C	H2O2:WT:YPS606	2.34778	0.504506	1.35897	3.33659	7.14579e-07	7.14579e-07	3.26162e-06
H2O2:HOG1:S288C	EtOH:WT:YPS606	2.36414	0.49298	1.39792	3.33036	3.80149e-07	3.80149e-07	1.62179e-06
H2O2:HOG1:S288C	Heat:WT:YPS606	2.22968	0.489368	1.27053	3.18882	1.49626e-06	1.49626e-06	5.20781e-06
H2O2:HOG1:S288C	Mock:HOG1:YPS606	-0.340379	0.374818	-1.07501	0.394251	0.366362	0.366362	0.363816
H2O2:HOG1:S288C	NaCl:HOG1:YPS606	2.03193	0.464848	1.12084	2.94301	5.26315e-06	5.26315e-06	1.23584e-05
H2O2:HOG1:S288C	H2O2:HOG1:YPS606	-0.694234	0.356972	-1.39389	0.00541904	0.0536391	0.0536391	0.0518011
H2O2:HOG1:S288C	EtOH:HOG1:YPS606	0.159343	0.374988	-0.57562	0.894306	0.67053	0.67053	0.67089
H2O2:HOG1:S288C	Heat:HOG1:YPS606	-0.118878	0.373722	-0.851361	0.613604	0.750731	0.750731	0.750415
H2O2:HOG1:S288C	Mock:WT:M22	-0.916833	0.328048	-1.5598	-0.273871	0.00481389	0.00481389	0.00519297
H2O2:HOG1:S288C	NaCl:WT:M22	9.52614	1.08831	7.3931	11.6592	1.97701e-34	1.97701e-34	2.07452e-18
H2O2:HOG1:S288C	H2O2:WT:M22	0.709329	0.397205	-0.0691785	1.48784	0.0718754	0.0718754	0.0741315
H2O2:HOG1:S288C	EtOH:WT:M22	1.35358	0.424855	0.520883	2.18628	0.0011504	0.0011504	0.00144259
H2O2:HOG1:S288C	Heat:WT:M22	0.0315633	0.365391	-0.68459	0.747716	0.931155	0.931155	0.931163
H2O2:HOG1:S288C	Mock:HOG1:M22	-1.19426	0.331833	-1.84464	-0.543883	0.000325669	0.000325669	0.000319453
H2O2:HOG1:S288C	NaCl:HOG1:M22	1.04031	0.404887	0.246747	1.83387	0.00938513	0.00938513	0.0101879
H2O2:HOG1:S288C	H2O2:HOG1:M22	0.0279629	0.376059	-0.7091	0.765026	0.940709	0.940709	0.940726
H2O2:HOG1:S288C	EtOH:HOG1:M22	-0.251633	0.352686	-0.942885	0.43962	0.475519	0.475519	0.475552
H2O2:HOG1:S288C	Heat:HOG1:M22	-0.590945	0.347903	-1.27282	0.0909325	0.0898367	0.0898367	0.0893962
H2O2:HOG1:S288C	Mock:WT:YJM1129	-0.804454	0.33872	-1.46833	-0.140575	0.017408	0.017408	0.0175497
H2O2:HOG1:S288C	NaCl:WT:YJM1129	12.17	1.32397	9.57503	14.7649	3.76058e-43	3.76058e-43	3.85589e-20
H2O2:HOG1:S288C	H2O2:WT:YJM1129	1.4431	0.445756	0.569431	2.31676	0.000851877	0.000851877	0.00120618
H2O2:HOG1:S288C	EtOH:WT:YJM1129	1.48616	0.436294	0.631035	2.34128	0.000476008	0.000476008	0.000658457
H2O2:HOG1:S288C	Heat:WT:YJM1129	0.251821	0.378602	-0.490226	0.993867	0.505107	0.505107	0.505965
H2O2:HOG1:S288C	Mock:HOG1:YJM1129	-0.647442	0.352918	-1.33915	0.0442644	0.0678499	0.0678499	0.0665739
H2O2:HOG1:S288C	NaCl:HOG1:YJM1129	1.78175	0.452148	0.895552	2.66794	4.57741e-05	4.57741e-05	8.12694e-05
H2O2:HOG1:S288C	H2O2:HOG1:YJM1129	0.501626	0.396256	-0.275022	1.27827	0.202519	0.202519	0.205544
H2O2:HOG1:S288C	EtOH:HOG1:YJM1129	0.00350073	0.37201	-0.725625	0.732627	0.992492	0.992492	0.992492
H2O2:HOG1:S288C	Heat:HOG1:YJM1129	-0.528234	0.353252	-1.22059	0.164126	0.135868	0.135868	0.134824
EtOH:HOG1:S288C	Heat:HOG1:S288C	1.28695	0.308465	0.682368	1.89153	3.19373e-05	3.19373e-05	3.01792e-05
EtOH:HOG1:S288C	Mock:WT:YPS606	1.72916	0.321473	1.09909	2.35924	8.64028e-08	8.64028e-08	7.49508e-08
EtOH:HOG1:S288C	NaCl:WT:YPS606	32.2652	2.72407	26.9262	37.6043	3.19324e-126	3.19324e-126	2.29827e-32
EtOH:HOG1:S288C	H2O2:WT:YPS606	4.09406	0.482924	3.14755	5.04058	2.26485e-21	2.26485e-21	2.29764e-17
EtOH:HOG1:S288C	EtOH:WT:YPS606	4.11042	0.471113	3.18706	5.03379	5.09927e-22	5.09927e-22	2.6637e-18
EtOH:HOG1:S288C	Heat:WT:YPS606	3.97596	0.466605	3.06143	4.89049	5.26312e-21	5.26312e-21	1.58124e-17
EtOH:HOG1:S288C	Mock:HOG1:YPS606	1.40591	0.33582	0.747711	2.0641	1.87377e-05	1.87377e-05	2.83303e-05
EtOH:HOG1:S288C	NaCl:HOG1:YPS606	3.77821	0.440424	2.915	4.64143	2.33526e-20	2.33526e-20	9.60554e-18
EtOH:HOG1:S288C	H2O2:HOG1:YPS606	1.05205	0.315334	0.434006	1.67009	0.000746608	0.000746608	0.000849017
EtOH:HOG1:S288C	EtOH:HOG1:YPS606	1.90563	0.337921	1.24331	2.56794	1.24068e-08	1.24068e-08	1.70781e-08
EtOH:HOG1:S288C	Heat:HOG1:YPS606	1.62741	0.335556	0.969727	2.28508	8.31444e-07	8.31444e-07	1.23541e-06
EtOH:HOG1:S288C	Mock:WT:M22	0.829451	0.281908	0.276921	1.38198	0.00371061	0.00371061	0.00325814
EtOH:HOG1:S288C	NaCl:WT:M22	11.2724	1.08529	9.14531	13.3995	5.34984e-55	5.34984e-55	2.85326e-25
EtOH:HOG1:S288C	H2O2:WT:M22	2.45561	0.364175	1.74184	3.16938	5.05967e-12	5.05967e-12	1.5521e-11
EtOH:HOG1:S288C	EtOH:WT:M22	3.09987	0.39644	2.32286	3.87687	3.25942e-16	3.25942e-16	5.31351e-15
EtOH:HOG1:S288C	Heat:WT:M22	1.77785	0.327193	1.13656	2.41913	5.34055e-08	5.34055e-08	5.52193e-08
EtOH:HOG1:S288C	Mock:HOG1:M22	0.55202	0.285555	-0.00765739	1.1117	0.0536275	0.0536275	0.0532179
EtOH:HOG1:S288C	NaCl:HOG1:M22	2.78659	0.373815	2.05393	3.51926	2.1724e-14	2.1724e-14	9.02308e-14
EtOH:HOG1:S288C	H2O2:HOG1:M22	1.77425	0.338836	1.11014	2.43835	1.0541e-07	1.0541e-07	1.63822e-07
EtOH:HOG1:S288C	EtOH:HOG1:M22	1.49465	0.312218	0.882716	2.10659	1.97682e-06	1.97682e-06	1.69116e-06
EtOH:HOG1:S288C	Heat:HOG1:M22	1.15534	0.305803	0.555975	1.7547	0.000161516	0.000161516	0.000158064
EtOH:HOG1:S288C	Mock:WT:YJM1129	0.94183	0.294354	0.364906	1.51875	0.00146989	0.00146989	0.00137597
EtOH:HOG1:S288C	NaCl:WT:YJM1129	13.9163	1.32151	11.3261	16.5064	1.14633e-64	1.14633e-64	6.24635e-26
EtOH:HOG1:S288C	H2O2:WT:YJM1129	3.18938	0.418414	2.3693	4.00946	3.83306e-16	3.83306e-16	2.48706e-14
EtOH:HOG1:S288C	EtOH:WT:YJM1129	3.23244	0.408527	2.43174	4.03314	7.1323e-17	7.1323e-17	2.52438e-15
EtOH:HOG1:S288C	Heat:WT:YJM1129	1.9981	0.342305	1.3272	2.66901	3.48214e-09	3.48214e-09	5.30856e-09
EtOH:HOG1:S288C	Mock:HOG1:YJM1129	1.09884	0.311018	0.489258	1.70842	0.000381679	0.000381679	0.00041079
EtOH:HOG1:S288C	NaCl:HOG1:YJM1129	3.52803	0.426238	2.69262	4.36344	9.79446e-19	9.79446e-19	1.26177e-16
EtOH:HOG1:S288C	H2O2:HOG1:YJM1129	2.24791	0.362239	1.53793	2.95789	1.7567e-10	1.7567e-10	5.44894e-10
EtOH:HOG1:S288C	EtOH:HOG1:YJM1129	1.74978	0.334268	1.09463	2.40494	1.21668e-07	1.21668e-07	1.65272e-07
EtOH:HOG1:S288C	Heat:HOG1:YJM1129	1.21805	0.311805	0.606923	1.82918	8.95674e-05	8.95674e-05	9.36625e-05
Heat:HOG1:S288C	Mock:WT:YPS606	0.442216	0.352229	-0.248141	1.13257	0.209376	0.209376	0.209306
Heat:HOG1:S288C	NaCl:WT:YPS606	30.9783	2.72236	25.6426	36.314	4.47138e-109	4.47138e-109	5.30859e-30
Heat:HOG1:S288C	H2O2:WT:YPS606	2.80712	0.499761	1.8276	3.78663	1.39893e-09	1.39893e-09	1.94391e-08
Heat:HOG1:S288C	EtOH:WT:YPS606	2.82348	0.48819	1.86664	3.78031	6.05817e-10	6.05817e-10	7.31351e-09
Heat:HOG1:S288C	Heat:WT:YPS606	2.68901	0.48432	1.73976	3.63826	3.10237e-09	3.10237e-09	2.82189e-08
Heat:HOG1:S288C	Mock:HOG1:YPS606	0.118957	0.365788	-0.597973	0.835888	0.744581	0.744581	0.745023
Heat:HOG1:S288C	NaCl:HOG1:YPS606	2.49126	0.459429	1.5908	3.39173	1.22506e-08	1.22506e-08	5.87642e-08
Heat:HOG1:S288C	H2O2:HOG1:YPS606	-0.234898	0.34735	-0.915692	0.445896	0.499925	0.499925	0.498878
Heat:HOG1:S288C	EtOH:HOG1:YPS606	0.618679	0.366474	-0.0995963	1.33695	0.090112	0.090112	0.0913739
Heat:HOG1:S288C	Heat:HOG1:YPS606	0.340458	0.364925	-0.374782	1.0557	0.349159	0.349159	0.350844
Heat:HOG1:S288C	Mock:WT:M22	-0.457497	0.317483	-1.07975	0.164758	0.147423	0.147423	0.149581
Heat:HOG1:S288C	NaCl:WT:M22	9.98548	1.0882	7.85264	12.1183	5.87585e-39	5.87585e-39	4.46865e-20
Heat:HOG1:S288C	H2O2:WT:M22	1.16867	0.389681	0.404905	1.93243	0.00240152	0.00240152	0.00270839
Heat:HOG1:S288C	EtOH:WT:M22	1.81292	0.418478	0.992717	2.63312	8.75099e-06	8.75099e-06	1.47647e-05
Heat:HOG1:S288C	Heat:WT:M22	0.490899	0.356634	-0.208091	1.18989	0.168148	0.168148	0.168674
Heat:HOG1:S288C	Mock:HOG1:M22	-0.734928	0.321187	-1.36444	-0.105413	0.0220918	0.0220918	0.022128
Heat:HOG1:S288C	NaCl:HOG1:M22	1.49965	0.397861	0.719852	2.27944	0.000130885	0.000130885	0.000163727
Heat:HOG1:S288C	H2O2:HOG1:M22	0.487299	0.367507	-0.233002	1.2076	0.182861	0.182861	0.184854
Heat:HOG1:S288C	EtOH:HOG1:M22	0.207703	0.343401	-0.465351	0.880758	0.545428	0.545428	0.545285
Heat:HOG1:S288C	Heat:HOG1:M22	-0.131609	0.338224	-0.794517	0.531298	0.697226	0.697226	0.697188
Heat:HOG1:S288C	Mock:WT:YJM1129	-0.345118	0.328524	-0.989014	0.298778	0.292956	0.292956	0.293484
Heat:HOG1:S288C	NaCl:WT:YJM1129	12.6293	1.32389	10.0345	15.2241	5.93482e-48	5.93482e-48	1.43458e-21
Heat:HOG1:S288C	H2O2:WT:YJM1129	1.90243	0.439586	1.04086	2.76401	6.8492e-06	6.8492e-06	1.50619e-05
Heat:HOG1:S288C	EtOH:WT:YJM1129	1.94549	0.430041	1.10263	2.78836	2.97854e-06	2.97854e-06	6.0692e-06
Heat:HOG1:S288C	Heat:WT:YJM1129	0.711157	0.37028	-0.0145779	1.43689	0.0535694	0.0535694	0.0547829
Heat:HOG1:S288C	Mock:HOG1:YJM1129	-0.188106	0.343258	-0.860879	0.484666	0.584125	0.584125	0.583689
Heat:HOG1:S288C	NaCl:HOG1:YJM1129	2.24108	0.446347	1.36626	3.11591	1.65791e-07	1.65791e-07	5.1419e-07
Heat:HOG1:S288C	H2O2:HOG1:YJM1129	0.960962	0.388457	0.1996	1.72232	0.0122747	0.0122747	0.0133687
Heat:HOG1:S288C	EtOH:HOG1:YJM1129	0.462837	0.363333	-0.249283	1.17496	0.201212	0.201212	0.202712
Heat:HOG1:S288C	Heat:HOG1:YJM1129	-0.0688984	0.343706	-0.74255	0.604753	0.841165	0.841165	0.841123
Mock:WT:YPS606	NaCl:WT:YPS606	30.5361	2.72341	25.1983	35.8739	1.86969e-102	1.86969e-102	3.54289e-29
Mock:WT:YPS606	H2O2:WT:YPS606	2.3649	0.507481	1.37026	3.35954	7.21523e-07	7.21523e-07	3.16091e-06
Mock:WT:YPS606	EtOH:WT:YPS606	2.38126	0.496196	1.40873	3.35379	3.9219e-07	3.9219e-07	1.59437e-06
Mock:WT:YPS606	Heat:WT:YPS606	2.2468	0.492372	1.28176	3.21183	1.50269e-06	1.50269e-06	5.03777e-06
Mock:WT:YPS606	Mock:HOG1:YPS606	-0.323258	0.37671	-1.0616	0.41508	0.393064	0.393064	0.390832
Mock:WT:YPS606	NaCl:HOG1:YPS606	2.04905	0.467978	1.13183	2.96627	5.25627e-06	5.25627e-06	1.19492e-05
Mock:WT:YPS606	H2O2:HOG1:YPS606	-0.677113	0.358902	-1.38055	0.0263216	0.0609682	0.0609682	0.0592108
Mock:WT:YPS606	EtOH:HOG1:YPS606	0.176463	0.377422	-0.563271	0.916197	0.639736	0.639736	0.640108
Mock:WT:YPS606	Heat:HOG1:YPS606	-0.101758	0.375886	-0.838482	0.634966	0.786823	0.786823	0.78661
Mock:WT:YPS606	Mock:WT:M22	-0.899713	0.33008	-1.54666	-0.252767	0.00593055	0.00593055	0.00641577
Mock:WT:YPS606	NaCl:WT:M22	9.54326	1.09124	7.40447	11.6821	4.53559e-34	4.53559e-34	2.22344e-18
Mock:WT:YPS606	H2O2:WT:M22	0.72645	0.399892	-0.0573235	1.51022	0.0672463	0.0672463	0.0692759
Mock:WT:YPS606	EtOH:WT:M22	1.3707	0.427996	0.531847	2.20956	0.00109732	0.00109732	0.00136189
Mock:WT:YPS606	Heat:WT:M22	0.0486834	0.367912	-0.672411	0.769778	0.894715	0.894715	0.894728
Mock:WT:YPS606	Mock:HOG1:M22	-1.17714	0.333703	-1.83119	-0.523097	0.000420002	0.000420002	0.000419479
Mock:WT:YPS606	NaCl:HOG1:M22	1.05743	0.407905	0.25795	1.85691	0.00882626	0.00882626	0.00953248
Mock:WT:YPS606	H2O2:HOG1:M22	0.0450831	0.378396	-0.69656	0.786726	0.905124	0.905124	0.905162
Mock:WT:YPS606	EtOH:HOG1:M22	-0.234513	0.355155	-0.930604	0.461579	0.508928	0.508928	0.509055
Mock:WT:YPS606	Heat:HOG1:M22	-0.573825	0.350147	-1.2601	0.11245	0.101507	0.101507	0.101252
Mock:WT:YPS606	Mock:WT:YJM1129	-0.787334	0.340712	-1.45512	-0.119551	0.0205814	0.0205814	0.0208412
Mock:WT:YPS606	NaCl:WT:YJM1129	12.1871	1.32644	9.58731	14.7869	9.63253e-43	9.63253e-43	4.00947e-20
Mock:WT:YPS606	H2O2:WT:YJM1129	1.46022	0.44848	0.581211	2.33922	0.00080542	0.00080542	0.00113026
Mock:WT:YPS606	EtOH:WT:YJM1129	1.50328	0.439203	0.642454	2.3641	0.000453671	0.000453671	0.000619939
Mock:WT:YPS606	Heat:WT:YJM1129	0.268941	0.38109	-0.477982	1.01586	0.479535	0.479535	0.480366
Mock:WT:YPS606	Mock:HOG1:YJM1129	-0.630322	0.354973	-1.32606	0.0654111	0.0769253	0.0769253	0.0757835
Mock:WT:YPS606	NaCl:HOG1:YJM1129	1.79887	0.455189	0.906711	2.69102	4.46191e-05	4.46191e-05	7.75307e-05
Mock:WT:YPS606	H2O2:HOG1:YJM1129	0.518746	0.39871	-0.262712	1.3002	0.190391	0.190391	0.193238
Mock:WT:YPS606	EtOH:HOG1:YJM1129	0.0206209	0.374389	-0.713168	0.75441	0.956069	0.956069	0.956076
Mock:WT:YPS606	Heat:HOG1:YJM1129	-0.511114	0.355423	-1.20773	0.185502	0.151263	0.151263	0.150421
NaCl:WT:YPS606	H2O2:WT:YPS606	-28.1712	2.72823	-33.5184	-22.8239	8.97697e-62	8.97697e-62	5.38677e-25
NaCl:WT:YPS606	EtOH:WT:YPS606	-28.1548	2.72593	-33.4975	-22.8121	2.37046e-63	2.37046e-63	5.2368e-25
NaCl:WT:YPS606	Heat:WT:YPS606	-28.2893	2.72728	-33.6347	-22.9439	3.68829e-64	3.68829e-64	3.30028e-25
NaCl:WT:YPS606	Mock:HOG1:YPS606	-30.8593	2.72633	-36.2028	-25.5158	7.67114e-97	7.67114e-97	1.0565e-29
NaCl:WT:YPS606	NaCl:HOG1:YPS606	-28.487	2.72412	-33.8262	-23.1479	1.26098e-68	1.26098e-68	1.35607e-25
NaCl:WT:YPS606	H2O2:HOG1:YPS606	-31.2132	2.72493	-36.554	-25.8724	5.2377e-105	5.2377e-105	2.22777e-30
NaCl:WT:YPS606	EtOH:HOG1:YPS606	-30.3596	2.72314	-35.6969	-25.0224	1.65002e-96	1.65002e-96	7.26203e-29
NaCl:WT:YPS606	Heat:HOG1:YPS606	-30.6378	2.72452	-35.9778	-25.2979	1.90067e-97	1.90067e-97	2.44468e-29
NaCl:WT:YPS606	Mock:WT:M22	-31.4358	2.72166	-36.7702	-26.1014	8.94062e-124	8.94062e-124	7.36425e-31
NaCl:WT:YPS606	NaCl:WT:M22	-20.9928	2.77016	-26.4222	-15.5634	9.24873e-20	9.24873e-20	3.50364e-14
NaCl:WT:YPS606	H2O2:WT:M22	-29.8096	2.7224	-35.1454	-24.4738	1.08969e-87	1.08969e-87	6.66099e-28
NaCl:WT:YPS606	EtOH:WT:M22	-29.1654	2.72156	-34.4995	-23.8312	1.34113e-78	1.34113e-78	8.52537e-27
NaCl:WT:YPS606	Heat:WT:M22	-30.4874	2.72202	-35.8225	-25.1523	9.67119e-101	9.67119e-101	4.06381e-29
NaCl:WT:YPS606	Mock:HOG1:M22	-31.7132	2.72347	-37.0511	-26.3753	5.46415e-120	5.46415e-120	2.44946e-31
NaCl:WT:YPS606	NaCl:HOG1:M22	-29.4786	2.72109	-34.8119	-24.1454	1.84032e-84	1.84032e-84	2.39087e-27
NaCl:WT:YPS606	H2O2:HOG1:M22	-30.491	2.72358	-35.8291	-25.1529	2.10719e-96	2.10719e-96	4.30502e-29
NaCl:WT:YPS606	EtOH:HOG1:M22	-30.7706	2.72177	-36.1052	-25.436	2.93841e-107	2.93841e-107	1.23458e-29
NaCl:WT:YPS606	Heat:HOG1:M22	-31.1099	2.72272	-36.4463	-25.7735	2.84744e-110	2.84744e-110	3.09906e-30
NaCl:WT:YPS606	Mock:WT:YJM1129	-31.3234	2.72281	-36.66	-25.9868	4.78815e-116	4.78815e-116	1.25828e-30
NaCl:WT:YPS606	NaCl:WT:YJM1129	-18.349	2.79477	-23.8266	-12.8713	1.1292e-13	1.1292e-13	5.18653e-11
NaCl:WT:YPS606	H2O2:WT:YJM1129	-29.0759	2.72508	-34.4169	-23.7348	7.50971e-74	7.50971e-74	1.41066e-26
NaCl:WT:YPS606	EtOH:WT:YJM1129	-29.0328	2.72339	-34.3706	-23.6951	1.21268e-75	1.21268e-75	1.5571e-26
NaCl:WT:YPS606	Heat:WT:YJM1129	-30.2671	2.72282	-35.6038	-24.9305	5.44317e-95	5.44317e-95	1.04759e-28
NaCl:WT:YPS606	Mock:HOG1:YJM1129	-31.1664	2.72401	-36.5054	-25.8274	2.31902e-107	2.31902e-107	2.5974e-30
NaCl:WT:YPS606	NaCl:HOG1:YJM1129	-28.7372	2.7241	-34.0763	-23.3981	1.38275e-71	1.38275e-71	5.11952e-26
NaCl:WT:YPS606	H2O2:HOG1:YJM1129	-30.0173	2.72411	-35.3565	-24.6782	2.00233e-88	2.00233e-88	3.09075e-28
NaCl:WT:YPS606	EtOH:HOG1:YJM1129	-30.5155	2.72337	-35.8532	-25.1777	5.1853e-98	5.1853e-98	3.85227e-29
NaCl:WT:YPS606	Heat:HOG1:YJM1129	-31.0472	2.72346	-36.3851	-25.7093	2.90185e-107	2.90185e-107	4.18492e-30
H2O2:WT:YPS606	EtOH:WT:YPS606	0.0163607	0.598411	-1.1565	1.18922	0.978189	0.978189	0.978188
H2O2:WT:YPS606	Heat:WT:YPS606	-0.118104	0.596339	-1.28691	1.0507	0.842961	0.842961	0.843007
H2O2:WT:YPS606	Mock:HOG1:YPS606	-2.68816	0.517777	-3.70298	-1.67333	6.02288e-08	6.02288e-08	2.08349e-07
H2O2:WT:YPS606	NaCl:HOG1:YPS606	-0.315851	0.577193	-1.44713	0.815426	0.583408	0.583408	0.584228
H2O2:WT:YPS606	H2O2:HOG1:YPS606	-3.04201	0.505715	-4.0332	-2.05083	1.60948e-10	1.60948e-10	1.79585e-09
H2O2:WT:YPS606	EtOH:HOG1:YPS606	-2.18844	0.515909	-3.1996	-1.17727	8.86522e-06	8.86522e-06	2.21631e-05
H2O2:WT:YPS606	Heat:HOG1:YPS606	-2.46666	0.51596	-3.47792	-1.4554	5.47625e-07	5.47625e-07	1.74669e-06
H2O2:WT:YPS606	Mock:WT:M22	-3.26461	0.485994	-4.21714	-2.31208	5.00322e-14	5.00322e-14	1.84997e-11
H2O2:WT:YPS606	NaCl:WT:M22	7.17837	1.12613	4.97119	9.38554	9.0246e-14	9.0246e-14	1.83709e-10
H2O2:WT:YPS606	H2O2:WT:M22	-1.63845	0.529834	-2.67691	-0.599994	0.00146825	0.00146825	0.00198557
H2O2:WT:YPS606	EtOH:WT:M22	-0.994196	0.548004	-2.06826	0.0798715	0.0661077	0.0661077	0.0696448
H2O2:WT:YPS606	Heat:WT:M22	-2.31622	0.509155	-3.31414	-1.31829	1.50132e-06	1.50132e-06	5.38671e-06
H2O2:WT:YPS606	Mock:HOG1:M22	-3.54204	0.489504	-4.50145	-2.58263	1.2439e-15	1.2439e-15	4.62143e-13
H2O2:WT:YPS606	NaCl:HOG1:M22	-1.30747	0.534222	-2.35453	-0.260414	0.0123259	0.0123259	0.014388
H2O2:WT:YPS606	H2O2:HOG1:M22	-2.31982	0.516901	-3.33292	-1.30671	2.68291e-06	2.68291e-06	7.19174e-06
H2O2:WT:YPS606	EtOH:HOG1:M22	-2.59941	0.501082	-3.58152	-1.61731	2.50316e-08	2.50316e-08	2.13027e-07
H2O2:WT:YPS606	Heat:HOG1:M22	-2.93872	0.498775	-3.91631	-1.96114	1.93562e-10	1.93562e-10	3.8181e-09
H2O2:WT:YPS606	Mock:WT:YJM1129	-3.15223	0.493155	-4.1188	-2.18567	2.32855e-12	2.32855e-12	1.63753e-10
H2O2:WT:YPS606	NaCl:WT:YJM1129	9.82219	1.35536	7.16574	12.4786	1.82926e-19	1.82926e-19	4.2632e-13
H2O2:WT:YPS606	H2O2:WT:YJM1129	-0.904683	0.564122	-2.01034	0.200976	0.10632	0.10632	0.10878
H2O2:WT:YPS606	EtOH:WT:YJM1129	-0.861624	0.556693	-1.95272	0.229475	0.118262	0.118262	0.121682
H2O2:WT:YPS606	Heat:WT:YJM1129	-2.09596	0.518012	-3.11124	-1.08067	2.404e-05	2.404e-05	5.20649e-05
H2O2:WT:YPS606	Mock:HOG1:YJM1129	-2.99522	0.502667	-3.98043	-2.01001	1.74696e-10	1.74696e-10	2.5432e-09
H2O2:WT:YPS606	NaCl:HOG1:YJM1129	-0.566033	0.568177	-1.67964	0.547573	0.316824	0.316824	0.31914
H2O2:WT:YPS606	H2O2:HOG1:YJM1129	-1.84615	0.530223	-2.88537	-0.806935	0.000337085	0.000337085	0.000497979
H2O2:WT:YPS606	EtOH:HOG1:YJM1129	-2.34428	0.514192	-3.35208	-1.33648	1.68448e-06	1.68448e-06	5.13618e-06
H2O2:WT:YPS606	Heat:HOG1:YJM1129	-2.87601	0.502519	-3.86093	-1.89109	8.45532e-10	8.45532e-10	1.04541e-08
EtOH:WT:YPS606	Heat:WT:YPS606	-0.134465	0.586685	-1.28435	1.01542	0.818717	0.818717	0.818718
EtOH:WT:YPS606	Mock:HOG1:YPS606	-2.70452	0.506759	-3.69775	-1.71129	3.25416e-08	3.25416e-08	9.45509e-08
EtOH:WT:YPS606	NaCl:HOG1:YPS606	-0.332211	0.567136	-1.44378	0.779355	0.557459	0.557459	0.55803
EtOH:WT:YPS606	H2O2:HOG1:YPS606	-3.05837	0.494399	-4.02738	-2.08937	7.08311e-11	7.08311e-11	6.16942e-10
EtOH:WT:YPS606	EtOH:HOG1:YPS606	-2.2048	0.504727	-3.19404	-1.21555	5.37616e-06	5.37616e-06	1.25221e-05
EtOH:WT:YPS606	Heat:HOG1:YPS606	-2.48302	0.504844	-3.47249	-1.49354	3.0804e-07	3.0804e-07	8.7258e-07
EtOH:WT:YPS606	Mock:WT:M22	-3.28097	0.474217	-4.21042	-2.35153	1.45386e-14	1.45386e-14	4.55752e-12
EtOH:WT:YPS606	NaCl:WT:M22	7.162	1.12107	4.96475	9.35926	4.75427e-14	4.75427e-14	1.67468e-10
EtOH:WT:YPS606	H2O2:WT:M22	-1.65481	0.518934	-2.6719	-0.637718	0.00108886	0.00108886	0.00142833
EtOH:WT:YPS606	EtOH:WT:M22	-1.01056	0.537339	-2.06372	0.0426085	0.0573837	0.0573837	0.060017
EtOH:WT:YPS606	Heat:WT:M22	-2.33258	0.497789	-3.30823	-1.35693	8.38268e-07	8.38268e-07	2.78773e-06
EtOH:WT:YPS606	Mock:HOG1:M22	-3.5584	0.477805	-4.49488	-2.62192	3.62606e-16	3.62606e-16	9.52004e-14
EtOH:WT:YPS606	NaCl:HOG1:M22	-1.32383	0.523309	-2.3495	-0.298164	0.00992046	0.00992046	0.011415
EtOH:WT:YPS606	H2O2:HOG1:M22	-2.33618	0.505762	-3.32745	-1.3449	1.57932e-06	1.57932e-06	3.85362e-06
EtOH:WT:YPS606	EtOH:HOG1:M22	-2.61577	0.489526	-3.57523	-1.65632	1.18228e-08	1.18228e-08	9.11784e-08
EtOH:WT:YPS606	Heat:HOG1:M22	-2.95509	0.487205	-3.90999	-2.00018	7.93562e-11	7.93562e-11	1.31642e-09
EtOH:WT:YPS606	Mock:WT:YJM1129	-3.16859	0.48155	-4.11241	-2.22477	8.18813e-13	8.18813e-13	4.70463e-11
EtOH:WT:YPS606	NaCl:WT:YJM1129	9.80583	1.35108	7.15776	12.4539	7.12269e-20	7.12269e-20	3.93524e-13
EtOH:WT:YPS606	H2O2:WT:YJM1129	-0.921044	0.553975	-2.00682	0.164728	0.0948364	0.0948364	0.096391
EtOH:WT:YPS606	EtOH:WT:YJM1129	-0.877985	0.546329	-1.94877	0.192801	0.105547	0.105547	0.108041
EtOH:WT:YPS606	Heat:WT:YJM1129	-2.11232	0.506877	-3.10578	-1.11886	1.51489e-05	1.51489e-05	3.08197e-05
EtOH:WT:YPS606	Mock:HOG1:YJM1129	-3.01158	0.491239	-3.97439	-2.04877	7.45053e-11	7.45053e-11	8.75595e-10
EtOH:WT:YPS606	NaCl:HOG1:YJM1129	-0.582394	0.557975	-1.67601	0.511218	0.294941	0.294941	0.296595
EtOH:WT:YPS606	H2O2:HOG1:YJM1129	-1.86251	0.519381	-2.88048	-0.844547	0.000238398	0.000238398	0.000335751
EtOH:WT:YPS606	EtOH:HOG1:YJM1129	-2.36064	0.502971	-3.34645	-1.37483	9.66174e-07	9.66174e-07	2.68718e-06
EtOH:WT:YPS606	Heat:HOG1:YJM1129	-2.89237	0.49106	-3.85483	-1.92991	3.71651e-10	3.71651e-10	3.86051e-09
Heat:WT:YPS606	Mock:HOG1:YPS606	-2.57005	0.502923	-3.55576	-1.58434	1.25623e-07	1.25623e-07	3.21756e-07
Heat:WT:YPS606	NaCl:HOG1:YPS606	-0.197747	0.564845	-1.30482	0.909329	0.726044	0.726044	0.726271
Heat:WT:YPS606	H2O2:HOG1:YPS606	-2.92391	0.490401	-3.88508	-1.96274	3.55811e-10	3.55811e-10	2.4874e-09
Heat:WT:YPS606	EtOH:HOG1:YPS606	-2.07033	0.501162	-3.05259	-1.08807	1.76055e-05	1.76055e-05	3.61092e-05
Heat:WT:YPS606	Heat:HOG1:YPS606	-2.34855	0.501143	-3.33078	-1.36633	1.12563e-06	1.12563e-06	2.78061e-06
Heat:WT:YPS606	Mock:WT:M22	-3.14651	0.470016	-4.06772	-2.22529	1.18081e-13	1.18081e-13	2.16453e-11
Heat:WT:YPS606	NaCl:WT:M22	7.29647	1.12156	5.09825	9.49469	1.34417e-14	1.34417e-14	7.73662e-11
Heat:WT:YPS606	H2O2:WT:M22	-1.52035	0.51577	-2.53124	-0.509456	0.00257773	0.00257773	0.00320124
Heat:WT:YPS606	EtOH:WT:M22	-0.876092	0.534703	-1.92409	0.171906	0.0982471	0.0982471	0.101325
Heat:WT:YPS606	Heat:WT:M22	-2.19811	0.494182	-3.16669	-1.22953	3.0912e-06	3.0912e-06	8.66798e-06
Heat:WT:YPS606	Mock:HOG1:M22	-3.42394	0.473531	-4.35204	-2.49584	2.89855e-15	2.89855e-15	4.80657e-13
Heat:WT:YPS606	NaCl:HOG1:M22	-1.18937	0.520397	-2.20932	-0.169406	0.0200529	0.0200529	0.0222837
Heat:WT:YPS606	H2O2:HOG1:M22	-2.20171	0.50219	-3.18599	-1.21744	5.41153e-06	5.41153e-06	1.16399e-05
Heat:WT:YPS606	EtOH:HOG1:M22	-2.48131	0.485742	-3.43335	-1.52927	5.43803e-08	5.43803e-08	3.25107e-07
Heat:WT:YPS606	Heat:HOG1:M22	-2.82062	0.483273	-3.76782	-1.87342	4.34313e-10	4.34313e-10	5.33089e-09
Heat:WT:YPS606	Mock:WT:YJM1129	-3.03413	0.477428	-3.96987	-2.09839	5.3776e-12	5.3776e-12	2.08214e-10
Heat:WT:YPS606	NaCl:WT:YJM1129	9.9403	1.35155	7.29131	12.5893	1.70429e-20	1.70429e-20	1.9127e-13
Heat:WT:YPS606	H2O2:WT:YJM1129	-0.786579	0.551276	-1.86706	0.293902	0.151978	0.151978	0.153628
Heat:WT:YPS606	EtOH:WT:YJM1129	-0.74352	0.543642	-1.80904	0.322	0.168831	0.168831	0.171418
Heat:WT:YPS606	Heat:WT:YJM1129	-1.97785	0.503392	-2.96448	-0.991224	4.68846e-05	4.68846e-05	8.52806e-05
Heat:WT:YPS606	Mock:HOG1:YJM1129	-2.87712	0.48727	-3.83215	-1.92209	3.88833e-10	3.88833e-10	3.53567e-09
Heat:WT:YPS606	NaCl:HOG1:YJM1129	-0.447929	0.555486	-1.53666	0.640803	0.418798	0.418798	0.420027
Heat:WT:YPS606	H2O2:HOG1:YJM1129	-1.72805	0.516051	-2.73949	-0.716608	0.000613177	0.000613177	0.0008122
Heat:WT:YPS606	EtOH:HOG1:YJM1129	-2.22617	0.499353	-3.20489	-1.24746	3.42933e-06	3.42933e-06	8.26809e-06
Heat:WT:YPS606	Heat:HOG1:YJM1129	-2.75791	0.487143	-3.71269	-1.80313	1.86905e-09	1.86905e-09	1.50144e-08
Mock:HOG1:YPS606	NaCl:HOG1:YPS606	2.37231	0.479013	1.43346	3.31116	4.41578e-07	4.41578e-07	7.32693e-07
Mock:HOG1:YPS606	H2O2:HOG1:YPS606	-0.353855	0.372072	-1.0831	0.375393	0.340665	0.340665	0.341585
Mock:HOG1:YPS606	EtOH:HOG1:YPS606	0.499721	0.390254	-0.265163	1.26461	0.20213	0.20213	0.200369
Mock:HOG1:YPS606	Heat:HOG1:YPS606	0.2215	0.388647	-0.540233	0.983233	0.569103	0.569103	0.568727
Mock:HOG1:YPS606	Mock:WT:M22	-0.576455	0.344323	-1.25131	0.0984052	0.089034	0.089034	0.0940971
Mock:HOG1:YPS606	NaCl:WT:M22	9.86652	1.09699	7.71646	12.0166	5.39718e-34	5.39718e-34	2.3802e-19
Mock:HOG1:YPS606	H2O2:WT:M22	1.04971	0.412236	0.241741	1.85768	0.0111384	0.0111384	0.0108847
Mock:HOG1:YPS606	EtOH:WT:M22	1.69396	0.439843	0.831886	2.55604	0.000111991	0.000111991	0.000117497
Mock:HOG1:YPS606	Heat:WT:M22	0.371942	0.38106	-0.374923	1.11881	0.331147	0.331147	0.32903
Mock:HOG1:YPS606	Mock:HOG1:M22	-0.853885	0.347714	-1.53539	-0.172378	0.0127212	0.0127212	0.0140606
Mock:HOG1:YPS606	NaCl:HOG1:M22	1.38069	0.420178	0.557155	2.20422	0.00106915	0.00106915	0.00101634
Mock:HOG1:YPS606	H2O2:HOG1:M22	0.368342	0.391157	-0.398312	1.135	0.347265	0.347265	0.346361
Mock:HOG1:YPS606	EtOH:HOG1:M22	0.0887458	0.368676	-0.633846	0.811337	0.810047	0.810047	0.809776
Mock:HOG1:YPS606	Heat:HOG1:M22	-0.250567	0.363731	-0.963467	0.462333	0.489338	0.489338	0.4909
Mock:HOG1:YPS606	Mock:WT:YJM1129	-0.464075	0.354538	-1.15896	0.230807	0.186695	0.186695	0.190549
Mock:HOG1:YPS606	NaCl:WT:YJM1129	12.5103	1.33119	9.90126	15.1194	3.54405e-42	3.54405e-42	5.56912e-21
Mock:HOG1:YPS606	H2O2:WT:YJM1129	1.78347	0.459748	0.882386	2.68456	8.30056e-05	8.30056e-05	0.00010478
Mock:HOG1:YPS606	EtOH:WT:YJM1129	1.82653	0.450734	0.943112	2.70996	4.41728e-05	4.41728e-05	5.0704e-05
Mock:HOG1:YPS606	Heat:WT:YJM1129	0.592199	0.393847	-0.179726	1.36413	0.134269	0.134269	0.132677
Mock:HOG1:YPS606	Mock:HOG1:YJM1129	-0.307064	0.368318	-1.02895	0.414826	0.403092	0.403092	0.404454
Mock:HOG1:YPS606	NaCl:HOG1:YJM1129	2.12212	0.466433	1.20793	3.03632	3.93534e-06	3.93534e-06	5.37268e-06
Mock:HOG1:YPS606	H2O2:HOG1:YJM1129	0.842004	0.410979	0.0364997	1.64751	0.0406468	0.0406468	0.0404841
Mock:HOG1:YPS606	EtOH:HOG1:YJM1129	0.343879	0.387279	-0.415173	1.10293	0.375763	0.375763	0.374574
Mock:HOG1:YPS606	Heat:HOG1:YJM1129	-0.187856	0.368803	-0.910697	0.534985	0.60973	0.60973	0.610496
NaCl:HOG1:YPS606	H2O2:HOG1:YPS606	-2.72616	0.465785	-3.63908	-1.81324	1.40081e-09	1.40081e-09	4.83274e-09
NaCl:HOG1:YPS606	EtOH:HOG1:YPS606	-1.87259	0.477312	-2.8081	-0.937071	5.62049e-05	5.62049e-05	8.73848e-05
NaCl:HOG1:YPS606	Heat:HOG1:YPS606	-2.15081	0.477214	-3.08613	-1.21548	3.83394e-06	3.83394e-06	6.57497e-06
NaCl:HOG1:YPS606	Mock:WT:M22	-2.94876	0.444247	-3.81947	-2.07805	5.26432e-13	5.26432e-13	3.18698e-11
NaCl:HOG1:YPS606	NaCl:WT:M22	7.49422	1.11253	5.3137	9.67473	3.61494e-16	3.61494e-16	1.62589e-11
NaCl:HOG1:YPS606	H2O2:WT:M22	-1.3226	0.492807	-2.28848	-0.356714	0.00652627	0.00652627	0.00727895
NaCl:HOG1:YPS606	EtOH:WT:M22	-0.678346	0.51277	-1.68336	0.326665	0.184101	0.184101	0.185867
NaCl:HOG1:YPS606	Heat:WT:M22	-2.00037	0.469943	-2.92144	-1.07929	1.05406e-05	1.05406e-05	2.07551e-05
NaCl:HOG1:YPS606	Mock:HOG1:M22	-3.22619	0.447885	-4.10403	-2.34835	1.27971e-14	1.27971e-14	5.8829e-13
NaCl:HOG1:YPS606	NaCl:HOG1:M22	-0.991619	0.497728	-1.96715	-0.0160903	0.0441746	0.0441746	0.0463391
NaCl:HOG1:YPS606	H2O2:HOG1:M22	-2.00397	0.478352	-2.94152	-1.06641	1.773e-05	1.773e-05	2.798e-05
NaCl:HOG1:YPS606	EtOH:HOG1:M22	-2.28356	0.460987	-3.18708	-1.38004	2.06124e-07	2.06124e-07	7.28407e-07
NaCl:HOG1:YPS606	Heat:HOG1:M22	-2.62287	0.458292	-3.52111	-1.72464	1.75419e-09	1.75419e-09	1.04568e-08
NaCl:HOG1:YPS606	Mock:WT:YJM1129	-2.83638	0.452089	-3.72246	-1.95031	2.29751e-11	2.29751e-11	3.51997e-10
NaCl:HOG1:YPS606	NaCl:WT:YJM1129	10.138	1.34402	7.50381	12.7723	1.99096e-22	1.99096e-22	4.5908e-14
NaCl:HOG1:YPS606	H2O2:WT:YJM1129	-0.588832	0.530162	-1.62793	0.450267	0.266548	0.266548	0.266713
NaCl:HOG1:YPS606	EtOH:WT:YJM1129	-0.545773	0.52219	-1.56925	0.477701	0.294974	0.294974	0.295948
NaCl:HOG1:YPS606	Heat:WT:YJM1129	-1.78011	0.479691	-2.72028	-0.839931	0.000144394	0.000144394	0.000206484
NaCl:HOG1:YPS606	Mock:HOG1:YJM1129	-2.67937	0.462483	-3.58582	-1.77292	1.54761e-09	1.54761e-09	6.89551e-09
NaCl:HOG1:YPS606	NaCl:HOG1:YJM1129	-0.250183	0.534586	-1.29795	0.797587	0.639664	0.639664	0.639789
NaCl:HOG1:YPS606	H2O2:HOG1:YJM1129	-1.5303	0.493042	-2.49665	-0.563958	0.0016617	0.0016617	0.00191053
NaCl:HOG1:YPS606	EtOH:HOG1:YJM1129	-2.02843	0.475364	-2.96012	-1.09673	1.1468e-05	1.1468e-05	1.98027e-05
NaCl:HOG1:YPS606	Heat:HOG1:YJM1129	-2.56016	0.462381	-3.46641	-1.65391	7.34208e-09	7.34208e-09	3.0785e-08
H2O2:HOG1:YPS606	EtOH:HOG1:YPS606	0.853576	0.373186	0.122145	1.58501	0.0225371	0.0225371	0.0221802
H2O2:HOG1:YPS606	Heat:HOG1:YPS606	0.575355	0.371439	-0.152653	1.30336	0.121246	0.121246	0.121385
H2O2:HOG1:YPS606	Mock:WT:M22	-0.2226	0.324586	-0.858776	0.413576	0.490634	0.490634	0.492841
H2O2:HOG1:YPS606	NaCl:WT:M22	10.2204	1.09229	8.07953	12.3612	6.13462e-39	6.13462e-39	8.21423e-21
H2O2:HOG1:YPS606	H2O2:WT:M22	1.40356	0.39633	0.626771	2.18035	0.000386241	0.000386241	0.000398005
H2O2:HOG1:YPS606	EtOH:WT:M22	2.04782	0.425185	1.21447	2.88116	1.07066e-06	1.07066e-06	1.46245e-06
H2O2:HOG1:YPS606	Heat:WT:M22	0.725797	0.363539	0.0132729	1.43832	0.0470227	0.0470227	0.0458823
H2O2:HOG1:YPS606	Mock:HOG1:M22	-0.50003	0.328086	-1.14307	0.143006	0.125235	0.125235	0.127488
H2O2:HOG1:YPS606	NaCl:HOG1:M22	1.73454	0.40468	0.941386	2.5277	1.74155e-05	1.74155e-05	1.81744e-05
H2O2:HOG1:YPS606	H2O2:HOG1:M22	0.722197	0.374126	-0.0110762	1.45547	0.053592	0.053592	0.0535625
H2O2:HOG1:YPS606	EtOH:HOG1:M22	0.442601	0.350443	-0.244255	1.12946	0.208983	0.208983	0.206598
H2O2:HOG1:YPS606	Heat:HOG1:M22	0.103288	0.345156	-0.573205	0.779782	0.764974	0.764974	0.764749
H2O2:HOG1:YPS606	Mock:WT:YJM1129	-0.11022	0.335412	-0.767616	0.547176	0.742063	0.742063	0.74245
H2O2:HOG1:YPS606	NaCl:WT:YJM1129	12.8642	1.32729	10.2628	15.4657	1.34693e-47	1.34693e-47	3.25899e-22
H2O2:HOG1:YPS606	H2O2:WT:YJM1129	2.13733	0.445797	1.26358	3.01108	8.41175e-07	8.41175e-07	1.63164e-06
H2O2:HOG1:YPS606	EtOH:WT:YJM1129	2.18039	0.436477	1.32491	3.03587	3.54865e-07	3.54865e-07	5.87042e-07
H2O2:HOG1:YPS606	Heat:WT:YJM1129	0.946055	0.376991	0.207166	1.68494	0.0122724	0.0122724	0.0120906
H2O2:HOG1:YPS606	Mock:HOG1:YJM1129	0.0467912	0.349966	-0.639129	0.732712	0.893659	0.893659	0.893638
H2O2:HOG1:YPS606	NaCl:HOG1:YJM1129	2.47598	0.452741	1.58862	3.36333	1.90581e-08	1.90581e-08	4.52914e-08
H2O2:HOG1:YPS606	H2O2:HOG1:YJM1129	1.19586	0.394934	0.421804	1.96992	0.00235072	0.00235072	0.00246177
H2O2:HOG1:YPS606	EtOH:HOG1:YJM1129	0.697734	0.370036	-0.0275237	1.42299	0.05978	0.05978	0.0593512
H2O2:HOG1:YPS606	Heat:HOG1:YJM1129	0.165999	0.350502	-0.520972	0.852971	0.636144	0.636144	0.635782
EtOH:HOG1:YPS606	Heat:HOG1:YPS606	-0.278221	0.38922	-1.04108	0.484636	0.475151	0.475151	0.474722
EtOH:HOG1:YPS606	Mock:WT:M22	-1.07618	0.345621	-1.75358	-0.398772	0.00151415	0.00151415	0.00184726
EtOH:HOG1:YPS606	NaCl:WT:M22	9.3668	1.09338	7.22382	11.5098	2.87425e-31	2.87425e-31	1.06372e-17
EtOH:HOG1:YPS606	H2O2:WT:M22	0.549987	0.411798	-0.257123	1.3571	0.18069	0.18069	0.181689
EtOH:HOG1:YPS606	EtOH:WT:M22	1.19424	0.438553	0.334692	2.05379	0.00595098	0.00595098	0.00646654
EtOH:HOG1:YPS606	Heat:WT:M22	-0.127779	0.381279	-0.875073	0.619514	0.737406	0.737406	0.737524
EtOH:HOG1:YPS606	Mock:HOG1:M22	-1.35361	0.349245	-2.03811	-0.669098	9.09293e-05	9.09293e-05	0.000106273
EtOH:HOG1:YPS606	NaCl:HOG1:M22	0.880967	0.419252	0.0592482	1.70269	0.0349997	0.0349997	0.0356161
EtOH:HOG1:YPS606	H2O2:HOG1:M22	-0.13138	0.391477	-0.89866	0.635901	0.737262	0.737262	0.737172
EtOH:HOG1:YPS606	EtOH:HOG1:M22	-0.410975	0.369148	-1.13449	0.312541	0.264053	0.264053	0.265576
EtOH:HOG1:YPS606	Heat:HOG1:M22	-0.750288	0.364575	-1.46484	-0.0357347	0.0387838	0.0387838	0.0395919
EtOH:HOG1:YPS606	Mock:WT:YJM1129	-0.963797	0.355766	-1.66108	-0.266509	0.00625989	0.00625989	0.00674705
EtOH:HOG1:YPS606	NaCl:WT:YJM1129	12.0106	1.32819	9.40742	14.6138	1.61786e-39	1.61786e-39	1.52639e-19
EtOH:HOG1:YPS606	H2O2:WT:YJM1129	1.28375	0.458691	0.384736	2.18277	0.00436671	0.00436671	0.00513034
EtOH:HOG1:YPS606	EtOH:WT:YJM1129	1.32681	0.449555	0.445702	2.20792	0.00275821	0.00275821	0.00316343
EtOH:HOG1:YPS606	Heat:WT:YJM1129	0.0924782	0.393919	-0.679588	0.864545	0.814378	0.814378	0.814391
EtOH:HOG1:YPS606	Mock:HOG1:YJM1129	-0.806785	0.369336	-1.53067	-0.0829007	0.0288336	0.0288336	0.0289312
EtOH:HOG1:YPS606	NaCl:HOG1:YJM1129	1.6224	0.464968	0.711082	2.53372	0.000367612	0.000367612	0.000484331
EtOH:HOG1:YPS606	H2O2:HOG1:YJM1129	0.342283	0.410875	-0.463017	1.14758	0.403806	0.403806	0.404812
EtOH:HOG1:YPS606	EtOH:HOG1:YJM1129	-0.155842	0.387611	-0.915545	0.603861	0.687673	0.687673	0.687641
EtOH:HOG1:YPS606	Heat:HOG1:YJM1129	-0.687577	0.369666	-1.41211	0.0369548	0.0623898	0.0623898	0.0628861
Heat:HOG1:YPS606	Mock:WT:M22	-0.797955	0.343686	-1.47157	-0.124344	0.0181578	0.0181578	0.0202459
Heat:HOG1:YPS606	NaCl:WT:M22	9.64502	1.09472	7.49942	11.7906	5.01611e-33	5.01611e-33	1.24566e-18
Heat:HOG1:YPS606	H2O2:WT:M22	0.828208	0.410928	0.022803	1.63361	0.0436875	0.0436875	0.043857
Heat:HOG1:YPS606	EtOH:WT:M22	1.47246	0.438172	0.61366	2.33126	0.000705117	0.000705117	0.000778121
Heat:HOG1:YPS606	Heat:WT:M22	0.150442	0.380006	-0.594357	0.895241	0.692505	0.692505	0.692184
Heat:HOG1:YPS606	Mock:HOG1:M22	-1.07539	0.347212	-1.75591	-0.394862	0.00171282	0.00171282	0.00195358
Heat:HOG1:YPS606	NaCl:HOG1:M22	1.15919	0.418647	0.338654	1.97972	0.00558556	0.00558556	0.00562477
Heat:HOG1:YPS606	H2O2:HOG1:M22	0.146841	0.390177	-0.617891	0.911574	0.706691	0.706691	0.70666
Heat:HOG1:YPS606	EtOH:HOG1:M22	-0.132754	0.367716	-0.853464	0.587955	0.717663	0.717663	0.718081
Heat:HOG1:YPS606	Heat:HOG1:M22	-0.472067	0.362939	-1.18341	0.239281	0.191377	0.191377	0.193369
Heat:HOG1:YPS606	Mock:WT:YJM1129	-0.685575	0.353902	-1.37921	0.00806066	0.0505314	0.0505314	0.0527224
Heat:HOG1:YPS606	NaCl:WT:YJM1129	12.2888	1.32931	9.68345	14.8942	2.73087e-41	2.73087e-41	2.3623e-20
Heat:HOG1:YPS606	H2O2:WT:YJM1129	1.56197	0.458234	0.663853	2.4601	0.000518992	0.000518992	0.00065277
Heat:HOG1:YPS606	EtOH:WT:YJM1129	1.60503	0.449143	0.724729	2.48534	0.000295727	0.000295727	0.000352179
Heat:HOG1:YPS606	Heat:WT:YJM1129	0.370699	0.392753	-0.399082	1.14048	0.345722	0.345722	0.345247
Heat:HOG1:YPS606	Mock:HOG1:YJM1129	-0.528564	0.367625	-1.2491	0.191968	0.149499	0.149499	0.150497
Heat:HOG1:YPS606	NaCl:HOG1:YJM1129	1.90062	0.464735	0.989761	2.81149	3.05964e-05	3.05964e-05	4.31936e-05
Heat:HOG1:YPS606	H2O2:HOG1:YJM1129	0.620504	0.40984	-0.182767	1.42378	0.129293	0.129293	0.130022
Heat:HOG1:YPS606	EtOH:HOG1:YJM1129	0.122379	0.386299	-0.634753	0.879511	0.75148	0.75148	0.751396
Heat:HOG1:YPS606	Heat:HOG1:YJM1129	-0.409356	0.368036	-1.13069	0.311982	0.264725	0.264725	0.266022
Mock:WT:M22	NaCl:WT:M22	10.443	1.08363	8.31911	12.5669	1.97927e-47	1.97927e-47	5.57682e-22
Mock:WT:M22	H2O2:WT:M22	1.62616	0.370574	0.899852	2.35247	5.69356e-06	5.69356e-06	1.14277e-05
Mock:WT:M22	EtOH:WT:M22	2.27042	0.401395	1.4837	3.05714	2.37459e-09	2.37459e-09	1.54664e-08
Mock:WT:M22	Heat:WT:M22	0.948397	0.335178	0.291459	1.60533	0.00415809	0.00415809	0.00466167
Mock:WT:M22	Mock:HOG1:M22	-0.27743	0.296173	-0.857919	0.303058	0.350581	0.350581	0.348904
Mock:WT:M22	NaCl:HOG1:M22	1.95714	0.379553	1.21323	2.70105	8.44088e-08	8.44088e-08	2.51681e-07
Mock:WT:M22	H2O2:HOG1:M22	0.944796	0.346619	0.265436	1.62416	0.00545013	0.00545013	0.00641554
Mock:WT:M22	EtOH:HOG1:M22	0.665201	0.320893	0.0362623	1.29414	0.0369706	0.0369706	0.0381752
Mock:WT:M22	Heat:HOG1:M22	0.325888	0.31506	-0.291619	0.943395	0.298934	0.298934	0.300965
Mock:WT:M22	Mock:WT:YJM1129	0.112379	0.304308	-0.484053	0.708812	0.711634	0.711634	0.711908
Mock:WT:M22	NaCl:WT:YJM1129	13.0868	1.32018	10.4993	15.6743	2.88336e-57	2.88336e-57	3.65776e-23
Mock:WT:M22	H2O2:WT:YJM1129	2.35993	0.423156	1.53056	3.1893	2.20849e-09	2.20849e-09	2.44745e-08
Mock:WT:M22	EtOH:WT:YJM1129	2.40299	0.413335	1.59287	3.21311	6.14133e-10	6.14133e-10	6.11221e-09
Mock:WT:M22	Heat:WT:YJM1129	1.16865	0.349743	0.48317	1.85414	0.000644876	0.000644876	0.000833377
Mock:WT:M22	Mock:HOG1:YJM1129	0.269391	0.320299	-0.358383	0.897164	0.397976	0.397976	0.400313
Mock:WT:M22	NaCl:HOG1:YJM1129	2.69858	0.430515	1.85478	3.54237	1.46582e-11	1.46582e-11	3.65119e-10
Mock:WT:M22	H2O2:HOG1:YJM1129	1.41846	0.369038	0.695158	2.14176	7.11048e-05	7.11048e-05	0.00012121
Mock:WT:M22	EtOH:HOG1:YJM1129	0.920334	0.3422	0.249635	1.59103	0.00623284	0.00623284	0.00715664
Mock:WT:M22	Heat:HOG1:YJM1129	0.388599	0.320905	-0.240363	1.01756	0.223065	0.223065	0.225916
NaCl:WT:M22	H2O2:WT:M22	-8.81682	1.09656	-10.966	-6.66761	5.27383e-26	5.27383e-26	8.95e-16
NaCl:WT:M22	EtOH:WT:M22	-8.17256	1.1012	-10.3309	-6.01425	6.65727e-21	6.65727e-21	1.15805e-13
NaCl:WT:M22	Heat:WT:M22	-9.49458	1.09041	-11.6318	-7.35741	2.61908e-33	2.61908e-33	3.1113e-18
NaCl:WT:M22	Mock:HOG1:M22	-10.7204	1.08644	-12.8498	-8.59103	5.17475e-48	5.17475e-48	5.75999e-23
NaCl:WT:M22	NaCl:HOG1:M22	-8.48584	1.09665	-10.6352	-6.33645	1.1082e-23	1.1082e-23	1.01006e-14
NaCl:WT:M22	H2O2:HOG1:M22	-9.49818	1.09408	-11.6425	-7.35382	6.3128e-32	6.3128e-32	3.90872e-18
NaCl:WT:M22	EtOH:HOG1:M22	-9.77778	1.08797	-11.9102	-7.6454	4.51957e-37	4.51957e-37	2.53617e-19
NaCl:WT:M22	Heat:HOG1:M22	-10.1171	1.08827	-12.2501	-7.98412	3.30573e-40	3.30573e-40	1.45172e-20
NaCl:WT:M22	Mock:WT:YJM1129	-10.3306	1.08672	-12.4605	-8.20067	1.02334e-43	1.02334e-43	1.97667e-21
NaCl:WT:M22	NaCl:WT:YJM1129	2.64383	1.59422	-0.48078	5.76843	0.0939604	0.0939604	0.0972396
NaCl:WT:M22	H2O2:WT:YJM1129	-8.08305	1.1092	-10.2571	-5.90905	2.2488e-19	2.2488e-19	3.16358e-13
NaCl:WT:M22	EtOH:WT:YJM1129	-8.03999	1.10541	-10.2066	-5.87342	1.1595e-19	1.1595e-19	3.50821e-13
NaCl:WT:M22	Heat:WT:YJM1129	-9.27432	1.09363	-11.4178	-7.13084	2.46162e-30	2.46162e-30	2.24662e-17
NaCl:WT:M22	Mock:HOG1:YJM1129	-10.1736	1.09058	-12.3111	-8.03609	1.67416e-39	1.67416e-39	1.07278e-20
NaCl:WT:M22	NaCl:HOG1:YJM1129	-7.7444	1.10969	-9.91935	-5.56944	1.1895e-17	1.1895e-17	2.97548e-12
NaCl:WT:M22	H2O2:HOG1:YJM1129	-9.02452	1.09834	-11.1772	-6.8718	3.86044e-27	3.86044e-27	2.09579e-16
NaCl:WT:M22	EtOH:HOG1:YJM1129	-9.52264	1.09315	-11.6652	-7.38011	1.44932e-32	1.44932e-32	3.00646e-18
NaCl:WT:M22	Heat:HOG1:YJM1129	-10.0544	1.09001	-12.1908	-7.918	9.87227e-39	9.87227e-39	2.85881e-20
H2O2:WT:M22	EtOH:WT:M22	0.644253	0.456069	-0.249625	1.53813	0.156621	0.156621	0.157767
H2O2:WT:M22	Heat:WT:M22	-0.677766	0.403146	-1.46792	0.112385	0.0910375	0.0910375	0.0927251
H2O2:WT:M22	Mock:HOG1:M22	-1.90359	0.374258	-2.63713	-1.17006	2.0197e-07	2.0197e-07	3.65088e-07
H2O2:WT:M22	NaCl:HOG1:M22	0.33098	0.438016	-0.527515	1.18948	0.449899	0.449899	0.449868
H2O2:WT:M22	H2O2:HOG1:M22	-0.681367	0.412819	-1.49048	0.127744	0.0984561	0.0984561	0.0988364
H2O2:WT:M22	EtOH:HOG1:M22	-0.960962	0.391997	-1.72926	-0.192663	0.0131762	0.0131762	0.014228
H2O2:WT:M22	Heat:HOG1:M22	-1.30027	0.388023	-2.06079	-0.539763	0.000690966	0.000690966	0.00080514
H2O2:WT:M22	Mock:WT:YJM1129	-1.51378	0.380018	-2.25861	-0.768961	4.80926e-05	4.80926e-05	6.7923e-05
H2O2:WT:M22	NaCl:WT:YJM1129	11.4606	1.33083	8.85225	14.069	1.14536e-33	1.14536e-33	7.20318e-18
H2O2:WT:M22	H2O2:WT:YJM1129	0.733767	0.475475	-0.198147	1.66568	0.120035	0.120035	0.122775
H2O2:WT:M22	EtOH:WT:YJM1129	0.776826	0.466649	-0.13779	1.69144	0.0942829	0.0942829	0.0959748
H2O2:WT:M22	Heat:WT:YJM1129	-0.457509	0.414915	-1.27073	0.35571	0.269434	0.269434	0.270177
H2O2:WT:M22	Mock:HOG1:YJM1129	-1.35677	0.39263	-2.12631	-0.587232	0.000501324	0.000501324	0.000549068
H2O2:WT:M22	NaCl:HOG1:YJM1129	1.07242	0.481212	0.129259	2.01557	0.0244761	0.0244761	0.0258422
H2O2:WT:M22	H2O2:HOG1:YJM1129	-0.207704	0.430809	-1.05207	0.636666	0.629853	0.629853	0.629717
H2O2:WT:M22	EtOH:HOG1:YJM1129	-0.705829	0.409228	-1.5079	0.0962443	0.0837843	0.0837843	0.0845673
H2O2:WT:M22	Heat:HOG1:YJM1129	-1.23756	0.392818	-2.00747	-0.467655	0.00148321	0.00148321	0.00163004
EtOH:WT:M22	Heat:WT:M22	-1.32202	0.430459	-2.1657	-0.478335	0.0018146	0.0018146	0.0021321
EtOH:WT:M22	Mock:HOG1:M22	-2.54785	0.405133	-3.34189	-1.7538	6.1359e-11	6.1359e-11	3.19688e-10
EtOH:WT:M22	NaCl:HOG1:M22	-0.313273	0.46176	-1.21831	0.59176	0.496906	0.496906	0.497497
EtOH:WT:M22	H2O2:HOG1:M22	-1.32562	0.439619	-2.18726	-0.463982	0.00236793	0.00236793	0.00256655
EtOH:WT:M22	EtOH:HOG1:M22	-1.60522	0.420378	-2.42914	-0.781289	9.06738e-05	9.06738e-05	0.000134265
EtOH:WT:M22	Heat:HOG1:M22	-1.94453	0.417114	-2.76206	-1.127	1.69068e-06	1.69068e-06	3.13368e-06
EtOH:WT:M22	Mock:WT:YJM1129	-2.15804	0.410088	-2.96179	-1.35428	4.75134e-08	4.75134e-08	1.42204e-07
EtOH:WT:M22	NaCl:WT:YJM1129	10.8164	1.33462	8.20057	13.4322	6.3692e-28	6.3692e-28	5.29848e-16
EtOH:WT:M22	H2O2:WT:YJM1129	0.0895133	0.497079	-0.884744	1.06377	0.85702	0.85702	0.857091
EtOH:WT:M22	EtOH:WT:YJM1129	0.132573	0.488545	-0.824958	1.0901	0.78605	0.78605	0.786113
EtOH:WT:M22	Heat:WT:YJM1129	-1.10176	0.441294	-1.96668	-0.236842	0.0118121	0.0118121	0.0125368
EtOH:WT:M22	Mock:HOG1:YJM1129	-2.00103	0.421611	-2.82737	-1.17468	1.31214e-06	1.31214e-06	2.0733e-06
EtOH:WT:M22	NaCl:HOG1:YJM1129	0.428163	0.502054	-0.555844	1.41217	0.392853	0.392853	0.393757
EtOH:WT:M22	H2O2:HOG1:YJM1129	-0.851957	0.456019	-1.74574	0.0418239	0.0611667	0.0611667	0.0617274
EtOH:WT:M22	EtOH:HOG1:YJM1129	-1.35008	0.436299	-2.20521	-0.494952	0.00176336	0.00176336	0.00197213
EtOH:WT:M22	Heat:HOG1:YJM1129	-1.88182	0.421609	-2.70816	-1.05548	5.14705e-06	5.14705e-06	8.06609e-06
Heat:WT:M22	Mock:HOG1:M22	-1.22583	0.338893	-1.89004	-0.56161	0.00028263	0.00028263	0.000297859
Heat:WT:M22	NaCl:HOG1:M22	1.00875	0.410757	0.203678	1.81381	0.0133705	0.0133705	0.0140562
Heat:WT:M22	H2O2:HOG1:M22	-0.00360034	0.382321	-0.752936	0.745735	0.992487	0.992487	0.992486
Heat:WT:M22	EtOH:HOG1:M22	-0.283196	0.359391	-0.987589	0.421197	0.430171	0.430171	0.430703
Heat:WT:M22	Heat:HOG1:M22	-0.622509	0.354681	-1.31767	0.0726531	0.0789371	0.0789371	0.0792382
Heat:WT:M22	Mock:WT:YJM1129	-0.836017	0.345631	-1.51344	-0.158593	0.0150948	0.0150948	0.0155712
Heat:WT:M22	NaCl:WT:YJM1129	12.1384	1.32573	9.54003	14.7368	7.89295e-42	7.89295e-42	5.38435e-20
Heat:WT:M22	H2O2:WT:YJM1129	1.41153	0.451014	0.527562	2.2955	0.00133598	0.00133598	0.00174991
Heat:WT:M22	EtOH:WT:YJM1129	1.45459	0.441699	0.588878	2.32031	0.000777563	0.000777563	0.000990633
Heat:WT:M22	Heat:WT:YJM1129	0.220258	0.384831	-0.533997	0.974512	0.566709	0.566709	0.567086
Heat:WT:M22	Mock:HOG1:YJM1129	-0.679006	0.359578	-1.38377	0.0257543	0.0595369	0.0595369	0.0589803
Heat:WT:M22	NaCl:HOG1:YJM1129	1.75018	0.457385	0.853725	2.64664	8.3247e-05	8.3247e-05	0.000129977
Heat:WT:M22	H2O2:HOG1:YJM1129	0.470062	0.402195	-0.318224	1.25835	0.24033	0.24033	0.242507
Heat:WT:M22	EtOH:HOG1:YJM1129	-0.0280625	0.378352	-0.769619	0.713494	0.940882	0.940882	0.940875
Heat:WT:M22	Heat:HOG1:YJM1129	-0.559798	0.359918	-1.26522	0.145629	0.120101	0.120101	0.119863
Mock:HOG1:M22	NaCl:HOG1:M22	2.23457	0.383316	1.48329	2.98586	2.37796e-09	2.37796e-09	5.5565e-09
Mock:HOG1:M22	H2O2:HOG1:M22	1.22223	0.350213	0.535822	1.90863	0.000407816	0.000407816	0.000483102
Mock:HOG1:M22	EtOH:HOG1:M22	0.942631	0.32464	0.306347	1.57891	0.0037385	0.0037385	0.00368881
Mock:HOG1:M22	Heat:HOG1:M22	0.603318	0.318741	-0.0214023	1.22804	0.0581563	0.0581563	0.0583821
Mock:HOG1:M22	Mock:WT:YJM1129	0.38981	0.308019	-0.213896	0.993516	0.206232	0.206232	0.205678
Mock:HOG1:M22	NaCl:WT:YJM1129	13.3642	1.32246	10.7723	15.9562	1.62744e-57	1.62744e-57	5.21975e-24
Mock:HOG1:M22	H2O2:WT:YJM1129	2.63736	0.426725	1.80099	3.47373	5.89684e-11	5.89684e-11	6.39129e-10
Mock:HOG1:M22	EtOH:WT:YJM1129	2.68042	0.416985	1.86314	3.49769	1.56053e-11	1.56053e-11	1.29213e-10
Mock:HOG1:M22	Heat:WT:YJM1129	1.44608	0.353394	0.753446	2.13872	3.48053e-05	3.48053e-05	4.2768e-05
Mock:HOG1:M22	Mock:HOG1:YJM1129	0.546821	0.323872	-0.0879553	1.1816	0.0900652	0.0900652	0.0913365
Mock:HOG1:M22	NaCl:HOG1:YJM1129	2.97601	0.434134	2.12512	3.8269	3.57046e-13	3.57046e-13	7.12848e-12
Mock:HOG1:M22	H2O2:HOG1:YJM1129	1.69589	0.372601	0.965606	2.42617	3.15141e-06	3.15141e-06	5.32666e-06
Mock:HOG1:M22	EtOH:HOG1:YJM1129	1.19776	0.345806	0.519998	1.87553	0.000469318	0.000469318	0.000532813
Mock:HOG1:M22	Heat:HOG1:YJM1129	0.666029	0.324519	0.0299829	1.30208	0.0395159	0.0395159	0.0401351
NaCl:HOG1:M22	H2O2:HOG1:M22	-1.01235	0.420325	-1.83617	-0.188524	0.0158715	0.0158715	0.0160189
NaCl:HOG1:M22	EtOH:HOG1:M22	-1.29194	0.39999	-2.07591	-0.507977	0.00105209	0.00105209	0.00123817
NaCl:HOG1:M22	Heat:HOG1:M22	-1.63125	0.396341	-2.40807	-0.854441	2.95586e-05	2.95586e-05	3.85859e-05
NaCl:HOG1:M22	Mock:WT:YJM1129	-1.84476	0.388756	-2.60671	-1.08282	1.19289e-06	1.19289e-06	2.08201e-06
NaCl:HOG1:M22	NaCl:WT:YJM1129	11.1297	1.33087	8.5212	13.7381	3.92006e-31	3.92006e-31	6.13017e-17
NaCl:HOG1:M22	H2O2:WT:YJM1129	0.402787	0.481091	-0.540134	1.34571	0.400565	0.400565	0.40246
NaCl:HOG1:M22	EtOH:WT:YJM1129	0.445846	0.472293	-0.479831	1.37152	0.343742	0.343742	0.345168
NaCl:HOG1:M22	Heat:WT:YJM1129	-0.788489	0.422221	-1.61603	0.0390499	0.0612053	0.0612053	0.061835
NaCl:HOG1:M22	Mock:HOG1:YJM1129	-1.68775	0.400978	-2.47365	-0.901849	2.20529e-05	2.20529e-05	2.56405e-05
NaCl:HOG1:M22	NaCl:HOG1:YJM1129	0.741436	0.486457	-0.212001	1.69487	0.12501	0.12501	0.127469
NaCl:HOG1:M22	H2O2:HOG1:YJM1129	-0.538684	0.437734	-1.39663	0.319259	0.218979	0.218979	0.218465
NaCl:HOG1:M22	EtOH:HOG1:YJM1129	-1.03681	0.41681	-1.85374	-0.219876	0.0125653	0.0125653	0.012865
NaCl:HOG1:M22	Heat:HOG1:YJM1129	-1.56854	0.401059	-2.35461	-0.782482	7.77423e-05	7.77423e-05	9.19137e-05
H2O2:HOG1:M22	EtOH:HOG1:M22	-0.279596	0.370206	-1.00519	0.445994	0.448745	0.448745	0.450103
H2O2:HOG1:M22	Heat:HOG1:M22	-0.618908	0.365587	-1.33545	0.0976286	0.0887773	0.0887773	0.0904711
H2O2:HOG1:M22	Mock:WT:YJM1129	-0.832417	0.356739	-1.53161	-0.133221	0.018371	0.018371	0.0196268
H2O2:HOG1:M22	NaCl:WT:YJM1129	12.142	1.32877	9.53766	14.7464	3.91293e-40	3.91293e-40	6.37609e-20
H2O2:HOG1:M22	H2O2:WT:YJM1129	1.41513	0.459682	0.514172	2.31609	0.00173868	0.00173868	0.00208044
H2O2:HOG1:M22	EtOH:WT:YJM1129	1.45819	0.45059	0.575052	2.34133	0.00105179	0.00105179	0.0012114
H2O2:HOG1:M22	Heat:WT:YJM1129	0.223858	0.394936	-0.550202	0.997918	0.570999	0.570999	0.570836
H2O2:HOG1:M22	Mock:HOG1:YJM1129	-0.675405	0.3703	-1.40118	0.0503694	0.0674648	0.0674648	0.068161
H2O2:HOG1:M22	NaCl:HOG1:YJM1129	1.75378	0.466019	0.840403	2.66716	0.000125966	0.000125966	0.000167666
H2O2:HOG1:M22	H2O2:HOG1:YJM1129	0.473663	0.411865	-0.333578	1.2809	0.249289	0.249289	0.250126
H2O2:HOG1:M22	EtOH:HOG1:YJM1129	-0.0244622	0.388616	-0.786136	0.737211	0.949806	0.949806	0.949809
H2O2:HOG1:M22	Heat:HOG1:YJM1129	-0.556197	0.370658	-1.28267	0.170278	0.132232	0.132232	0.133467
EtOH:HOG1:M22	Heat:HOG1:M22	-0.339313	0.341322	-1.00829	0.329667	0.320614	0.320614	0.320168
EtOH:HOG1:M22	Mock:WT:YJM1129	-0.552821	0.33181	-1.20316	0.097515	0.0954604	0.0954604	0.0956982
EtOH:HOG1:M22	NaCl:WT:YJM1129	12.4216	1.3237	9.8272	15.016	5.41446e-46	5.41446e-46	6.35197e-21
EtOH:HOG1:M22	H2O2:WT:YJM1129	1.69473	0.441416	0.829571	2.55989	6.87957e-05	6.87957e-05	0.000123383
EtOH:HOG1:M22	EtOH:WT:YJM1129	1.73779	0.431894	0.891292	2.58428	3.33971e-05	3.33971e-05	5.73031e-05
EtOH:HOG1:M22	Heat:WT:YJM1129	0.503454	0.372884	-0.227385	1.23429	0.175115	0.175115	0.176964
EtOH:HOG1:M22	Mock:HOG1:YJM1129	-0.39581	0.34636	-1.07466	0.283044	0.25459	0.25459	0.253134
EtOH:HOG1:M22	NaCl:HOG1:YJM1129	2.03338	0.448038	1.15524	2.91152	2.32953e-06	2.32953e-06	5.66804e-06
EtOH:HOG1:M22	H2O2:HOG1:YJM1129	0.753259	0.390879	-0.0128495	1.51937	0.0514844	0.0514844	0.0539683
EtOH:HOG1:M22	EtOH:HOG1:YJM1129	0.255133	0.366071	-0.462352	0.972619	0.484873	0.484873	0.485833
EtOH:HOG1:M22	Heat:HOG1:YJM1129	-0.276602	0.34676	-0.95624	0.403036	0.425768	0.425768	0.42506
Heat:HOG1:M22	Mock:WT:YJM1129	-0.213509	0.326191	-0.85283	0.425813	0.512372	0.512372	0.512757
Heat:HOG1:M22	NaCl:WT:YJM1129	12.7609	1.32395	10.166	15.3558	3.00373e-49	3.00373e-49	5.49821e-22
Heat:HOG1:M22	H2O2:WT:YJM1129	2.03404	0.438253	1.17508	2.893	1.35401e-06	1.35401e-06	3.46301e-06
Heat:HOG1:M22	EtOH:WT:YJM1129	2.0771	0.4287	1.23686	2.91734	5.48224e-07	5.48224e-07	1.26537e-06
Heat:HOG1:M22	Heat:WT:YJM1129	0.842766	0.368427	0.120663	1.56487	0.0214704	0.0214704	0.0221683
Heat:HOG1:M22	Mock:HOG1:YJM1129	-0.0564971	0.34106	-0.724962	0.611968	0.86847	0.86847	0.868431
Heat:HOG1:M22	NaCl:HOG1:YJM1129	2.37269	0.445122	1.50027	3.24511	2.65451e-08	2.65451e-08	9.79798e-08
Heat:HOG1:M22	H2O2:HOG1:YJM1129	1.09257	0.386726	0.334602	1.85054	0.0042042	0.0042042	0.00472542
Heat:HOG1:M22	EtOH:HOG1:YJM1129	0.594446	0.361391	-0.113867	1.30276	0.0987168	0.0987168	0.0999937
Heat:HOG1:M22	Heat:HOG1:YJM1129	0.062711	0.341545	-0.606704	0.732126	0.854293	0.854293	0.854319
Mock:WT:YJM1129	NaCl:WT:YJM1129	12.9744	1.32271	10.382	15.5669	4.3157e-53	4.3157e-53	1.03027e-22
Mock:WT:YJM1129	H2O2:WT:YJM1129	2.24755	0.431415	1.40199	3.09311	4.04306e-08	4.04306e-08	1.89133e-07
Mock:WT:YJM1129	EtOH:WT:YJM1129	2.29061	0.421784	1.46393	3.11729	1.36673e-08	1.36673e-08	5.61121e-08
Mock:WT:YJM1129	Heat:WT:YJM1129	1.05627	0.359764	0.35115	1.7614	0.00299916	0.00299916	0.00332453
Mock:WT:YJM1129	Mock:HOG1:YJM1129	0.157011	0.331261	-0.492248	0.80627	0.634999	0.634999	0.635513
Mock:WT:YJM1129	NaCl:HOG1:YJM1129	2.5862	0.438618	1.72652	3.44588	4.6698e-10	4.6698e-10	3.71868e-09
Mock:WT:YJM1129	H2O2:HOG1:YJM1129	1.30608	0.378539	0.564158	2.048	0.000427438	0.000427438	0.000559919
Mock:WT:YJM1129	EtOH:HOG1:YJM1129	0.807955	0.352449	0.117167	1.49874	0.0207905	0.0207905	0.0218826
Mock:WT:YJM1129	Heat:HOG1:YJM1129	0.27622	0.33184	-0.374175	0.926614	0.404246	0.404246	0.40519
NaCl:WT:YJM1129	H2O2:WT:YJM1129	-10.7269	1.34136	-13.3559	-8.09786	4.97272e-26	4.97272e-26	1.2745e-15
NaCl:WT:YJM1129	EtOH:WT:YJM1129	-10.6838	1.33818	-13.3066	-8.06104	1.82831e-26	1.82831e-26	1.41818e-15
NaCl:WT:YJM1129	Heat:WT:YJM1129	-11.9181	1.32841	-14.5218	-9.31452	1.7543e-38	1.7543e-38	2.91844e-19
NaCl:WT:YJM1129	Mock:HOG1:YJM1129	-12.8174	1.32587	-15.4161	-10.2188	2.45251e-48	2.45251e-48	4.1568e-22
NaCl:WT:YJM1129	NaCl:HOG1:YJM1129	-10.3882	1.34168	-13.0179	-7.75857	3.80558e-24	3.80558e-24	9.73434e-15
NaCl:WT:YJM1129	H2O2:HOG1:YJM1129	-11.6683	1.33232	-14.2796	-9.05705	7.67956e-35	7.67956e-35	1.98876e-18
NaCl:WT:YJM1129	EtOH:HOG1:YJM1129	-12.1665	1.32799	-14.7693	-9.56366	6.841e-41	6.841e-41	5.11502e-20
NaCl:WT:YJM1129	Heat:HOG1:YJM1129	-12.6982	1.32539	-15.2959	-10.1005	1.36283e-47	1.36283e-47	9.63753e-22
H2O2:WT:YJM1129	EtOH:WT:YJM1129	0.0430592	0.506678	-0.950011	1.03613	0.932284	0.932284	0.932275
H2O2:WT:YJM1129	Heat:WT:YJM1129	-1.19128	0.461308	-2.09542	-0.287128	0.0086854	0.0086854	0.00981196
H2O2:WT:YJM1129	Mock:HOG1:YJM1129	-2.09054	0.442457	-2.95774	-1.22334	1.03982e-06	1.03982e-06	2.30299e-06
H2O2:WT:YJM1129	NaCl:HOG1:YJM1129	0.33865	0.519785	-0.68011	1.35741	0.514848	0.514848	0.514712
H2O2:WT:YJM1129	H2O2:HOG1:YJM1129	-0.941471	0.475357	-1.87315	-0.00978844	0.0459042	0.0459042	0.0476411
H2O2:WT:YJM1129	EtOH:HOG1:YJM1129	-1.4396	0.456543	-2.3344	-0.544787	0.00129669	0.00129669	0.00161463
H2O2:WT:YJM1129	Heat:HOG1:YJM1129	-1.97133	0.442496	-2.83861	-1.10406	4.02077e-06	4.02077e-06	8.38822e-06
EtOH:WT:YJM1129	Heat:WT:YJM1129	-1.23433	0.452224	-2.12068	-0.347991	0.00572503	0.00572503	0.00634353
EtOH:WT:YJM1129	Mock:HOG1:YJM1129	-2.1336	0.433036	-2.98233	-1.28486	4.30626e-07	4.30626e-07	8.34739e-07
EtOH:WT:YJM1129	NaCl:HOG1:YJM1129	0.29559	0.511661	-0.707247	1.29843	0.563206	0.563206	0.563461
EtOH:WT:YJM1129	H2O2:HOG1:YJM1129	-0.98453	0.466563	-1.89898	-0.0700833	0.0339747	0.0339747	0.0348432
EtOH:WT:YJM1129	EtOH:HOG1:YJM1129	-1.48265	0.447367	-2.35948	-0.605831	0.000766131	0.000766131	0.000919134
EtOH:WT:YJM1129	Heat:HOG1:YJM1129	-2.01439	0.433052	-2.86316	-1.16562	1.74615e-06	1.74615e-06	3.29343e-06
Heat:WT:YJM1129	Mock:HOG1:YJM1129	-0.899263	0.373164	-1.63065	-0.167875	0.0158086	0.0158086	0.0159598
Heat:WT:YJM1129	NaCl:HOG1:YJM1129	1.52993	0.467487	0.613668	2.44618	0.000857582	0.000857582	0.00106541
Heat:WT:YJM1129	H2O2:HOG1:YJM1129	0.249805	0.414075	-0.561768	1.06138	0.545774	0.545774	0.54632
Heat:WT:YJM1129	EtOH:HOG1:YJM1129	-0.24832	0.391123	-1.01491	0.518267	0.525489	0.525489	0.5255
Heat:WT:YJM1129	Heat:HOG1:YJM1129	-0.780055	0.373466	-1.51204	-0.048075	0.036215	0.036215	0.0367356
Mock:HOG1:YJM1129	NaCl:HOG1:YJM1129	2.42919	0.449379	1.54842	3.30995	2.20812e-08	2.20812e-08	6.45714e-08
Mock:HOG1:YJM1129	H2O2:HOG1:YJM1129	1.14907	0.39127	0.382192	1.91594	0.00305447	0.00305447	0.00331658
Mock:HOG1:YJM1129	EtOH:HOG1:YJM1129	0.650943	0.366166	-0.0667283	1.36861	0.0751573	0.0751573	0.0754484
Mock:HOG1:YJM1129	Heat:HOG1:YJM1129	0.119208	0.346478	-0.559876	0.798292	0.730872	0.730872	0.730804
NaCl:HOG1:YJM1129	H2O2:HOG1:YJM1129	-1.28012	0.481285	-2.22342	-0.336819	0.0072709	0.0072709	0.00781878
NaCl:HOG1:YJM1129	EtOH:HOG1:YJM1129	-1.77825	0.462912	-2.68554	-0.870954	8.611e-05	8.611e-05	0.00012232
NaCl:HOG1:YJM1129	Heat:HOG1:YJM1129	-2.30998	0.449327	-3.19064	-1.42932	9.78834e-08	9.78834e-08	2.73304e-07
H2O2:HOG1:YJM1129	EtOH:HOG1:YJM1129	-0.498125	0.40824	-1.29826	0.30201	0.221088	0.221088	0.222397
H2O2:HOG1:YJM1129	Heat:HOG1:YJM1129	-1.02986	0.391526	-1.79724	-0.262484	0.00791281	0.00791281	0.00852904
EtOH:HOG1:YJM1129	Heat:HOG1:YJM1129	-0.531735	0.366525	-1.25011	0.186641	0.146088	0.146088	0.14685

## Sheet: Table S5 Diff Gene Expression
ORF	GENENAME	strain	stress	genotype	logFC	logCPM	FDR	PValue
YHR104W	GRE3	S288C	EtOH	HOG1	4.54756	9.11214	2.50691e-36	3.99827e-40
YOL016C	CMK2	S288C	EtOH	HOG1	4.79498	7.70875	6.41643e-34	2.04671e-37
YBR034C	HMT1	S288C	EtOH	HOG1	-3.62846	6.64738	7.6502e-33	3.67971e-36
YJL042W	MHP1	S288C	EtOH	HOG1	4.05249	8.42345	7.6502e-33	4.88051e-36
YKR099W	BAS1	S288C	EtOH	HOG1	-3.95855	5.15079	1.11593e-32	8.89895e-36
YMR196W		S288C	EtOH	HOG1	4.41762	9.18316	4.07411e-32	4.35048e-35
YOL081W	IRA2	S288C	EtOH	HOG1	4.50368	9.3355	4.07411e-32	4.54845e-35
YGL045W	RIM8	S288C	EtOH	HOG1	4.2347	5.16577	5.91734e-32	7.55004e-35
YDR171W	HSP42	S288C	EtOH	HOG1	8.31937	9.98797	8.44902e-32	1.21278e-34
YDR258C	HSP78	S288C	EtOH	HOG1	6.31403	9.71707	8.72216e-32	1.4582e-34
YOR178C	GAC1	S288C	EtOH	HOG1	8.87375	4.89058	8.72216e-32	1.5302e-34
YDR172W	SUP35	S288C	EtOH	HOG1	-3.28727	8.24814	1.06777e-31	2.04359e-34
YBR214W	SDS24	S288C	EtOH	HOG1	4.43494	9.10647	1.67591e-31	3.62122e-34
YGL037C	PNC1	S288C	EtOH	HOG1	4.57654	10.0909	1.67591e-31	3.74207e-34
YOR145C	PNO1	S288C	EtOH	HOG1	-3.69472	6.43381	1.71531e-31	4.1036e-34
YNL247W		S288C	EtOH	HOG1	-3.2778	7.84572	2.21304e-31	5.6473e-34
YER037W	PHM8	S288C	EtOH	HOG1	6.80904	6.25043	4.9064e-31	1.33029e-33
YDL112W	TRM3	S288C	EtOH	HOG1	-3.57973	6.91358	5.33652e-31	1.53202e-33
YER035W	EDC2	S288C	EtOH	HOG1	3.61293	5.30808	6.36012e-31	1.92731e-33
YDL031W	DBP10	S288C	EtOH	HOG1	-4.71001	6.86282	7.18831e-31	2.29292e-33
YML100W	TSL1	S288C	EtOH	HOG1	6.0035	11.0469	3.18924e-30	1.06817e-32
YDL021W	GPM2	S288C	EtOH	HOG1	7.66352	7.90366	7.75809e-30	2.72214e-32
YBR169C	SSE2	S288C	EtOH	HOG1	6.06196	8.76677	1.0403e-29	3.8161e-32
YKL151C	NNR2	S288C	EtOH	HOG1	3.71044	7.93556	2.86218e-29	1.09557e-31
YLL039C	UBI4	S288C	EtOH	HOG1	3.84291	10.0189	3.34376e-29	1.33324e-31
YAL035W	FUN12	S288C	EtOH	HOG1	-2.48586	9.09694	3.36039e-29	1.39346e-31
YDL199C		S288C	EtOH	HOG1	3.45101	5.66522	6.2385e-29	2.68644e-31
YNR034W	SOL1	S288C	EtOH	HOG1	3.034	6.14972	2.61583e-28	1.20021e-30
YJL144W		S288C	EtOH	HOG1	7.71549	4.69972	2.61583e-28	1.22139e-30
YDR395W	SXM1	S288C	EtOH	HOG1	-2.59263	7.94105	2.61583e-28	1.25159e-30
YJL082W	IML2	S288C	EtOH	HOG1	2.45752	6.71871	2.9736e-28	1.4702e-30
YOR048C	RAT1	S288C	EtOH	HOG1	-2.48477	6.85678	3.17578e-28	1.62082e-30
YNL006W	LST8	S288C	EtOH	HOG1	4.67698	6.90225	3.42452e-28	1.82073e-30
YPL014W	CIP1	S288C	EtOH	HOG1	4.32888	7.02945	3.42452e-28	1.857e-30
YHL021C	AIM17	S288C	EtOH	HOG1	3.93023	8.89364	3.75848e-28	2.09803e-30
YIL077C		S288C	EtOH	HOG1	2.07294	5.13019	4.10795e-28	2.35863e-30
YBR271W	EFM2	S288C	EtOH	HOG1	-3.29307	4.7914	4.11324e-28	2.42727e-30
YPL240C	HSP82	S288C	EtOH	HOG1	4.76004	10.7088	4.27266e-28	2.58949e-30
YOR243C	PUS7	S288C	EtOH	HOG1	-3.64266	6.56481	4.3286e-28	2.69243e-30
YAL017W	PSK1	S288C	EtOH	HOG1	2.16613	7.6487	5.75695e-28	3.67269e-30
YPR041W	TIF5	S288C	EtOH	HOG1	-2.98698	8.01029	8.94533e-28	5.84942e-30
YMR316W	DIA1	S288C	EtOH	HOG1	4.22371	5.03103	1.00849e-27	6.75543e-30
YJL111W	CCT7	S288C	EtOH	HOG1	-2.29725	8.24566	1.12015e-27	7.68204e-30
YDR346C	SVF1	S288C	EtOH	HOG1	-2.14719	7.39515	1.21409e-27	8.51992e-30
YMR309C	NIP1	S288C	EtOH	HOG1	-2.81276	8.26291	1.24649e-27	8.94611e-30
YPL012W	RRP12	S288C	EtOH	HOG1	-4.53041	7.82641	1.31164e-27	9.62285e-30
YGR162W	TIF4631	S288C	EtOH	HOG1	-3.64254	8.60186	1.52719e-27	1.14478e-29
YJR127C	RSF2	S288C	EtOH	HOG1	2.25557	7.159	1.70856e-27	1.32955e-29
YPL019C	VTC3	S288C	EtOH	HOG1	-2.87997	8.57652	1.70856e-27	1.33524e-29
YBL075C	SSA3	S288C	EtOH	HOG1	3.89439	7.20228	2.94312e-27	2.34698e-29
YDR206W	EBS1	S288C	EtOH	HOG1	-1.80895	6.31347	3.90884e-27	3.17944e-29
YLR260W	LCB5	S288C	EtOH	HOG1	2.04706	6.01033	3.98572e-27	3.30554e-29
YBR079C	RPG1	S288C	EtOH	HOG1	-2.56801	8.74043	4.10877e-27	3.47313e-29
YLL026W	HSP104	S288C	EtOH	HOG1	5.6511	11.39	5.04448e-27	4.35186e-29
YMR290C	HAS1	S288C	EtOH	HOG1	-4.73583	7.23296	5.04448e-27	4.4567e-29
YBL024W	NCL1	S288C	EtOH	HOG1	-2.77223	7.26259	5.04448e-27	4.50544e-29
YER103W	SSA4	S288C	EtOH	HOG1	8.74134	11.4436	6.82905e-27	6.20822e-29
YDR060W	MAK21	S288C	EtOH	HOG1	-5.46395	7.43164	8.60928e-27	7.96392e-29
YER067W	RGI1	S288C	EtOH	HOG1	7.16172	9.41529	1.12729e-26	1.06077e-28
YLR120C	YPS1	S288C	EtOH	HOG1	3.73441	8.40948	1.33729e-26	1.2797e-28
YPL226W	NEW1	S288C	EtOH	HOG1	-3.31584	8.68139	1.39358e-26	1.35579e-28
YJL145W	SFH5	S288C	EtOH	HOG1	-2.23714	6.19759	1.69636e-26	1.67742e-28
YJL014W	CCT3	S288C	EtOH	HOG1	-1.66137	8.10613	2.09296e-26	2.10297e-28
YDR324C	UTP4	S288C	EtOH	HOG1	-4.739	6.81635	2.20112e-26	2.30912e-28
YAL028W	FRT2	S288C	EtOH	HOG1	3.27769	4.23751	2.20112e-26	2.31418e-28
YOR288C	MPD1	S288C	EtOH	HOG1	2.42238	6.62264	2.20112e-26	2.31696e-28
YGR194C	XKS1	S288C	EtOH	HOG1	2.87213	6.8181	2.29317e-26	2.45044e-28
YGR173W	RBG2	S288C	EtOH	HOG1	-3.36315	5.87025	2.3811e-26	2.58238e-28
YPL123C	RNY1	S288C	EtOH	HOG1	2.91024	5.99243	2.8751e-26	3.16399e-28
YOR220W	RCN2	S288C	EtOH	HOG1	3.56978	6.97284	3.18658e-26	3.55759e-28
YPL093W	NOG1	S288C	EtOH	HOG1	-5.11763	7.73771	3.82778e-26	4.33449e-28
YJL080C	SCP160	S288C	EtOH	HOG1	-2.32453	9.09489	4.54233e-26	5.21607e-28
YBR183W	YPC1	S288C	EtOH	HOG1	4.72067	5.91275	4.72203e-26	5.49774e-28
YMR020W	FMS1	S288C	EtOH	HOG1	3.95667	6.84723	5.16357e-26	6.09417e-28
YOR137C	SIA1	S288C	EtOH	HOG1	2.23295	5.25685	6.68579e-26	7.99735e-28
YDR292C	SRP101	S288C	EtOH	HOG1	-2.07497	6.80169	7.71568e-26	9.35235e-28
YKR024C	DBP7	S288C	EtOH	HOG1	-3.99521	5.46133	7.72038e-26	9.48117e-28
YCL054W	SPB1	S288C	EtOH	HOG1	-5.75723	6.62909	8.07147e-26	1.00411e-27
YBR267W	REI1	S288C	EtOH	HOG1	-5.33116	5.61888	8.665e-26	1.09176e-27
YLR192C	HCR1	S288C	EtOH	HOG1	-2.05501	7.97684	9.64162e-26	1.23019e-27
YEL011W	GLC3	S288C	EtOH	HOG1	4.88479	7.82486	1.00252e-25	1.29512e-27
YFR015C	GSY1	S288C	EtOH	HOG1	4.30373	7.74221	1.12013e-25	1.46493e-27
YOL032W	OPI10	S288C	EtOH	HOG1	5.09744	6.41694	1.14315e-25	1.51326e-27
YPR079W	MRL1	S288C	EtOH	HOG1	1.85578	6.0017	1.54369e-25	2.0681e-27
YOR101W	RAS1	S288C	EtOH	HOG1	-3.11578	5.52266	1.5437e-25	2.09274e-27
YDL167C	NRP1	S288C	EtOH	HOG1	-4.65606	6.02314	1.62835e-25	2.23347e-27
YOL013C	HRD1	S288C	EtOH	HOG1	1.89491	6.75439	1.94413e-25	2.6976e-27
YCR072C	RSA4	S288C	EtOH	HOG1	-5.22053	5.73463	2.20158e-25	3.08993e-27
YML130C	ERO1	S288C	EtOH	HOG1	3.84833	9.10594	2.38046e-25	3.37896e-27
YOR217W	RFC1	S288C	EtOH	HOG1	-1.54274	6.76973	2.90623e-25	4.17162e-27
YDR211W	GCD6	S288C	EtOH	HOG1	-2.38317	7.06672	3.47154e-25	5.03844e-27
YMR093W	UTP15	S288C	EtOH	HOG1	-3.29427	6.22364	4.01376e-25	5.88942e-27
YPL160W	CDC60	S288C	EtOH	HOG1	-2.79249	9.15389	4.40069e-25	6.52733e-27
YPR137W	RRP9	S288C	EtOH	HOG1	-3.50949	6.45848	4.44086e-25	6.71731e-27
YDR245W	MNN10	S288C	EtOH	HOG1	-1.55982	6.94767	4.44086e-25	6.72857e-27
YNL186W	UBP10	S288C	EtOH	HOG1	-2.61092	6.82408	4.47469e-25	6.85121e-27
YLR177W		S288C	EtOH	HOG1	3.08425	7.14277	4.82488e-25	7.46433e-27
YJR064W	CCT5	S288C	EtOH	HOG1	-2.14722	8.20404	5.14478e-25	8.04129e-27
YOR119C	RIO1	S288C	EtOH	HOG1	-2.9623	5.15283	9.08333e-25	1.43421e-26
YML128C	MSC1	S288C	EtOH	HOG1	3.48761	9.18802	9.34228e-25	1.49e-26
YGL156W	AMS1	S288C	EtOH	HOG1	4.44223	6.73895	9.56559e-25	1.54087e-26
YNL216W	RAP1	S288C	EtOH	HOG1	-2.24614	6.52939	1.07539e-24	1.74944e-26
YER053C	PIC2	S288C	EtOH	HOG1	5.04048	7.7614	1.31418e-24	2.15886e-26
YPR190C	RPC82	S288C	EtOH	HOG1	-3.51133	6.09073	1.36673e-24	2.26699e-26
YJL148W	RPA34	S288C	EtOH	HOG1	-4.72212	5.7853	1.535e-24	2.57925e-26
YNL023C	FAP1	S288C	EtOH	HOG1	-2.46074	5.66073	1.535e-24	2.59506e-26
YDL146W	LDB17	S288C	EtOH	HOG1	3.04186	6.99504	1.5684e-24	2.67654e-26
YER158C		S288C	EtOH	HOG1	3.88773	6.30285	1.56943e-24	2.70333e-26
YER031C	YPT31	S288C	EtOH	HOG1	-2.15135	6.30488	1.70479e-24	2.96367e-26
YDR120C	TRM1	S288C	EtOH	HOG1	-4.1313	6.34793	1.75487e-24	3.07873e-26
YBR017C	KAP104	S288C	EtOH	HOG1	-1.64609	7.65074	1.76833e-24	3.13054e-26
YBR143C	SUP45	S288C	EtOH	HOG1	-2.59474	8.50644	1.87552e-24	3.35021e-26
YHR084W	STE12	S288C	EtOH	HOG1	-2.54059	5.76036	2.28241e-24	4.11344e-26
YJL122W	ALB1	S288C	EtOH	HOG1	-5.02718	5.42631	2.64367e-24	4.80668e-26
YHR171W	ATG7	S288C	EtOH	HOG1	3.18391	5.76478	2.71725e-24	4.9838e-26
YPL043W	NOP4	S288C	EtOH	HOG1	-4.99355	6.72901	2.86632e-24	5.30293e-26
YMR250W	GAD1	S288C	EtOH	HOG1	3.76282	8.83664	3.02164e-24	5.63847e-26
YGR245C	SDA1	S288C	EtOH	HOG1	-4.21087	6.95428	3.11495e-24	5.86226e-26
YFR053C	HXK1	S288C	EtOH	HOG1	5.30723	9.90339	3.66008e-24	6.94656e-26
YBR085C-A		S288C	EtOH	HOG1	3.91475	7.12331	4.1077e-24	7.86163e-26
YNR053C	NOG2	S288C	EtOH	HOG1	-5.21744	6.43543	4.39506e-24	8.48169e-26
YMR308C	PSE1	S288C	EtOH	HOG1	-2.43363	8.43313	4.82789e-24	9.39398e-26
YBR139W		S288C	EtOH	HOG1	2.78423	8.10018	4.88953e-24	9.59191e-26
YGR019W	UGA1	S288C	EtOH	HOG1	2.19128	7.36272	5.23804e-24	1.03591e-25
YIL056W	VHR1	S288C	EtOH	HOG1	3.49085	7.49825	5.48906e-24	1.09431e-25
YPL250C	ATG41	S288C	EtOH	HOG1	6.33744	6.8738	5.5758e-24	1.12049e-25
YOR335C	ALA1	S288C	EtOH	HOG1	-2.83283	9.00679	5.67619e-24	1.14972e-25
YOR098C	NUP1	S288C	EtOH	HOG1	-1.58462	7.25018	6.02392e-24	1.22976e-25
YOL010W	RCL1	S288C	EtOH	HOG1	-3.69167	5.56915	6.05971e-24	1.24673e-25
YNL313C	EMW1	S288C	EtOH	HOG1	-2.8041	6.90457	6.12635e-24	1.27022e-25
YGR161C	RTS3	S288C	EtOH	HOG1	6.15785	6.77428	6.50897e-24	1.35993e-25
YBL009W	ALK2	S288C	EtOH	HOG1	-2.26247	5.73896	6.57868e-24	1.38751e-25
YNL194C		S288C	EtOH	HOG1	7.63492	5.32834	6.57868e-24	1.40554e-25
YLR133W	CKI1	S288C	EtOH	HOG1	2.09322	6.35379	6.57868e-24	1.40597e-25
YIL079C	AIR1	S288C	EtOH	HOG1	-4.56172	4.61547	7.77448e-24	1.67393e-25
YOL098C	SDD3	S288C	EtOH	HOG1	-1.84128	7.89149	8.1838e-24	1.77511e-25
YOR207C	RET1	S288C	EtOH	HOG1	-3.29613	7.16137	8.66645e-24	1.89363e-25
YBR101C	FES1	S288C	EtOH	HOG1	4.77158	8.40001	9.3656e-24	2.06133e-25
YMR105C	PGM2	S288C	EtOH	HOG1	4.98322	10.1244	9.82144e-24	2.17732e-25
YDR074W	TPS2	S288C	EtOH	HOG1	3.05134	9.72614	9.91594e-24	2.21408e-25
YKR079C	TRZ1	S288C	EtOH	HOG1	-3.33474	5.95749	1.19467e-23	2.69595e-25
YKL035W	UGP1	S288C	EtOH	HOG1	2.8146	11.2211	1.19467e-23	2.70564e-25
YDL201W	TRM8	S288C	EtOH	HOG1	-2.97975	5.45827	1.22968e-23	2.80453e-25
YOR151C	RPB2	S288C	EtOH	HOG1	-1.6935	8.52597	1.25915e-23	2.911e-25
YOL084W	PHM7	S288C	EtOH	HOG1	6.87681	7.37175	1.25915e-23	2.9119e-25
YOL048C	RRT8	S288C	EtOH	HOG1	3.11337	6.63365	1.33377e-23	3.10575e-25
YMR235C	RNA1	S288C	EtOH	HOG1	-1.80694	7.54139	1.44766e-23	3.39403e-25
YKR025W	RPC37	S288C	EtOH	HOG1	-2.47833	5.06842	1.64964e-23	3.89388e-25
YGL006W	PMC1	S288C	EtOH	HOG1	2.82394	8.03929	1.67852e-23	3.98884e-25
YJL109C	UTP10	S288C	EtOH	HOG1	-3.9737	8.02328	1.73907e-23	4.16046e-25
YLR149C		S288C	EtOH	HOG1	4.77384	7.05234	2.00046e-23	4.81769e-25
YDL143W	CCT4	S288C	EtOH	HOG1	-1.61523	8.4168	2.16378e-23	5.25317e-25
YCR098C	GIT1	S288C	EtOH	HOG1	3.81252	4.02973	2.16378e-23	5.296e-25
YPL235W	RVB2	S288C	EtOH	HOG1	-1.36581	7.07354	2.16378e-23	5.31455e-25
YDR144C	MKC7	S288C	EtOH	HOG1	-2.50994	7.46262	2.1971e-23	5.43143e-25
YLL011W	SOF1	S288C	EtOH	HOG1	-3.65096	5.67918	2.23915e-23	5.57109e-25
YDL020C	RPN4	S288C	EtOH	HOG1	3.64604	7.48714	2.25825e-23	5.65463e-25
YPR154W	PIN3	S288C	EtOH	HOG1	5.78928	8.30267	2.3671e-23	5.96494e-25
YOR294W	RRS1	S288C	EtOH	HOG1	-4.70641	5.53461	2.50186e-23	6.34443e-25
YPR194C	OPT2	S288C	EtOH	HOG1	4.22026	3.72548	2.84728e-23	7.26579e-25
YPR048W	TAH18	S288C	EtOH	HOG1	-2.23785	5.77865	2.85944e-23	7.34242e-25
YOR054C	VHS3	S288C	EtOH	HOG1	2.84785	5.99601	3.11325e-23	8.07663e-25
YPL217C	BMS1	S288C	EtOH	HOG1	-3.66203	7.19133	3.11325e-23	8.09346e-25
YLR186W	EMG1	S288C	EtOH	HOG1	-3.41787	6.05511	3.16041e-23	8.26646e-25
YPR061C	JID1	S288C	EtOH	HOG1	2.93614	3.57953	3.16766e-23	8.33595e-25
YFL016C	MDJ1	S288C	EtOH	HOG1	3.94933	7.79004	3.22327e-23	8.53369e-25
YPL005W	AEP3	S288C	EtOH	HOG1	2.91666	4.64806	3.79733e-23	1.01141e-24
YNL182C	IPI3	S288C	EtOH	HOG1	-3.95723	6.05204	3.79861e-23	1.01781e-24
YNL221C	POP1	S288C	EtOH	HOG1	-1.95044	6.21464	3.93588e-23	1.06087e-24
YMR181C		S288C	EtOH	HOG1	3.28844	6.09399	4.17982e-23	1.1336e-24
YDR097C	MSH6	S288C	EtOH	HOG1	-2.62035	6.00212	4.17982e-23	1.13995e-24
YJL153C	INO1	S288C	EtOH	HOG1	4.66413	4.99682	4.37068e-23	1.19897e-24
YLR064W	PER33	S288C	EtOH	HOG1	2.79571	7.65557	6.12543e-23	1.69011e-24
YMR259C	TRM732	S288C	EtOH	HOG1	-2.39575	6.48542	6.34188e-23	1.75995e-24
YLL016W	SDC25	S288C	EtOH	HOG1	2.50538	4.62129	6.38205e-23	1.78127e-24
YHR139C	SPS100	S288C	EtOH	HOG1	7.77498	5.60706	6.63393e-23	1.86215e-24
YPR088C	SRP54	S288C	EtOH	HOG1	-1.67864	7.24813	7.00416e-23	1.97725e-24
YEL055C	POL5	S288C	EtOH	HOG1	-2.93215	7.14058	7.36055e-23	2.0896e-24
YDR216W	ADR1	S288C	EtOH	HOG1	3.22902	6.41132	7.59648e-23	2.16869e-24
YLL019C	KNS1	S288C	EtOH	HOG1	1.95862	6.78585	8.56688e-23	2.45939e-24
YGR159C	NSR1	S288C	EtOH	HOG1	-6.41104	8.67387	1.10237e-22	3.18227e-24
YLR129W	DIP2	S288C	EtOH	HOG1	-3.84385	6.88076	1.12701e-22	3.27137e-24
YPR158W	CUR1	S288C	EtOH	HOG1	5.22465	6.20893	1.19762e-22	3.51211e-24
YDL206W		S288C	EtOH	HOG1	2.36864	5.95895	1.19762e-22	3.51455e-24
YLR219W	MSC3	S288C	EtOH	HOG1	2.25765	7.25271	1.20728e-22	3.56216e-24
YNL189W	SRP1	S288C	EtOH	HOG1	-1.34448	8.23438	1.20958e-22	3.58822e-24
YMR135C	GID8	S288C	EtOH	HOG1	2.19903	5.88975	1.32932e-22	3.96465e-24
YIL108W		S288C	EtOH	HOG1	2.906	6.94179	1.49647e-22	4.48703e-24
YHR196W	UTP9	S288C	EtOH	HOG1	-3.74069	6.30003	1.53767e-22	4.63507e-24
YJL089W	SIP4	S288C	EtOH	HOG1	5.63682	3.6048	1.55932e-22	4.7252e-24
YBR201W	DER1	S288C	EtOH	HOG1	2.76081	4.7416	1.68006e-22	5.11788e-24
YJL094C	KHA1	S288C	EtOH	HOG1	2.3675	7.44185	1.68511e-22	5.16015e-24
YGR200C	ELP2	S288C	EtOH	HOG1	-3.6909	6.94855	1.69555e-22	5.21915e-24
YLR251W	SYM1	S288C	EtOH	HOG1	3.70986	5.61814	1.78714e-22	5.52959e-24
YJL012C	VTC4	S288C	EtOH	HOG1	-1.99487	8.60867	1.91133e-22	5.94433e-24
YNL299W	TRF5	S288C	EtOH	HOG1	-3.67072	4.46649	1.95315e-22	6.10554e-24
YNR038W	DBP6	S288C	EtOH	HOG1	-2.64631	5.98627	2.0068e-22	6.30527e-24
YPL273W	SAM4	S288C	EtOH	HOG1	-2.40999	7.76502	2.10323e-22	6.64179e-24
YPR160W	GPH1	S288C	EtOH	HOG1	5.10517	7.97873	2.14503e-22	6.808e-24
YOR188W	MSB1	S288C	EtOH	HOG1	-2.1223	6.0409	2.46663e-22	7.86803e-24
YML080W	DUS1	S288C	EtOH	HOG1	-2.96966	4.76556	2.7061e-22	8.67507e-24
YHR161C	YAP1801	S288C	EtOH	HOG1	1.74903	7.07575	2.768e-22	8.91764e-24
YKL014C	URB1	S288C	EtOH	HOG1	-4.20544	7.01908	2.89504e-22	9.3731e-24
YGL209W	MIG2	S288C	EtOH	HOG1	-5.05468	3.99883	2.96971e-22	9.66222e-24
YGL250W	RMR1	S288C	EtOH	HOG1	2.69948	4.46422	3.11713e-22	1.01916e-23
YLR270W	DCS1	S288C	EtOH	HOG1	2.47998	7.6917	3.36391e-22	1.10521e-23
YER148W	SPT15	S288C	EtOH	HOG1	-1.6578	6.55988	4.18707e-22	1.38233e-23
YIR039C	YPS6	S288C	EtOH	HOG1	3.2653	4.75614	4.24021e-22	1.40664e-23
YBR084W	MIS1	S288C	EtOH	HOG1	-3.91288	8.04781	4.35819e-22	1.45273e-23
YER025W	GCD11	S288C	EtOH	HOG1	-2.70668	8.403	4.41492e-22	1.47868e-23
YIL055C		S288C	EtOH	HOG1	3.63388	4.81613	4.55445e-22	1.53721e-23
YPL227C	ALG5	S288C	EtOH	HOG1	-2.01792	5.41198	4.55445e-22	1.53994e-23
YOR310C	NOP58	S288C	EtOH	HOG1	-5.05808	8.13283	4.56498e-22	1.55078e-23
YER150W	SPI1	S288C	EtOH	HOG1	7.23089	7.1669	4.8874e-22	1.6709e-23
YLR336C	SGD1	S288C	EtOH	HOG1	-2.59963	5.81286	4.8874e-22	1.6759e-23
YMR291W	TDA1	S288C	EtOH	HOG1	2.41801	5.54595	5.28237e-22	1.81977e-23
YOR253W	NAT5	S288C	EtOH	HOG1	-2.09697	5.10374	6.46977e-22	2.23914e-23
YPR118W	MRI1	S288C	EtOH	HOG1	-2.29763	6.95105	7.15092e-22	2.48628e-23
YLR175W	CBF5	S288C	EtOH	HOG1	-4.08034	8.23079	7.21383e-22	2.51966e-23
YHR128W	FUR1	S288C	EtOH	HOG1	-2.41621	6.98556	7.23507e-22	2.53862e-23
YCL051W	LRE1	S288C	EtOH	HOG1	1.56987	5.87925	7.27581e-22	2.56457e-23
YJR041C	URB2	S288C	EtOH	HOG1	-3.29727	6.40714	7.27581e-22	2.5803e-23
YBR006W	UGA2	S288C	EtOH	HOG1	2.40663	6.73658	7.27581e-22	2.58773e-23
YLR096W	KIN2	S288C	EtOH	HOG1	-1.56887	6.79348	7.30737e-22	2.61061e-23
YPL212C	PUS1	S288C	EtOH	HOG1	-3.18519	6.23708	7.96977e-22	2.85997e-23
YDL060W	TSR1	S288C	EtOH	HOG1	-4.55	6.71023	8.1081e-22	2.92254e-23
YMR012W	CLU1	S288C	EtOH	HOG1	-1.89869	9.06136	8.81425e-22	3.19112e-23
YOL141W	PPM2	S288C	EtOH	HOG1	-4.11971	3.94682	9.49366e-22	3.45224e-23
YKL068W	NUP100	S288C	EtOH	HOG1	-1.37399	7.14353	9.52132e-22	3.47749e-23
YJR060W	CBF1	S288C	EtOH	HOG1	-2.04379	5.00611	9.68635e-22	3.55321e-23
YIL107C	PFK26	S288C	EtOH	HOG1	2.61659	6.64372	1.01195e-21	3.72825e-23
YGL111W	NSA1	S288C	EtOH	HOG1	-3.21022	6.022	1.04022e-21	3.84899e-23
YMR229C	RRP5	S288C	EtOH	HOG1	-5.46854	8.11721	1.1192e-21	4.15907e-23
YCR005C	CIT2	S288C	EtOH	HOG1	3.4599	7.69855	1.15484e-21	4.30994e-23
YPR042C	PUF2	S288C	EtOH	HOG1	1.97627	6.69334	1.24391e-21	4.6622e-23
YLR355C	ILV5	S288C	EtOH	HOG1	-5.02176	10.3641	1.41019e-21	5.3079e-23
YPL207W	TYW1	S288C	EtOH	HOG1	-3.30275	7.20952	1.47989e-21	5.59386e-23
YOL080C	REX4	S288C	EtOH	HOG1	-4.8812	4.52314	1.53307e-21	5.81932e-23
YJL066C	MPM1	S288C	EtOH	HOG1	2.39979	5.69839	1.56506e-21	5.96568e-23
YPR036W-A	SPO24	S288C	EtOH	HOG1	3.49081	8.51857	1.76111e-21	6.74107e-23
YBL091C-A	SCS22	S288C	EtOH	HOG1	2.4567	4.33293	1.91373e-21	7.35581e-23
YGR149W	GPC1	S288C	EtOH	HOG1	1.9193	6.63659	1.99146e-21	7.68634e-23
YOL027C	MDM38	S288C	EtOH	HOG1	-1.45272	6.95112	2.18666e-21	8.47461e-23
YLL034C	RIX7	S288C	EtOH	HOG1	-3.50292	6.17423	2.2062e-21	8.58553e-23
YGR248W	SOL4	S288C	EtOH	HOG1	5.21323	6.59738	2.23831e-21	8.74617e-23
YPL236C	ENV7	S288C	EtOH	HOG1	2.4099	4.84539	2.57333e-21	1.00963e-22
YDL124W		S288C	EtOH	HOG1	2.33048	9.90541	2.61927e-21	1.03297e-22
YMR068W	AVO2	S288C	EtOH	HOG1	2.02352	4.17544	2.61927e-21	1.03601e-22
YOR267C	HRK1	S288C	EtOH	HOG1	2.7735	8.19143	2.63901e-21	1.04803e-22
YDL208W	NHP2	S288C	EtOH	HOG1	-3.76189	6.41695	2.66612e-21	1.06305e-22
YDR516C	EMI2	S288C	EtOH	HOG1	3.85526	9.52702	2.78619e-21	1.11537e-22
YJL050W	MTR4	S288C	EtOH	HOG1	-4.04778	7.0924	2.80307e-21	1.12659e-22
YJL155C	FBP26	S288C	EtOH	HOG1	2.11973	6.15538	3.16863e-21	1.27985e-22
YDR170C	SEC7	S288C	EtOH	HOG1	-1.21065	7.8818	3.16863e-21	1.28362e-22
YPR026W	ATH1	S288C	EtOH	HOG1	2.32004	6.94762	3.48302e-21	1.41654e-22
YIL104C	SHQ1	S288C	EtOH	HOG1	-2.36911	4.44347	3.60515e-21	1.47196e-22
YJR063W	RPA12	S288C	EtOH	HOG1	-4.12797	5.16253	3.7394e-21	1.53274e-22
YNL163C	RIA1	S288C	EtOH	HOG1	-1.58468	6.66072	4.06866e-21	1.67419e-22
YJR002W	MPP10	S288C	EtOH	HOG1	-3.26352	6.43204	4.36493e-21	1.80306e-22
YPL183C	RTT10	S288C	EtOH	HOG1	-3.00848	6.51488	4.5445e-21	1.88448e-22
YLR002C	NOC3	S288C	EtOH	HOG1	-3.41511	6.07812	4.73562e-21	1.97129e-22
YHR096C	HXT5	S288C	EtOH	HOG1	6.82851	6.89714	4.93653e-21	2.06279e-22
YOR340C	RPA43	S288C	EtOH	HOG1	-4.54889	6.00464	4.95469e-21	2.07828e-22
YKL150W	MCR1	S288C	EtOH	HOG1	2.44136	9.07423	5.1666e-21	2.17541e-22
YJL164C	TPK1	S288C	EtOH	HOG1	2.75403	6.79895	5.23797e-21	2.21381e-22
YLR063W	BMT6	S288C	EtOH	HOG1	-3.28638	4.0578	5.50701e-21	2.33631e-22
YLR350W	ORM2	S288C	EtOH	HOG1	3.28553	7.6884	5.78639e-21	2.46406e-22
YFR052C-A		S288C	EtOH	HOG1	5.27013	6.74856	5.9263e-21	2.53309e-22
YER188W		S288C	EtOH	HOG1	3.81121	1.96682	6.05833e-21	2.59919e-22
YDL110C	TMA17	S288C	EtOH	HOG1	2.1949	6.33838	6.06793e-21	2.61299e-22
YNL223W	ATG4	S288C	EtOH	HOG1	2.29721	4.87992	6.07411e-21	2.62533e-22
YBR280C	SAF1	S288C	EtOH	HOG1	2.25969	5.74507	6.16305e-21	2.6736e-22
YDR358W	GGA1	S288C	EtOH	HOG1	2.47066	6.54194	6.17115e-21	2.68696e-22
YGR094W	VAS1	S288C	EtOH	HOG1	-3.09897	9.76485	6.27924e-21	2.74404e-22
YOR298C-A	MBF1	S288C	EtOH	HOG1	2.68707	9.00594	6.53099e-21	2.86447e-22
YNL262W	POL2	S288C	EtOH	HOG1	-1.88012	6.70423	6.59051e-21	2.9021e-22
YLR417W	VPS36	S288C	EtOH	HOG1	2.10993	5.12054	6.59051e-21	2.9116e-22
YGL105W	ARC1	S288C	EtOH	HOG1	-1.66006	8.89078	6.74559e-21	2.99087e-22
YHL039W	EFM1	S288C	EtOH	HOG1	-1.93911	6.36122	6.76904e-21	3.01206e-22
YLR222C	UTP13	S288C	EtOH	HOG1	-4.65505	6.48138	7.66598e-21	3.4234e-22
YIL117C	PRM5	S288C	EtOH	HOG1	3.09754	5.13457	7.69699e-21	3.46164e-22
YPL101W	ELP4	S288C	EtOH	HOG1	-1.63589	5.72575	7.69699e-21	3.4618e-22
YDR533C	HSP31	S288C	EtOH	HOG1	2.61419	6.89374	7.9728e-21	3.59857e-22
YGR185C	TYS1	S288C	EtOH	HOG1	-1.70658	8.47893	7.98945e-21	3.61882e-22
YOR315W	SFG1	S288C	EtOH	HOG1	-3.70341	5.43446	8.08541e-21	3.67519e-22
YEL001C	IRC22	S288C	EtOH	HOG1	-1.50657	7.48436	8.6021e-21	3.92476e-22
YNL183C	NPR1	S288C	EtOH	HOG1	1.6888	6.90616	8.6021e-21	3.93748e-22
YOR341W	RPA190	S288C	EtOH	HOG1	-4.54667	8.6654	9.1326e-21	4.19488e-22
YGR128C	UTP8	S288C	EtOH	HOG1	-4.20021	6.67882	9.16813e-21	4.22582e-22
YNL092W		S288C	EtOH	HOG1	3.4046	4.42356	9.78457e-21	4.52556e-22
YOR289W		S288C	EtOH	HOG1	4.30963	5.40627	9.81301e-21	4.55437e-22
YOR370C	MRS6	S288C	EtOH	HOG1	-1.49733	7.54564	1.04258e-20	4.85539e-22
YOL123W	HRP1	S288C	EtOH	HOG1	-2.63073	7.64191	1.05163e-20	4.92059e-22
YLR446W		S288C	EtOH	HOG1	2.7515	4.52739	1.05163e-20	4.93108e-22
YNL304W	YPT11	S288C	EtOH	HOG1	1.60913	4.56318	1.06283e-20	5.00054e-22
YGR141W	VPS62	S288C	EtOH	HOG1	-2.47233	5.48882	1.06542e-20	5.03435e-22
YBR142W	MAK5	S288C	EtOH	HOG1	-3.81532	6.55515	1.06542e-20	5.04674e-22
YLR201C	COQ9	S288C	EtOH	HOG1	1.49714	6.06592	1.07098e-20	5.09014e-22
YDR400W	URH1	S288C	EtOH	HOG1	1.92059	7.16613	1.16993e-20	5.5791e-22
YPR152C	URN1	S288C	EtOH	HOG1	2.70248	4.13962	1.23746e-20	5.92084e-22
YFL014W	HSP12	S288C	EtOH	HOG1	5.48528	9.69443	1.25306e-20	6.01548e-22
YOR260W	GCD1	S288C	EtOH	HOG1	-2.06006	7.86603	1.31935e-20	6.35477e-22
YCL044C	MGR1	S288C	EtOH	HOG1	2.32827	6.87895	1.3904e-20	6.71914e-22
YGL169W	SUA5	S288C	EtOH	HOG1	-3.45958	5.77952	1.53447e-20	7.43986e-22
YDR190C	RVB1	S288C	EtOH	HOG1	-1.85082	6.87704	1.53596e-20	7.47158e-22
YBR054W	YRO2	S288C	EtOH	HOG1	7.79097	7.88576	1.59237e-20	7.77138e-22
YGL227W	VID30	S288C	EtOH	HOG1	2.11909	6.76385	1.64931e-20	8.07555e-22
YDL142C	CRD1	S288C	EtOH	HOG1	2.0544	5.26843	1.82136e-20	8.94702e-22
YGR110W	CLD1	S288C	EtOH	HOG1	3.70565	4.83813	2.06488e-20	1.01762e-21
YNL113W	RPC19	S288C	EtOH	HOG1	-4.26304	5.24455	2.08593e-20	1.03132e-21
YKR011C		S288C	EtOH	HOG1	3.33323	7.17459	2.1818e-20	1.08641e-21
YPR187W	RPO26	S288C	EtOH	HOG1	-2.8476	6.70578	2.1818e-20	1.08668e-21
YNL102W	POL1	S288C	EtOH	HOG1	-1.7767	6.23278	2.1818e-20	1.08916e-21
YLR327C	TMA10	S288C	EtOH	HOG1	8.36625	6.64072	2.23805e-20	1.12081e-21
YER065C	ICL1	S288C	EtOH	HOG1	2.86527	4.12572	2.27314e-20	1.14201e-21
YBR056W		S288C	EtOH	HOG1	2.08669	7.4222	2.34296e-20	1.18082e-21
YMR129W	POM152	S288C	EtOH	HOG1	-1.3873	7.62043	2.35044e-20	1.18834e-21
YKR081C	RPF2	S288C	EtOH	HOG1	-5.32484	6.23072	2.38847e-20	1.21138e-21
YBL004W	UTP20	S288C	EtOH	HOG1	-3.33774	7.86999	2.4808e-20	1.26216e-21
YPL081W	RPS9A	S288C	EtOH	HOG1	-2.87308	7.07407	2.58009e-20	1.31679e-21
YBR018C	GAL7	S288C	EtOH	HOG1	3.79618	2.21328	2.64667e-20	1.355e-21
YOR018W	ROD1	S288C	EtOH	HOG1	1.788	6.50157	2.85256e-20	1.46495e-21
YHR149C	SKG6	S288C	EtOH	HOG1	-2.98917	5.71348	3.54784e-20	1.82768e-21
YIL007C	NAS2	S288C	EtOH	HOG1	2.04539	4.57329	4.18032e-20	2.16016e-21
YGR023W	MTL1	S288C	EtOH	HOG1	3.48418	6.31486	4.26539e-20	2.21093e-21
YJL016W	TPH3	S288C	EtOH	HOG1	2.55153	7.31645	4.32056e-20	2.24642e-21
YGR142W	BTN2	S288C	EtOH	HOG1	7.62409	8.82607	4.34243e-20	2.26791e-21
YOR021C	SFM1	S288C	EtOH	HOG1	-2.10268	5.98636	4.34243e-20	2.27164e-21
YNL068C	FKH2	S288C	EtOH	HOG1	-1.722	5.78453	4.55181e-20	2.38843e-21
YGR250C	RIE1	S288C	EtOH	HOG1	5.28458	7.7655	4.6476e-20	2.44611e-21
YEL060C	PRB1	S288C	EtOH	HOG1	3.33117	9.27659	4.75969e-20	2.51269e-21
YLR197W	NOP56	S288C	EtOH	HOG1	-4.1559	8.3889	4.84569e-20	2.56582e-21
YBR099C		S288C	EtOH	HOG1	4.19226	3.19383	4.91416e-20	2.60991e-21
YMR301C	ATM1	S288C	EtOH	HOG1	-2.20264	5.87566	5.5358e-20	2.94889e-21
YMR053C	STB2	S288C	EtOH	HOG1	2.85261	4.92038	5.85636e-20	3.129e-21
YDR531W	CAB1	S288C	EtOH	HOG1	-1.61898	6.63214	6.07681e-20	3.25647e-21
YDR247W	VHS1	S288C	EtOH	HOG1	3.83186	5.80221	6.13103e-20	3.2953e-21
YML054C	CYB2	S288C	EtOH	HOG1	2.9221	6.35875	7.4901e-20	4.03772e-21
YJR091C	JSN1	S288C	EtOH	HOG1	1.92073	8.25768	7.66231e-20	4.14278e-21
YGR158C	MTR3	S288C	EtOH	HOG1	-2.62212	4.47584	8.12351e-20	4.40509e-21
YHR138C		S288C	EtOH	HOG1	2.64942	5.46742	8.3049e-20	4.5167e-21
YJL070C		S288C	EtOH	HOG1	1.82046	6.00796	8.55135e-20	4.66437e-21
YAL034C	FUN19	S288C	EtOH	HOG1	1.79213	6.39818	9.10171e-20	4.98777e-21
YDR341C		S288C	EtOH	HOG1	-2.50111	8.69614	9.10171e-20	4.9936e-21
YHR087W	RTC3	S288C	EtOH	HOG1	6.25257	8.37972	9.62687e-20	5.29708e-21
YJL124C	LSM1	S288C	EtOH	HOG1	-1.6813	6.07001	9.73904e-20	5.37433e-21
YHR097C		S288C	EtOH	HOG1	3.03598	6.19736	1.00267e-19	5.55626e-21
YKL043W	PHD1	S288C	EtOH	HOG1	3.86416	6.54137	1.00267e-19	5.56508e-21
YGL245W	GUS1	S288C	EtOH	HOG1	-2.11166	9.47838	1.04277e-19	5.80426e-21
YDR399W	HPT1	S288C	EtOH	HOG1	-3.70766	7.21849	1.04378e-19	5.82651e-21
YDR475C	JIP4	S288C	EtOH	HOG1	2.44166	6.43903	1.05981e-19	5.93289e-21
YMR320W		S288C	EtOH	HOG1	3.40092	1.50212	1.06007e-19	5.95126e-21
YMR013C	SEC59	S288C	EtOH	HOG1	1.91983	6.34127	1.1013e-19	6.20032e-21
YDR496C	PUF6	S288C	EtOH	HOG1	-4.55451	6.83056	1.12227e-19	6.33625e-21
YIL009W	FAA3	S288C	EtOH	HOG1	-2.2289	6.47518	1.13029e-19	6.39958e-21
YJR031C	GEA1	S288C	EtOH	HOG1	-1.61437	5.93136	1.197e-19	6.79638e-21
YJL165C	HAL5	S288C	EtOH	HOG1	2.04672	7.80032	1.20169e-19	6.84217e-21
YJL057C	IKS1	S288C	EtOH	HOG1	2.25013	6.37826	1.25699e-19	7.17708e-21
YAL025C	MAK16	S288C	EtOH	HOG1	-5.46686	5.8801	1.33701e-19	7.65531e-21
YML087C	AIM33	S288C	EtOH	HOG1	3.33454	3.5172	1.37648e-19	7.90323e-21
YKL205W	LOS1	S288C	EtOH	HOG1	-1.88808	7.04288	1.42737e-19	8.2182e-21
YER118C	SHO1	S288C	EtOH	HOG1	-1.21065	6.23176	1.43563e-19	8.28864e-21
YDL040C	NAT1	S288C	EtOH	HOG1	-1.31576	7.79722	1.45312e-19	8.41281e-21
YJL041W	NSP1	S288C	EtOH	HOG1	-1.23251	7.44715	1.48009e-19	8.59255e-21
YBR072W	HSP26	S288C	EtOH	HOG1	9.71309	9.06119	1.49647e-19	8.71149e-21
YDR380W	ARO10	S288C	EtOH	HOG1	3.94331	7.06959	1.51609e-19	8.84989e-21
YHR016C	YSC84	S288C	EtOH	HOG1	1.94156	7.21447	1.57663e-19	9.22844e-21
YJL200C	ACO2	S288C	EtOH	HOG1	-3.60347	7.34199	1.58205e-19	9.28539e-21
YPR015C		S288C	EtOH	HOG1	4.13106	2.80005	1.68971e-19	9.94422e-21
YHL028W	WSC4	S288C	EtOH	HOG1	3.68139	3.57589	1.69904e-19	1.00263e-20
YNL132W	KRE33	S288C	EtOH	HOG1	-4.76968	7.24489	1.70686e-19	1.00996e-20
YIL091C	UTP25	S288C	EtOH	HOG1	-3.9753	6.05993	1.73114e-19	1.02709e-20
YLR216C	CPR6	S288C	EtOH	HOG1	2.4544	9.50475	1.73679e-19	1.03321e-20
YDL024C	DIA3	S288C	EtOH	HOG1	3.68878	2.91074	1.75736e-19	1.04825e-20
YLR410W	VIP1	S288C	EtOH	HOG1	-1.49267	7.4973	1.78354e-19	1.06671e-20
YLL008W	DRS1	S288C	EtOH	HOG1	-4.10784	6.75638	1.8002e-19	1.07955e-20
YFR045W		S288C	EtOH	HOG1	1.63787	5.02314	1.82162e-19	1.0953e-20
YFL023W	BUD27	S288C	EtOH	HOG1	-3.81016	5.08397	1.86699e-19	1.12555e-20
YAL059W	ECM1	S288C	EtOH	HOG1	-3.28923	4.76861	1.9236e-19	1.16275e-20
YHL048W	COS8	S288C	EtOH	HOG1	2.93157	5.80294	2.01161e-19	1.21916e-20
YDR398W	UTP5	S288C	EtOH	HOG1	-3.63897	6.60772	2.06928e-19	1.25741e-20
YDR479C	PEX29	S288C	EtOH	HOG1	1.61688	6.31034	2.10864e-19	1.28469e-20
YOR001W	RRP6	S288C	EtOH	HOG1	-2.48608	6.33231	2.4098e-19	1.47202e-20
YGL099W	LSG1	S288C	EtOH	HOG1	-3.13244	6.27132	2.86199e-19	1.7528e-20
YBL076C	ILS1	S288C	EtOH	HOG1	-2.40447	9.92375	2.90315e-19	1.78264e-20
YPL157W	TGS1	S288C	EtOH	HOG1	-2.34152	4.61245	3.00989e-19	1.85298e-20
YHR198C	AIM18	S288C	EtOH	HOG1	2.25813	5.93576	3.01841e-19	1.86304e-20
YBR247C	ENP1	S288C	EtOH	HOG1	-4.44973	6.32346	3.20645e-19	1.98422e-20
YGR028W	MSP1	S288C	EtOH	HOG1	1.7752	5.94772	3.34635e-19	2.07613e-20
YNR034W-A	EGO4	S288C	EtOH	HOG1	4.77867	6.12457	3.47124e-19	2.15929e-20
YFR042W	KEG1	S288C	EtOH	HOG1	1.91104	5.75139	3.47124e-19	2.16468e-20
YGR032W	GSC2	S288C	EtOH	HOG1	3.04765	8.45014	3.50781e-19	2.19308e-20
YPL082C	MOT1	S288C	EtOH	HOG1	-1.14145	7.06787	3.53202e-19	2.21385e-20
YNL244C	SUI1	S288C	EtOH	HOG1	-2.67546	7.66516	3.79007e-19	2.38164e-20
YGR123C	PPT1	S288C	EtOH	HOG1	-3.62947	6.021	3.8155e-19	2.4037e-20
YPL017C	IRC15	S288C	EtOH	HOG1	5.61661	5.65593	4.11859e-19	2.60121e-20
YHR064C	SSZ1	S288C	EtOH	HOG1	-2.8927	9.40411	4.16272e-19	2.63573e-20
YHR052W	CIC1	S288C	EtOH	HOG1	-4.7633	6.70527	4.35155e-19	2.76223e-20
YNL242W	ATG2	S288C	EtOH	HOG1	1.87896	5.91785	4.47282e-19	2.84634e-20
YGR054W		S288C	EtOH	HOG1	-1.33414	8.50531	5.27519e-19	3.36535e-20
YNL207W	RIO2	S288C	EtOH	HOG1	-2.2479	6.02559	5.28435e-19	3.37962e-20
YPL151C	PRP46	S288C	EtOH	HOG1	1.73353	5.0752	5.36679e-19	3.44091e-20
YER082C	UTP7	S288C	EtOH	HOG1	-3.13702	6.33739	5.37766e-19	3.45646e-20
YHR120W	MSH1	S288C	EtOH	HOG1	-1.56337	4.93438	5.69329e-19	3.6684e-20
YML093W	UTP14	S288C	EtOH	HOG1	-4.71152	6.48006	5.71418e-19	3.69098e-20
YMR210W	MGL2	S288C	EtOH	HOG1	1.42915	5.75456	5.76959e-19	3.73597e-20
YLR190W	MMR1	S288C	EtOH	HOG1	-1.57746	6.76691	6.02674e-19	3.9121e-20
YJL069C	UTP18	S288C	EtOH	HOG1	-3.54503	6.32026	6.03839e-19	3.92929e-20
YAL019W	FUN30	S288C	EtOH	HOG1	-2.15994	6.3356	6.36795e-19	4.15389e-20
YCL037C	SRO9	S288C	EtOH	HOG1	-4.01354	6.17653	6.40513e-19	4.18978e-20
YJR078W	BNA2	S288C	EtOH	HOG1	3.94698	3.40346	6.40513e-19	4.19858e-20
YGR178C	PBP1	S288C	EtOH	HOG1	-1.19504	7.94265	6.62016e-19	4.35009e-20
YOR245C	DGA1	S288C	EtOH	HOG1	1.55709	5.78358	7.74745e-19	5.10319e-20
YOR309C		S288C	EtOH	HOG1	-5.07451	5.32008	7.83933e-19	5.17621e-20
YER171W	RAD3	S288C	EtOH	HOG1	-1.52941	6.05524	8.21002e-19	5.43406e-20
YGR119C	NUP57	S288C	EtOH	HOG1	-1.1911	6.72445	8.34937e-19	5.53961e-20
YDR185C	UPS3	S288C	EtOH	HOG1	2.96484	3.0967	8.39868e-19	5.58572e-20
YML043C	RRN11	S288C	EtOH	HOG1	-3.87152	4.34468	9.39474e-19	6.26316e-20
YDL234C	GYP7	S288C	EtOH	HOG1	1.69976	6.43901	1.02902e-18	6.87656e-20
YPL230W	USV1	S288C	EtOH	HOG1	3.95027	5.62332	1.04663e-18	7.01089e-20
YOL124C	TRM11	S288C	EtOH	HOG1	-3.84518	5.43976	1.08916e-18	7.31316e-20
YER049W	TPA1	S288C	EtOH	HOG1	-2.50788	7.24582	1.10846e-18	7.46046e-20
YGR225W	AMA1	S288C	EtOH	HOG1	4.71998	2.09338	1.1858e-18	7.99988e-20
YEL017W	GTT3	S288C	EtOH	HOG1	1.47889	6.67393	1.20189e-18	8.12764e-20
YOR186W		S288C	EtOH	HOG1	4.61227	1.95842	1.30366e-18	8.83659e-20
YBR147W	RTC2	S288C	EtOH	HOG1	4.33254	3.75018	1.31447e-18	8.93088e-20
YHR085W	IPI1	S288C	EtOH	HOG1	-2.74955	4.28889	1.44085e-18	9.8125e-20
YCR021C	HSP30	S288C	EtOH	HOG1	9.86485	10.6827	1.5448e-18	1.0545e-19
YDL022W	GPD1	S288C	EtOH	HOG1	3.77742	10.3656	1.5766e-18	1.07873e-19
YGL248W	PDE1	S288C	EtOH	HOG1	1.87202	5.14835	1.59837e-18	1.09617e-19
YNL088W	TOP2	S288C	EtOH	HOG1	-2.70151	6.74198	1.72592e-18	1.1864e-19
YOR347C	PYK2	S288C	EtOH	HOG1	3.28878	6.6307	1.98914e-18	1.37051e-19
YDR161W	ACL4	S288C	EtOH	HOG1	-2.97364	5.98303	2.04919e-18	1.41515e-19
YNR012W	URK1	S288C	EtOH	HOG1	-3.34078	5.22474	2.09242e-18	1.44834e-19
YBR038W	CHS2	S288C	EtOH	HOG1	-2.49011	6.77768	2.32734e-18	1.61466e-19
YOL103W	ITR2	S288C	EtOH	HOG1	-1.48184	6.95212	2.35208e-18	1.63558e-19
YCL045C	EMC1	S288C	EtOH	HOG1	-1.13358	8.58598	2.37154e-18	1.65289e-19
YDR096W	GIS1	S288C	EtOH	HOG1	2.4378	6.83307	2.39529e-18	1.67327e-19
YLR009W	RLP24	S288C	EtOH	HOG1	-4.41134	6.27301	2.39602e-18	1.67759e-19
YJR008W	MHO1	S288C	EtOH	HOG1	2.61381	4.80354	2.40615e-18	1.68853e-19
YNL007C	SIS1	S288C	EtOH	HOG1	4.09405	9.42342	2.72483e-18	1.91651e-19
YDR043C	NRG1	S288C	EtOH	HOG1	3.96951	4.88806	2.96977e-18	2.09352e-19
YNR075W	COS10	S288C	EtOH	HOG1	2.87453	3.99986	3.09513e-18	2.18683e-19
YPR163C	TIF3	S288C	EtOH	HOG1	-2.6611	8.3357	3.09949e-18	2.19485e-19
YML010W	SPT5	S288C	EtOH	HOG1	-1.98019	7.68121	3.12583e-18	2.21849e-19
YKL124W	SSH4	S288C	EtOH	HOG1	2.34191	5.22105	3.15834e-18	2.2466e-19
YGR093W	DRN1	S288C	EtOH	HOG1	-1.66684	5.20064	3.24162e-18	2.31101e-19
YMR139W	RIM11	S288C	EtOH	HOG1	1.5593	7.0449	3.2658e-18	2.33346e-19
YGR090W	UTP22	S288C	EtOH	HOG1	-2.09723	7.79052	3.27193e-18	2.34661e-19
YJL076W	NET1	S288C	EtOH	HOG1	-1.58879	7.64824	3.27193e-18	2.34828e-19
YDR087C	RRP1	S288C	EtOH	HOG1	-3.04315	5.43182	3.52532e-18	2.53576e-19
YNL100W	MIC27	S288C	EtOH	HOG1	1.47078	5.77749	3.5613e-18	2.56732e-19
YEL012W	UBC8	S288C	EtOH	HOG1	2.83322	5.19079	3.67589e-18	2.65579e-19
YKL129C	MYO3	S288C	EtOH	HOG1	1.46392	6.5566	3.73667e-18	2.70566e-19
YPL263C	KEL3	S288C	EtOH	HOG1	-2.47619	6.43443	3.78382e-18	2.74583e-19
YNL065W	AQR1	S288C	EtOH	HOG1	-3.86089	5.50845	3.80031e-18	2.76386e-19
YOR052C	TMC1	S288C	EtOH	HOG1	2.24999	6.40233	3.9121e-18	2.8514e-19
YGR187C	HGH1	S288C	EtOH	HOG1	-2.75526	5.86128	4.01118e-18	2.93002e-19
YMR104C	YPK2	S288C	EtOH	HOG1	1.63372	6.15109	4.08231e-18	2.98928e-19
YDR165W	TRM82	S288C	EtOH	HOG1	-3.35221	6.56327	4.08231e-18	2.995e-19
YMR085W		S288C	EtOH	HOG1	3.68472	4.81463	4.30064e-18	3.16203e-19
YLR297W		S288C	EtOH	HOG1	3.69358	3.95313	4.34547e-18	3.20192e-19
YER127W	LCP5	S288C	EtOH	HOG1	-2.93932	5.42526	4.64772e-18	3.43205e-19
YOR108W	LEU9	S288C	EtOH	HOG1	-3.64367	7.68118	4.79152e-18	3.54588e-19
YBR024W	SCO2	S288C	EtOH	HOG1	1.54387	4.88378	4.80759e-18	3.56544e-19
YPL126W	NAN1	S288C	EtOH	HOG1	-3.15597	7.51391	5.01198e-18	3.72501e-19
YJL141C	YAK1	S288C	EtOH	HOG1	1.95365	7.54513	5.21196e-18	3.88489e-19
YFL004W	VTC2	S288C	EtOH	HOG1	-1.66519	7.64062	5.21196e-18	3.89512e-19
YDL169C	UGX2	S288C	EtOH	HOG1	4.15635	3.11549	5.21196e-18	3.89858e-19
YDR045C	RPC11	S288C	EtOH	HOG1	-2.524	3.74844	5.4634e-18	4.09537e-19
YDR429C	TIF35	S288C	EtOH	HOG1	-2.23226	7.63133	5.68589e-18	4.27122e-19
YJL010C	NOP9	S288C	EtOH	HOG1	-2.64123	6.1475	5.96594e-18	4.49546e-19
YMR265C		S288C	EtOH	HOG1	2.09957	4.98297	5.96594e-18	4.50062e-19
YDL226C	GCS1	S288C	EtOH	HOG1	-1.39432	6.29668	6.02927e-18	4.55802e-19
YER165W	PAB1	S288C	EtOH	HOG1	-2.15391	9.72375	6.03692e-18	4.57343e-19
YKL091C		S288C	EtOH	HOG1	2.54624	6.61242	6.13731e-18	4.65926e-19
YOR223W	DSC3	S288C	EtOH	HOG1	1.6144	4.88402	6.26817e-18	4.76861e-19
YDL063C	SYO1	S288C	EtOH	HOG1	-4.64553	6.18813	6.31821e-18	4.81675e-19
YER070W	RNR1	S288C	EtOH	HOG1	-3.12547	8.78661	6.39641e-18	4.88657e-19
YOR056C	NOB1	S288C	EtOH	HOG1	-2.90478	5.80791	6.58689e-18	5.04259e-19
YOL139C	CDC33	S288C	EtOH	HOG1	-1.9621	8.30071	6.79755e-18	5.21471e-19
YDR101C	ARX1	S288C	EtOH	HOG1	-5.2353	7.29616	7.04937e-18	5.41913e-19
YPR112C	MRD1	S288C	EtOH	HOG1	-3.68757	6.13069	7.4409e-18	5.73199e-19
YHR049W	FSH1	S288C	EtOH	HOG1	3.29559	6.5931	7.50541e-18	5.79365e-19
YGR127W		S288C	EtOH	HOG1	2.18036	5.45076	7.74801e-18	5.99328e-19
YDL180W		S288C	EtOH	HOG1	1.9747	6.80952	7.83655e-18	6.08576e-19
YGL120C	PRP43	S288C	EtOH	HOG1	-3.2813	7.41811	7.83655e-18	6.08676e-19
YDR299W	BFR2	S288C	EtOH	HOG1	-4.17963	5.76685	7.8428e-18	6.10412e-19
YKL181W	PRS1	S288C	EtOH	HOG1	-2.82879	8.03451	7.95906e-18	6.20731e-19
YIL131C	FKH1	S288C	EtOH	HOG1	-1.92936	5.17923	7.96423e-18	6.22404e-19
YDL027C	MRX9	S288C	EtOH	HOG1	2.29353	6.3312	8.01962e-18	6.28012e-19
YMR280C	CAT8	S288C	EtOH	HOG1	3.4615	3.88124	8.33921e-18	6.54369e-19
YMR140W	SIP5	S288C	EtOH	HOG1	1.48504	6.24187	8.69241e-18	6.8347e-19
YJL008C	CCT8	S288C	EtOH	HOG1	-1.60112	8.35165	8.8852e-18	7.00046e-19
YBR121C	GRS1	S288C	EtOH	HOG1	-2.3952	9.41917	9.18005e-18	7.24741e-19
YMR084W		S288C	EtOH	HOG1	3.77351	3.37008	9.28143e-18	7.35452e-19
YNL011C		S288C	EtOH	HOG1	1.89542	5.52951	9.28143e-18	7.35705e-19
YMR239C	RNT1	S288C	EtOH	HOG1	-3.89733	4.70603	9.37122e-18	7.44317e-19
YKR067W	GPT2	S288C	EtOH	HOG1	1.91443	7.83512	9.77173e-18	7.77686e-19
YCR102W-A		S288C	EtOH	HOG1	6.11847	1.2573	9.97394e-18	7.9537e-19
YJL002C	OST1	S288C	EtOH	HOG1	-1.44422	9.01753	9.98554e-18	7.97888e-19
YOR095C	RKI1	S288C	EtOH	HOG1	-3.77462	5.69681	1.07398e-17	8.59868e-19
YDR313C	PIB1	S288C	EtOH	HOG1	2.21902	4.81404	1.0813e-17	8.67452e-19
YDR083W	RRP8	S288C	EtOH	HOG1	-4.07765	5.67827	1.08478e-17	8.71975e-19
YPL248C	GAL4	S288C	EtOH	HOG1	2.87193	3.69779	1.14501e-17	9.22717e-19
YNL308C	KRI1	S288C	EtOH	HOG1	-4.29118	6.51317	1.14501e-17	9.24042e-19
YPL224C	MMT2	S288C	EtOH	HOG1	1.58346	6.31411	1.1511e-17	9.30797e-19
YBR053C		S288C	EtOH	HOG1	1.71039	6.93874	1.18959e-17	9.63815e-19
YOR206W	NOC2	S288C	EtOH	HOG1	-4.14399	7.26902	1.25332e-17	1.01745e-18
YDL148C	NOP14	S288C	EtOH	HOG1	-3.43519	6.44598	1.26153e-17	1.02613e-18
YLR266C	PDR8	S288C	EtOH	HOG1	1.23386	6.06254	1.28556e-17	1.04772e-18
YEL042W	GDA1	S288C	EtOH	HOG1	-2.09903	7.97898	1.30425e-17	1.06504e-18
YPL030W	TRM44	S288C	EtOH	HOG1	-1.48273	5.62054	1.38473e-17	1.13296e-18
YDR514C		S288C	EtOH	HOG1	-2.9719	4.03993	1.42114e-17	1.16502e-18
YIL094C	LYS12	S288C	EtOH	HOG1	-1.99685	7.47703	1.44978e-17	1.19081e-18
YDR224C	HTB1	S288C	EtOH	HOG1	-2.12896	8.13255	1.45097e-17	1.19585e-18
YLR384C	IKI3	S288C	EtOH	HOG1	-1.76377	7.5069	1.45097e-17	1.19641e-18
YOL125W	TRM13	S288C	EtOH	HOG1	-2.48978	4.73621	1.47309e-17	1.217e-18
YMR014W	BUD22	S288C	EtOH	HOG1	-4.11071	5.43477	1.51806e-17	1.25658e-18
YNL248C	RPA49	S288C	EtOH	HOG1	-5.22035	6.93362	1.58366e-17	1.31379e-18
YBR033W	EDS1	S288C	EtOH	HOG1	4.30664	2.27211	1.58366e-17	1.31593e-18
YHR013C	ARD1	S288C	EtOH	HOG1	-1.54413	5.99718	1.77451e-17	1.47734e-18
YGR249W	MGA1	S288C	EtOH	HOG1	4.072	3.70587	1.87185e-17	1.56137e-18
YBL028C		S288C	EtOH	HOG1	-3.91655	4.43727	1.97893e-17	1.65384e-18
YLR414C	PUN1	S288C	EtOH	HOG1	3.05171	6.80109	2.04979e-17	1.71633e-18
YNL256W	FOL1	S288C	EtOH	HOG1	-1.56965	6.52388	2.13419e-17	1.7904e-18
YLR276C	DBP9	S288C	EtOH	HOG1	-3.42504	6.67977	2.1587e-17	1.81441e-18
YGR080W	TWF1	S288C	EtOH	HOG1	1.14143	6.50937	2.18297e-17	1.83829e-18
YBL029C-A		S288C	EtOH	HOG1	3.07385	4.69196	2.1899e-17	1.84762e-18
YJR059W	PTK2	S288C	EtOH	HOG1	1.50107	7.98634	2.25908e-17	1.90959e-18
YOR168W	GLN4	S288C	EtOH	HOG1	-1.90021	8.61996	2.32413e-17	1.96828e-18
YOR035C	SHE4	S288C	EtOH	HOG1	1.43325	6.35442	2.39947e-17	2.03591e-18
YJR036C	HUL4	S288C	EtOH	HOG1	2.14395	4.73953	2.61426e-17	2.22558e-18
YGR145W	ENP2	S288C	EtOH	HOG1	-3.26988	6.32803	2.61426e-17	2.2265e-18
YGL178W	MPT5	S288C	EtOH	HOG1	1.89444	7.4515	2.82197e-17	2.41141e-18
YDR070C	FMP16	S288C	EtOH	HOG1	5.0871	4.7573	2.82197e-17	2.4124e-18
YOR185C	GSP2	S288C	EtOH	HOG1	2.24274	7.12391	2.91724e-17	2.50215e-18
YDR528W	HLR1	S288C	EtOH	HOG1	1.9189	5.3143	2.91724e-17	2.50315e-18
YJL034W	KAR2	S288C	EtOH	HOG1	2.79822	11.8337	2.94659e-17	2.53303e-18
YBL079W	NUP170	S288C	EtOH	HOG1	-1.3825	7.44159	2.99221e-17	2.57703e-18
YNL095C		S288C	EtOH	HOG1	-2.48896	4.86666	3.0676e-17	2.64685e-18
YDR530C	APA2	S288C	EtOH	HOG1	1.81801	5.48374	3.13376e-17	2.70893e-18
YPL256C	CLN2	S288C	EtOH	HOG1	-2.42563	6.05959	3.27915e-17	2.83984e-18
YJR117W	STE24	S288C	EtOH	HOG1	1.51966	8.999	3.31525e-17	2.87639e-18
YKL168C	KKQ8	S288C	EtOH	HOG1	1.23648	5.7075	3.49995e-17	3.04222e-18
YER064C	VHR2	S288C	EtOH	HOG1	-1.7754	6.71586	3.55719e-17	3.09765e-18
YOR385W		S288C	EtOH	HOG1	2.37655	4.46301	3.55793e-17	3.10397e-18
YPL176C	TRE1	S288C	EtOH	HOG1	-1.02503	6.54146	3.76329e-17	3.29028e-18
YNL085W	MKT1	S288C	EtOH	HOG1	-1.48233	8.26773	3.76329e-17	3.29778e-18
YDL160C	DHH1	S288C	EtOH	HOG1	1.59674	7.26157	3.76329e-17	3.30113e-18
YLR435W	TSR2	S288C	EtOH	HOG1	-3.72064	4.96328	3.95916e-17	3.48466e-18
YHR019C	DED81	S288C	EtOH	HOG1	-2.66539	9.45604	3.95916e-17	3.48558e-18
YCR053W	THR4	S288C	EtOH	HOG1	-2.24238	9.41989	3.96534e-17	3.49734e-18
YMR184W	ADD37	S288C	EtOH	HOG1	1.7639	5.45869	3.98143e-17	3.51788e-18
YAL031C	GIP4	S288C	EtOH	HOG1	1.30901	5.95472	4.023e-17	3.56103e-18
YBR161W	CSH1	S288C	EtOH	HOG1	1.92676	4.45093	4.15862e-17	3.68771e-18
YPL211W	NIP7	S288C	EtOH	HOG1	-4.82016	5.60237	4.2926e-17	3.81337e-18
YLR312C	ATG39	S288C	EtOH	HOG1	3.86342	3.54995	4.37474e-17	3.89331e-18
YHR004C	NEM1	S288C	EtOH	HOG1	1.45546	5.59785	4.46978e-17	3.98502e-18
YHR066W	SSF1	S288C	EtOH	HOG1	-3.27121	5.67653	4.53913e-17	4.05408e-18
YMR281W	GPI12	S288C	EtOH	HOG1	1.68444	5.27185	4.58566e-17	4.10296e-18
YGR008C	STF2	S288C	EtOH	HOG1	2.88638	8.32189	4.75641e-17	4.26332e-18
YOR317W	FAA1	S288C	EtOH	HOG1	2.07853	9.16448	4.7959e-17	4.30637e-18
YHR140W		S288C	EtOH	HOG1	3.29989	3.99294	5.08819e-17	4.57693e-18
YDR251W	PAM1	S288C	EtOH	HOG1	1.158	7.74544	5.09503e-17	4.59122e-18
YOL041C	NOP12	S288C	EtOH	HOG1	-3.92309	6.32681	5.27983e-17	4.76616e-18
YBL071W-A	KTI11	S288C	EtOH	HOG1	-3.30242	3.29096	5.29614e-17	4.78934e-18
YNL093W	YPT53	S288C	EtOH	HOG1	4.3806	2.19826	5.43456e-17	4.92317e-18
YGL078C	DBP3	S288C	EtOH	HOG1	-4.11013	6.69094	5.49474e-17	4.98646e-18
YBL078C	ATG8	S288C	EtOH	HOG1	3.64569	4.72888	5.51528e-17	5.01389e-18
YLL035W	GRC3	S288C	EtOH	HOG1	-1.57207	5.2464	5.52566e-17	5.03214e-18
YDR483W	KRE2	S288C	EtOH	HOG1	-1.15527	8.46175	5.80504e-17	5.29583e-18
YFR022W	ROG3	S288C	EtOH	HOG1	2.26577	5.24462	5.8806e-17	5.37414e-18
YPL152W	RRD2	S288C	EtOH	HOG1	1.96704	5.77995	6.29629e-17	5.76407e-18
YJL053W	PEP8	S288C	EtOH	HOG1	1.89401	6.37446	6.50876e-17	5.96895e-18
YNL251C	NRD1	S288C	EtOH	HOG1	1.81735	8.15456	6.52268e-17	5.99213e-18
YOL015W	IRC10	S288C	EtOH	HOG1	3.30111	3.3773	6.63096e-17	6.10218e-18
YIL019W	FAF1	S288C	EtOH	HOG1	-3.54615	4.61657	6.69846e-17	6.17498e-18
YNL119W	NCS2	S288C	EtOH	HOG1	-4.03803	4.99607	6.86274e-17	6.33736e-18
YBR061C	TRM7	S288C	EtOH	HOG1	-1.95964	5.09627	7.10428e-17	6.57174e-18
YIR026C	YVH1	S288C	EtOH	HOG1	-2.52697	5.70436	7.16039e-17	6.63507e-18
YBR056W-A		S288C	EtOH	HOG1	4.30321	3.18101	7.57963e-17	7.03564e-18
YDR058C	TGL2	S288C	EtOH	HOG1	2.22002	4.3453	7.77554e-17	7.22989e-18
YDR204W	COQ4	S288C	EtOH	HOG1	1.19692	6.11805	8.04644e-17	7.49461e-18
YDR003W	RCR2	S288C	EtOH	HOG1	2.47648	6.2851	8.22602e-17	7.67499e-18
YNL062C	GCD10	S288C	EtOH	HOG1	-2.68947	6.04894	8.34749e-17	7.80165e-18
YOR173W	DCS2	S288C	EtOH	HOG1	2.88222	6.60919	9.13129e-17	8.54875e-18
YDL048C	STP4	S288C	EtOH	HOG1	3.29808	4.68711	9.39018e-17	8.80611e-18
YGR112W	SHY1	S288C	EtOH	HOG1	1.48825	5.38177	9.50053e-17	8.92474e-18
YLR106C	MDN1	S288C	EtOH	HOG1	-2.25752	8.16446	9.82895e-17	9.24893e-18
YGR146C	ECL1	S288C	EtOH	HOG1	3.15173	6.13224	1.01093e-16	9.52887e-18
YGR136W	LSB1	S288C	EtOH	HOG1	1.3493	7.0659	1.01617e-16	9.59442e-18
YGR234W	YHB1	S288C	EtOH	HOG1	-1.68554	9.14463	1.01824e-16	9.63021e-18
YJL098W	SAP185	S288C	EtOH	HOG1	-2.78723	5.9695	1.01839e-16	9.64791e-18
YBR126C	TPS1	S288C	EtOH	HOG1	2.5763	10.6621	1.17546e-16	1.11547e-17
YJR042W	NUP85	S288C	EtOH	HOG1	-1.13283	6.79278	1.2645e-16	1.20198e-17
YKL142W	MRP8	S288C	EtOH	HOG1	1.92513	7.64643	1.31398e-16	1.25111e-17
YOR070C	GYP1	S288C	EtOH	HOG1	1.29988	5.87748	1.37467e-16	1.31109e-17
YNL020C	ARK1	S288C	EtOH	HOG1	1.95266	5.16596	1.40486e-16	1.34212e-17
YIL038C	NOT3	S288C	EtOH	HOG1	-1.57973	6.67018	1.48897e-16	1.42485e-17
YJL052W	TDH1	S288C	EtOH	HOG1	8.54541	12.3722	1.51777e-16	1.45483e-17
YML008C	ERG6	S288C	EtOH	HOG1	-1.39687	8.80402	1.55293e-16	1.49101e-17
YNL077W	APJ1	S288C	EtOH	HOG1	5.3003	6.23348	1.55948e-16	1.49979e-17
YLR401C	DUS3	S288C	EtOH	HOG1	-3.22954	6.1391	1.56168e-16	1.50439e-17
YKR056W	TRM2	S288C	EtOH	HOG1	-2.33987	6.13997	1.57242e-16	1.51725e-17
YOR061W	CKA2	S288C	EtOH	HOG1	-1.33638	6.54753	1.60123e-16	1.5476e-17
YJL125C	GCD14	S288C	EtOH	HOG1	-1.93397	5.53234	1.70048e-16	1.64624e-17
YKL156W	RPS27A	S288C	EtOH	HOG1	-2.49996	6.97054	1.73193e-16	1.67944e-17
YDR465C	RMT2	S288C	EtOH	HOG1	-3.06892	6.05289	1.83142e-16	1.77885e-17
YCL049C		S288C	EtOH	HOG1	2.094	6.09304	1.84059e-16	1.79069e-17
YOR273C	TPO4	S288C	EtOH	HOG1	4.13128	8.1364	1.84072e-16	1.79375e-17
YDR069C	DOA4	S288C	EtOH	HOG1	1.85573	6.73745	1.9395e-16	1.8931e-17
YBL054W	TOD6	S288C	EtOH	HOG1	-3.70153	5.59009	2.10974e-16	2.06264e-17
YOR344C	TYE7	S288C	EtOH	HOG1	4.96565	6.71421	2.11699e-16	2.07461e-17
YGR288W	MAL13	S288C	EtOH	HOG1	2.38154	4.64685	2.11699e-16	2.07648e-17
YBR284W		S288C	EtOH	HOG1	3.29721	4.40301	2.14819e-16	2.1105e-17
YHR208W	BAT1	S288C	EtOH	HOG1	-1.90516	8.34226	2.19212e-16	2.16019e-17
YLL012W	YEH1	S288C	EtOH	HOG1	-2.02182	6.45105	2.19212e-16	2.16066e-17
YNL111C	CYB5	S288C	EtOH	HOG1	-2.7968	6.39667	2.2022e-16	2.1741e-17
YBR132C	AGP2	S288C	EtOH	HOG1	2.96014	6.42676	2.25071e-16	2.22558e-17
YCL036W	GFD2	S288C	EtOH	HOG1	-2.90291	4.72762	2.35712e-16	2.33457e-17
YOL060C	MAM3	S288C	EtOH	HOG1	1.78419	7.77051	2.36263e-16	2.34379e-17
YJL133C-A		S288C	EtOH	HOG1	4.65797	5.4826	2.5227e-16	2.50661e-17
YDL215C	GDH2	S288C	EtOH	HOG1	1.84482	7.18341	2.55379e-16	2.54157e-17
YDR037W	KRS1	S288C	EtOH	HOG1	-2.30643	9.32965	2.55538e-16	2.54723e-17
YDR361C	BCP1	S288C	EtOH	HOG1	-2.28876	5.78917	2.69055e-16	2.68626e-17
YOL077C	BRX1	S288C	EtOH	HOG1	-3.71099	6.77196	2.7114e-16	2.7114e-17
YER126C	NSA2	S288C	EtOH	HOG1	-3.99844	5.87165	2.74558e-16	2.74996e-17
YMR079W	SEC14	S288C	EtOH	HOG1	-1.11798	7.4648	2.8472e-16	2.85628e-17
YLR397C	AFG2	S288C	EtOH	HOG1	-1.81611	5.9398	2.89115e-16	2.90499e-17
YLR287C		S288C	EtOH	HOG1	-2.18454	5.31199	2.94125e-16	2.96002e-17
YOR153W	PDR5	S288C	EtOH	HOG1	-2.93495	10.6863	3.11151e-16	3.13632e-17
YLR083C	EMP70	S288C	EtOH	HOG1	-2.52401	8.36738	3.16483e-16	3.19511e-17
YER079W		S288C	EtOH	HOG1	3.29078	5.67971	3.17144e-16	3.20685e-17
YGR066C		S288C	EtOH	HOG1	5.27824	2.68998	3.3407e-16	3.38332e-17
YJR072C	NPA3	S288C	EtOH	HOG1	-2.1045	5.85909	3.54333e-16	3.59419e-17
YLR196W	PWP1	S288C	EtOH	HOG1	-3.32492	6.95067	3.67401e-16	3.7326e-17
YBL048W	RRT1	S288C	EtOH	HOG1	5.19675	1.62279	3.71761e-16	3.78283e-17
YJR052W	RAD7	S288C	EtOH	HOG1	1.40939	5.07965	3.82656e-16	3.89979e-17
YNL002C	RLP7	S288C	EtOH	HOG1	-3.60884	6.44735	3.8475e-16	3.92728e-17
YPR013C	CMR3	S288C	EtOH	HOG1	2.28049	5.06283	3.85518e-16	3.94126e-17
YCR057C	PWP2	S288C	EtOH	HOG1	-3.40647	6.99417	4.02682e-16	4.12315e-17
YGR083C	GCD2	S288C	EtOH	HOG1	-2.187	6.8708	4.04371e-16	4.1469e-17
YHR204W	MNL1	S288C	EtOH	HOG1	-1.4827	6.69161	4.16196e-16	4.2748e-17
YML120C	NDI1	S288C	EtOH	HOG1	2.62631	7.5474	4.2606e-16	4.38291e-17
YNR011C	PRP2	S288C	EtOH	HOG1	-1.63334	5.26476	4.27145e-16	4.40089e-17
YNR069C	BSC5	S288C	EtOH	HOG1	2.9682	4.79953	4.5978e-16	4.74446e-17
YMR110C	HFD1	S288C	EtOH	HOG1	1.55187	7.64978	4.79722e-16	4.95789e-17
YLL058W		S288C	EtOH	HOG1	1.37021	5.76039	4.82028e-16	4.98941e-17
YLR406C	RPL31B	S288C	EtOH	HOG1	-2.96743	7.83119	4.96834e-16	5.1506e-17
YPL266W	DIM1	S288C	EtOH	HOG1	-3.26841	6.07019	4.99343e-16	5.18456e-17
YOR227W	HER1	S288C	EtOH	HOG1	1.31211	8.31198	5.09847e-16	5.30175e-17
YER166W	DNF1	S288C	EtOH	HOG1	-1.18297	7.71769	5.12967e-16	5.34238e-17
YJL183W	MNN11	S288C	EtOH	HOG1	-2.24327	7.14485	5.44655e-16	5.68109e-17
YOR262W	GPN2	S288C	EtOH	HOG1	-1.42834	5.32123	5.45527e-16	5.69889e-17
YFL018C	LPD1	S288C	EtOH	HOG1	-1.23441	8.22712	5.46168e-16	5.71429e-17
YER168C	CCA1	S288C	EtOH	HOG1	-1.08435	6.1761	5.49631e-16	5.75929e-17
YER105C	NUP157	S288C	EtOH	HOG1	-0.991692	7.66409	5.51531e-16	5.788e-17
YHL016C	DUR3	S288C	EtOH	HOG1	2.62814	4.08869	5.70458e-16	5.99572e-17
YFR038W	IRC5	S288C	EtOH	HOG1	-1.20315	5.82932	5.74323e-16	6.0455e-17
YDR365C	ESF1	S288C	EtOH	HOG1	-2.71853	6.75904	5.76995e-16	6.08283e-17
YHL044W		S288C	EtOH	HOG1	2.38343	2.96134	5.79533e-16	6.11884e-17
YIL110W	HPM1	S288C	EtOH	HOG1	-1.58765	5.42281	5.83025e-16	6.165e-17
YMR136W	GAT2	S288C	EtOH	HOG1	3.00916	6.08199	5.90871e-16	6.25739e-17
YKL099C	UTP11	S288C	EtOH	HOG1	-3.46073	4.85491	6.03606e-16	6.40188e-17
YHR197W	RIX1	S288C	EtOH	HOG1	-2.79792	6.39226	6.23464e-16	6.62244e-17
YGR079W		S288C	EtOH	HOG1	-4.05718	5.10052	6.33268e-16	6.73668e-17
YDL084W	SUB2	S288C	EtOH	HOG1	-2.12186	9.07799	6.56004e-16	6.98901e-17
YEL015W	EDC3	S288C	EtOH	HOG1	-1.15892	6.52802	6.76415e-16	7.21725e-17
YHR170W	NMD3	S288C	EtOH	HOG1	-3.38506	7.07251	6.79065e-16	7.25635e-17
YML096W		S288C	EtOH	HOG1	-1.98937	5.13949	7.11934e-16	7.61894e-17
YBR089C-A	NHP6B	S288C	EtOH	HOG1	1.53526	6.6507	7.43775e-16	7.97156e-17
YPL003W	ULA1	S288C	EtOH	HOG1	2.14048	5.87246	7.65616e-16	8.21785e-17
YGL150C	INO80	S288C	EtOH	HOG1	-1.32314	7.47246	7.85276e-16	8.44595e-17
YDR281C	PHM6	S288C	EtOH	HOG1	-3.29983	1.99472	7.85276e-16	8.45393e-17
YGR087C	PDC6	S288C	EtOH	HOG1	5.67612	2.53698	8.03188e-16	8.67177e-17
YHR082C	KSP1	S288C	EtOH	HOG1	1.64796	8.18166	8.03188e-16	8.67238e-17
YNR068C		S288C	EtOH	HOG1	3.17719	4.48923	8.06999e-16	8.7264e-17
YGR053C		S288C	EtOH	HOG1	3.55775	2.69233	8.24383e-16	8.92753e-17
YLR304C	ACO1	S288C	EtOH	HOG1	-3.34484	10.1586	8.42126e-16	9.13311e-17
YIL021W	RPB3	S288C	EtOH	HOG1	-1.25208	6.08841	8.49556e-16	9.22723e-17
YFL033C	RIM15	S288C	EtOH	HOG1	1.05789	6.85733	8.73224e-16	9.49822e-17
YNL200C	NNR1	S288C	EtOH	HOG1	2.64388	5.70063	8.8264e-16	9.61472e-17
YMR182C	RGM1	S288C	EtOH	HOG1	2.33898	3.75036	8.93006e-16	9.74188e-17
YML081W	TDA9	S288C	EtOH	HOG1	-0.994586	6.60334	9.37741e-16	1.02449e-16
YDR449C	UTP6	S288C	EtOH	HOG1	-3.33122	5.39118	9.8951e-16	1.08262e-16
YBR145W	ADH5	S288C	EtOH	HOG1	4.12241	8.55388	1.02291e-15	1.1208e-16
YPL112C	PEX25	S288C	EtOH	HOG1	-1.31095	6.12941	1.02361e-15	1.12319e-16
YOL007C	CSI2	S288C	EtOH	HOG1	-2.31937	6.35671	1.03119e-15	1.13316e-16
YLR258W	GSY2	S288C	EtOH	HOG1	2.32738	9.33846	1.06444e-15	1.17139e-16
YPL219W	PCL8	S288C	EtOH	HOG1	1.58816	4.46991	1.07617e-15	1.18602e-16
YGR070W	ROM1	S288C	EtOH	HOG1	1.85214	6.25426	1.0778e-15	1.18954e-16
YDR261W-B		S288C	EtOH	HOG1	4.47697	6.79059	1.0981e-15	1.21369e-16
YOR292C		S288C	EtOH	HOG1	2.39221	5.7256	1.10191e-15	1.21966e-16
YKL103C	APE1	S288C	EtOH	HOG1	2.3916	8.79427	1.11363e-15	1.23441e-16
YAL036C	RBG1	S288C	EtOH	HOG1	-3.59656	6.70666	1.18626e-15	1.3168e-16
YMR262W		S288C	EtOH	HOG1	1.96586	5.21409	1.23383e-15	1.37158e-16
YDR450W	RPS18A	S288C	EtOH	HOG1	-3.09892	9.53369	1.27405e-15	1.41832e-16
YML072C	TCB3	S288C	EtOH	HOG1	-1.07322	9.46007	1.27897e-15	1.42584e-16
YLR073C	RFU1	S288C	EtOH	HOG1	-2.56358	4.63135	1.27913e-15	1.42805e-16
YGL096W	TOS8	S288C	EtOH	HOG1	2.01504	4.28223	1.3803e-15	1.54321e-16
YMR146C	TIF34	S288C	EtOH	HOG1	-1.65005	8.45768	1.3878e-15	1.5538e-16
YLR430W	SEN1	S288C	EtOH	HOG1	-1.5938	7.45919	1.39941e-15	1.56903e-16
YOL053W	AIM39	S288C	EtOH	HOG1	2.00412	4.4817	1.40797e-15	1.58088e-16
YBR084C-A	RPL19A	S288C	EtOH	HOG1	-2.58414	9.47516	1.45847e-15	1.63991e-16
YNR003C	RPC34	S288C	EtOH	HOG1	-2.00589	4.93469	1.48107e-15	1.66768e-16
YHR187W	IKI1	S288C	EtOH	HOG1	-1.55064	4.92167	1.56388e-15	1.76342e-16
YIL103W	DPH1	S288C	EtOH	HOG1	-2.80463	4.82318	1.64436e-15	1.85679e-16
YBR302C	COS2	S288C	EtOH	HOG1	2.59732	7.09336	1.7187e-15	1.94622e-16
YML132W	COS3	S288C	EtOH	HOG1	2.59732	7.09336	1.7187e-15	1.94622e-16
YBR242W		S288C	EtOH	HOG1	-2.25222	4.99382	1.74492e-15	1.97869e-16
YOL104C	NDJ1	S288C	EtOH	HOG1	3.88553	1.89642	1.86001e-15	2.11216e-16
YML126C	ERG13	S288C	EtOH	HOG1	-2.52413	9.58495	1.95273e-15	2.22057e-16
YAR050W	FLO1	S288C	EtOH	HOG1	2.57771	4.66399	2.00741e-15	2.28594e-16
YKL171W	NNK1	S288C	EtOH	HOG1	1.33187	5.77059	2.04416e-15	2.33107e-16
YGL023C	PIB2	S288C	EtOH	HOG1	-1.15652	6.04326	2.16332e-15	2.47039e-16
YEL021W	URA3	S288C	EtOH	HOG1	-1.6559	5.79043	2.16799e-15	2.47918e-16
YDR507C	GIN4	S288C	EtOH	HOG1	-2.06827	6.57148	2.24797e-15	2.57423e-16
YOR386W	PHR1	S288C	EtOH	HOG1	2.20197	5.65866	2.25342e-15	2.58407e-16
YFR017C	IGD1	S288C	EtOH	HOG1	4.24369	5.63115	2.32089e-15	2.66514e-16
YNR047W	FPK1	S288C	EtOH	HOG1	1.09458	6.77136	2.41341e-15	2.77522e-16
YNL061W	NOP2	S288C	EtOH	HOG1	-2.86471	7.19828	2.43299e-15	2.80163e-16
YCR091W	KIN82	S288C	EtOH	HOG1	1.9316	5.26746	2.48069e-15	2.86051e-16
YLR071C	RGR1	S288C	EtOH	HOG1	-1.35618	6.75977	2.48444e-15	2.86879e-16
YAR015W	ADE1	S288C	EtOH	HOG1	-2.11869	6.16301	2.49802e-15	2.88845e-16
YCR104W	PAU3	S288C	EtOH	HOG1	7.62474	1.72606	2.52732e-15	2.92636e-16
YER055C	HIS1	S288C	EtOH	HOG1	-2.02766	8.2925	2.5446e-15	2.95044e-16
YCR094W	CDC50	S288C	EtOH	HOG1	-1.14605	5.63392	2.73702e-15	3.17792e-16
YCL040W	GLK1	S288C	EtOH	HOG1	5.15729	11.5862	2.81358e-15	3.27129e-16
YER090W	TRP2	S288C	EtOH	HOG1	-2.18093	7.70555	2.92304e-15	3.40322e-16
YNL160W	YGP1	S288C	EtOH	HOG1	3.35744	9.14406	2.97384e-15	3.46711e-16
YCL059C	KRR1	S288C	EtOH	HOG1	-2.33322	6.02702	3.02187e-15	3.52793e-16
YKL188C	PXA2	S288C	EtOH	HOG1	2.41016	3.99983	3.08194e-15	3.60297e-16
YKR046C	PET10	S288C	EtOH	HOG1	2.38797	8.18488	3.09426e-15	3.6223e-16
YKL078W	DHR2	S288C	EtOH	HOG1	-3.53945	5.20495	3.11891e-15	3.65613e-16
YAL029C	MYO4	S288C	EtOH	HOG1	-1.27749	7.32231	3.12634e-15	3.66984e-16
YPL075W	GCR1	S288C	EtOH	HOG1	1.66636	7.57067	3.13962e-15	3.69043e-16
YNR032W	PPG1	S288C	EtOH	HOG1	1.3073	5.68314	3.21258e-15	3.78131e-16
YNL254C	RTC4	S288C	EtOH	HOG1	-1.86865	3.65198	3.27024e-15	3.8544e-16
YCR079W	PTC6	S288C	EtOH	HOG1	2.23441	5.55627	3.37553e-15	3.98388e-16
YJL033W	HCA4	S288C	EtOH	HOG1	-2.92421	6.57831	3.5226e-15	4.16307e-16
YOR027W	STI1	S288C	EtOH	HOG1	1.85985	9.71761	3.61967e-15	4.28357e-16
YPR119W	CLB2	S288C	EtOH	HOG1	-2.50205	5.96572	3.62111e-15	4.29105e-16
YML014W	TRM9	S288C	EtOH	HOG1	-2.04356	4.64411	3.69263e-15	4.38169e-16
YAR071W	PHO11	S288C	EtOH	HOG1	-2.84182	5.94878	3.74536e-15	4.45022e-16
YMR032W	HOF1	S288C	EtOH	HOG1	-1.57639	4.68606	3.86798e-15	4.60209e-16
YCR030C	SYP1	S288C	EtOH	HOG1	1.52456	8.57087	3.88031e-15	4.62295e-16
YIL170W	HXT12	S288C	EtOH	HOG1	4.52933	0.874528	4.02234e-15	4.79858e-16
YLR335W	NUP2	S288C	EtOH	HOG1	-1.313	7.33282	4.0535e-15	4.84222e-16
YKL021C	MAK11	S288C	EtOH	HOG1	-2.25513	5.90541	4.1038e-15	4.90886e-16
YDR312W	SSF2	S288C	EtOH	HOG1	-2.7923	4.75933	4.25384e-15	5.09511e-16
YKL044W	MMO1	S288C	EtOH	HOG1	3.599	1.74272	4.25944e-15	5.10861e-16
YPL241C	CIN2	S288C	EtOH	HOG1	-2.59456	3.39074	4.32032e-15	5.18852e-16
YAL058W	CNE1	S288C	EtOH	HOG1	-1.42027	5.14519	4.45851e-15	5.36159e-16
YPR069C	SPE3	S288C	EtOH	HOG1	-2.38795	8.4436	4.72757e-15	5.69269e-16
YLR172C	DPH5	S288C	EtOH	HOG1	-2.41507	6.71254	4.88422e-15	5.88911e-16
YIL033C	BCY1	S288C	EtOH	HOG1	1.48953	8.49898	4.88492e-15	5.89774e-16
YNR043W	MVD1	S288C	EtOH	HOG1	-2.26224	8.10175	4.99243e-15	6.03551e-16
YNL142W	MEP2	S288C	EtOH	HOG1	3.11506	4.37243	5.12348e-15	6.20223e-16
YHR148W	IMP3	S288C	EtOH	HOG1	-3.11266	4.28042	5.12348e-15	6.21028e-16
YML063W	RPS1B	S288C	EtOH	HOG1	-2.78462	10.3455	5.13525e-15	6.23273e-16
YKL172W	EBP2	S288C	EtOH	HOG1	-4.02745	6.67846	5.17682e-15	6.29145e-16
YPR033C	HTS1	S288C	EtOH	HOG1	-2.46166	7.82987	5.20085e-15	6.32894e-16
YOR323C	PRO2	S288C	EtOH	HOG1	-1.58091	7.56956	5.42986e-15	6.61629e-16
YLR419W		S288C	EtOH	HOG1	-2.1598	5.90811	5.49776e-15	6.7078e-16
YKR060W	UTP30	S288C	EtOH	HOG1	-3.12857	4.46401	5.60415e-15	6.84654e-16
YMR131C	RRB1	S288C	EtOH	HOG1	-3.31135	7.47793	5.64836e-15	6.90956e-16
YOR272W	YTM1	S288C	EtOH	HOG1	-3.51983	6.51196	5.67365e-15	6.94954e-16
YGL137W	SEC27	S288C	EtOH	HOG1	-0.942148	8.74074	5.9566e-15	7.30562e-16
YHR043C	DOG2	S288C	EtOH	HOG1	1.25417	6.00755	5.98179e-15	7.34606e-16
YDL014W	NOP1	S288C	EtOH	HOG1	-5.12943	9.04463	6.03461e-15	7.42694e-16
YBR128C	ATG14	S288C	EtOH	HOG1	3.04246	3.23351	6.03461e-15	7.43017e-16
YIL013C	PDR11	S288C	EtOH	HOG1	2.24498	5.83665	6.08069e-15	7.4966e-16
YKL165C	MCD4	S288C	EtOH	HOG1	1.95852	8.02712	6.16945e-15	7.61588e-16
YOR165W	SEY1	S288C	EtOH	HOG1	-1.12842	7.09518	6.31303e-15	7.80319e-16
YLR252W		S288C	EtOH	HOG1	3.67105	4.48223	6.31847e-15	7.81999e-16
YKL113C	RAD27	S288C	EtOH	HOG1	-1.81002	5.39844	6.35452e-15	7.87475e-16
YGL139W	FLC3	S288C	EtOH	HOG1	-1.23357	6.76766	6.371e-15	7.90533e-16
YBL035C	POL12	S288C	EtOH	HOG1	-1.02517	5.2778	6.47208e-15	8.04107e-16
YIL147C	SLN1	S288C	EtOH	HOG1	-1.28421	6.9236	6.50462e-15	8.09188e-16
YLR188W	MDL1	S288C	EtOH	HOG1	-1.35827	6.31624	6.77827e-15	8.44311e-16
YJL091C	GWT1	S288C	EtOH	HOG1	2.38915	6.79939	6.77877e-15	8.45454e-16
YBL033C	RIB1	S288C	EtOH	HOG1	2.26034	6.34003	6.86838e-15	8.57726e-16
YCR037C	PHO87	S288C	EtOH	HOG1	1.44506	7.36461	6.92847e-15	8.66335e-16
YLR014C	PPR1	S288C	EtOH	HOG1	-1.8232	4.22912	6.96723e-15	8.72293e-16
YNL125C	ESBP6	S288C	EtOH	HOG1	2.66174	6.47962	7.05536e-15	8.84452e-16
YNL281W	HCH1	S288C	EtOH	HOG1	1.69754	7.16702	7.07765e-15	8.88375e-16
YIL096C	BMT5	S288C	EtOH	HOG1	-4.17299	4.44109	7.15369e-15	8.9906e-16
YBR009C	HHF1	S288C	EtOH	HOG1	-2.1152	6.88683	7.49266e-15	9.42856e-16
YDR226W	ADK1	S288C	EtOH	HOG1	-2.20738	8.80684	7.92898e-15	9.99027e-16
YJL163C		S288C	EtOH	HOG1	2.33315	6.07398	7.96308e-15	1.00459e-15
YOR100C	CRC1	S288C	EtOH	HOG1	4.03344	2.79576	8.03446e-15	1.01488e-15
YOR004W	UTP23	S288C	EtOH	HOG1	-3.24525	4.87015	8.26088e-15	1.0448e-15
YKR075C		S288C	EtOH	HOG1	-3.30387	3.42714	8.62385e-15	1.09208e-15
YKL166C	TPK3	S288C	EtOH	HOG1	-1.8058	4.96736	8.76683e-15	1.11158e-15
YBR127C	VMA2	S288C	EtOH	HOG1	-1.47949	9.3192	8.79604e-15	1.11669e-15
YOL025W	LAG2	S288C	EtOH	HOG1	1.54917	5.23669	8.85059e-15	1.12623e-15
YKR082W	NUP133	S288C	EtOH	HOG1	-1.6896	6.87962	8.85059e-15	1.12815e-15
YGL029W	CGR1	S288C	EtOH	HOG1	-5.38106	3.35271	8.85059e-15	1.12906e-15
YKR092C	SRP40	S288C	EtOH	HOG1	-3.27736	6.7766	8.85059e-15	1.12926e-15
YER045C	ACA1	S288C	EtOH	HOG1	2.25035	4.77218	9.96941e-15	1.2736e-15
YOR062C		S288C	EtOH	HOG1	2.46926	4.3325	1.00536e-14	1.28596e-15
YER114C	BOI2	S288C	EtOH	HOG1	-1.00781	6.85552	1.00682e-14	1.28943e-15
YKL216W	URA1	S288C	EtOH	HOG1	-2.43905	6.22862	1.01719e-14	1.30434e-15
YDR164C	SEC1	S288C	EtOH	HOG1	-1.38549	6.16855	1.02085e-14	1.31066e-15
YLR060W	FRS1	S288C	EtOH	HOG1	-1.77429	8.83764	1.06323e-14	1.36677e-15
YGL219C	MDM34	S288C	EtOH	HOG1	1.66086	6.48542	1.07483e-14	1.38339e-15
YLR259C	HSP60	S288C	EtOH	HOG1	1.86389	10.7822	1.08774e-14	1.40175e-15
YGL148W	ARO2	S288C	EtOH	HOG1	-2.41241	8.38552	1.11212e-14	1.43493e-15
YIL017C	VID28	S288C	EtOH	HOG1	1.51585	6.19389	1.13903e-14	1.47187e-15
YDR234W	LYS4	S288C	EtOH	HOG1	-2.90653	7.27008	1.13903e-14	1.47329e-15
YLR214W	FRE1	S288C	EtOH	HOG1	-1.95361	9.21393	1.15686e-14	1.4982e-15
YLR409C	UTP21	S288C	EtOH	HOG1	-2.77723	7.1275	1.15769e-14	1.50112e-15
YDR447C	RPS17B	S288C	EtOH	HOG1	-3.22812	8.74851	1.17793e-14	1.53042e-15
YPL087W	YDC1	S288C	EtOH	HOG1	2.94561	7.50482	1.17793e-14	1.53112e-15
YIL066C	RNR3	S288C	EtOH	HOG1	2.63206	4.90823	1.18238e-14	1.53879e-15
YGL179C	TOS3	S288C	EtOH	HOG1	1.93885	4.49307	1.18387e-14	1.54262e-15
YPL063W	TIM50	S288C	EtOH	HOG1	-1.30009	7.59354	1.22895e-14	1.60331e-15
YBR076W	ECM8	S288C	EtOH	HOG1	4.71012	-0.264996	1.24732e-14	1.62928e-15
YLR173W		S288C	EtOH	HOG1	1.14002	5.12786	1.25435e-14	1.64046e-15
YGL171W	ROK1	S288C	EtOH	HOG1	-2.88178	5.68451	1.27079e-14	1.66399e-15
YJR161C	COS5	S288C	EtOH	HOG1	2.72279	7.47245	1.29917e-14	1.70322e-15
YOL114C	PTH4	S288C	EtOH	HOG1	2.60491	1.76675	1.44794e-14	1.90101e-15
YBL067C	UBP13	S288C	EtOH	HOG1	-1.25239	6.42789	1.44794e-14	1.90288e-15
YPL054W	LEE1	S288C	EtOH	HOG1	3.27783	2.19527	1.47337e-14	1.93865e-15
YDR334W	SWR1	S288C	EtOH	HOG1	-1.62871	6.89996	1.52687e-14	2.01147e-15
YBR276C	PPS1	S288C	EtOH	HOG1	-1.16589	6.53988	1.60137e-14	2.11218e-15
YJR148W	BAT2	S288C	EtOH	HOG1	-1.75118	8.13381	1.64804e-14	2.17636e-15
YNR045W	PET494	S288C	EtOH	HOG1	1.34075	5.02954	1.66114e-14	2.19631e-15
YDL150W	RPC53	S288C	EtOH	HOG1	-2.86608	5.6238	1.66737e-14	2.20721e-15
YIL064W	EFM4	S288C	EtOH	HOG1	-2.55242	4.98846	1.73705e-14	2.30222e-15
YDR018C		S288C	EtOH	HOG1	3.68062	3.22102	1.75695e-14	2.33198e-15
YDL113C	ATG20	S288C	EtOH	HOG1	1.4647	5.75011	1.75695e-14	2.33419e-15
YPR030W	CSR2	S288C	EtOH	HOG1	2.29234	4.43574	1.77208e-14	2.35712e-15
YLR054C	OSW2	S288C	EtOH	HOG1	3.3643	1.6558	1.77535e-14	2.3643e-15
YNL232W	CSL4	S288C	EtOH	HOG1	-1.31408	5.49537	1.77574e-14	2.36982e-15
YLR278C		S288C	EtOH	HOG1	1.43614	6.70143	1.77574e-14	2.37048e-15
YKL143W	LTV1	S288C	EtOH	HOG1	-3.039	5.71124	1.7804e-14	2.37954e-15
YML113W	DAT1	S288C	EtOH	HOG1	-2.87003	3.99664	1.85121e-14	2.47714e-15
YGR283C		S288C	EtOH	HOG1	-2.96496	4.54073	1.89643e-14	2.54068e-15
YOR393W	ERR1	S288C	EtOH	HOG1	4.76312	0.863966	1.98082e-14	2.66004e-15
YPL281C	ERR2	S288C	EtOH	HOG1	4.76312	0.863966	1.98082e-14	2.66004e-15
YMR049C	ERB1	S288C	EtOH	HOG1	-3.10972	7.41409	1.98336e-14	2.66663e-15
YNL293W	MSB3	S288C	EtOH	HOG1	1.14692	5.48838	2.03731e-14	2.74425e-15
YHR205W	SCH9	S288C	EtOH	HOG1	-1.53921	7.47991	2.03731e-14	2.74566e-15
YKR087C	OMA1	S288C	EtOH	HOG1	1.43844	5.07522	2.06269e-14	2.78315e-15
YAL056W	GPB2	S288C	EtOH	HOG1	0.956082	6.44975	2.26384e-14	3.05817e-15
YOR074C	CDC21	S288C	EtOH	HOG1	-1.31845	5.13389	2.36553e-14	3.19931e-15
YGL092W	NUP145	S288C	EtOH	HOG1	-0.873265	7.5497	2.40598e-14	3.25786e-15
YNL075W	IMP4	S288C	EtOH	HOG1	-2.46797	5.36954	2.48839e-14	3.37342e-15
YDL182W	LYS20	S288C	EtOH	HOG1	-2.93331	9.60439	2.52084e-14	3.42143e-15
YKL087C	CYT2	S288C	EtOH	HOG1	1.16831	5.72255	2.63144e-14	3.57574e-15
YDR023W	SES1	S288C	EtOH	HOG1	-1.57648	9.12061	2.64346e-14	3.59628e-15
YNL144C		S288C	EtOH	HOG1	2.03837	4.29542	2.73425e-14	3.72416e-15
YJR155W	AAD10	S288C	EtOH	HOG1	1.72166	3.9288	2.79414e-14	3.81019e-15
YLR449W	FPR4	S288C	EtOH	HOG1	-2.63201	7.27383	2.81827e-14	3.84759e-15
YPR175W	DPB2	S288C	EtOH	HOG1	1.69152	5.26961	2.85027e-14	3.89582e-15
YBR001C	NTH2	S288C	EtOH	HOG1	1.35243	6.5911	2.9771e-14	4.07393e-15
YNL274C	GOR1	S288C	EtOH	HOG1	2.63184	6.82484	2.99883e-14	4.10844e-15
YGR229C	SMI1	S288C	EtOH	HOG1	-1.16201	7.20291	3.10995e-14	4.26564e-15
YLR102C	APC9	S288C	EtOH	HOG1	1.54975	4.27444	3.1924e-14	4.38382e-15
YNL112W	DBP2	S288C	EtOH	HOG1	-4.16738	8.13438	3.20524e-14	4.40657e-15
YOR036W	PEP12	S288C	EtOH	HOG1	2.12777	5.34859	3.24174e-14	4.46191e-15
YDR001C	NTH1	S288C	EtOH	HOG1	1.52816	8.92234	3.25144e-14	4.48045e-15
YDL166C	FAP7	S288C	EtOH	HOG1	-1.94072	4.50038	3.39383e-14	4.68208e-15
YLR356W	ATG33	S288C	EtOH	HOG1	2.18343	5.91551	3.44169e-14	4.75359e-15
YIL113W	SDP1	S288C	EtOH	HOG1	2.65469	4.71734	3.51867e-14	4.86553e-15
YJL187C	SWE1	S288C	EtOH	HOG1	-1.90761	5.87819	3.54385e-14	4.906e-15
YDL025C	RTK1	S288C	EtOH	HOG1	1.60935	7.0266	3.67215e-14	5.08947e-15
YLR176C	RFX1	S288C	EtOH	HOG1	2.14195	5.74407	3.70047e-14	5.13462e-15
YMR023C	MSS1	S288C	EtOH	HOG1	1.98974	3.95978	3.8758e-14	5.38408e-15
YHR047C	AAP1	S288C	EtOH	HOG1	-1.26515	7.89754	3.92691e-14	5.46135e-15
YMR253C		S288C	EtOH	HOG1	1.66458	5.1748	3.97072e-14	5.52861e-15
YIL135C	VHS2	S288C	EtOH	HOG1	1.45903	7.03254	4.10005e-14	5.71523e-15
YMR128W	ECM16	S288C	EtOH	HOG1	-2.50808	6.59025	4.23631e-14	5.91191e-15
YPR005C	HAL1	S288C	EtOH	HOG1	2.51706	3.96543	4.29427e-14	5.99965e-15
YFL002W-A		S288C	EtOH	HOG1	3.99583	7.00146	4.70959e-14	6.60018e-15
YGR161W-B		S288C	EtOH	HOG1	3.99583	7.00146	4.70959e-14	6.60018e-15
YBL057C	PTH2	S288C	EtOH	HOG1	-1.17216	5.17691	4.70959e-14	6.60245e-15
YGR255C	COQ6	S288C	EtOH	HOG1	1.46915	7.08804	4.91644e-14	6.90027e-15
YGL031C	RPL24A	S288C	EtOH	HOG1	-2.43035	9.56054	4.9317e-14	6.92955e-15
YGR035C		S288C	EtOH	HOG1	-3.79633	2.95789	4.99372e-14	7.02466e-15
YDR255C	RMD5	S288C	EtOH	HOG1	2.09721	5.16692	5.1042e-14	7.18821e-15
YPL237W	SUI3	S288C	EtOH	HOG1	-1.98272	7.98058	5.11562e-14	7.21245e-15
YPL272C	PBI1	S288C	EtOH	HOG1	1.73724	3.79168	5.15405e-14	7.27485e-15
YMR017W	SPO20	S288C	EtOH	HOG1	2.97455	1.2383	5.41386e-14	7.65021e-15
YGR243W	MPC3	S288C	EtOH	HOG1	3.10436	4.05025	5.71182e-14	8.08036e-15
YMR199W	CLN1	S288C	EtOH	HOG1	-2.11458	5.74412	6.062e-14	8.58542e-15
YPR007C	REC8	S288C	EtOH	HOG1	3.2051	0.481852	6.0628e-14	8.59623e-15
YJL192C	SOP4	S288C	EtOH	HOG1	-1.01424	6.94705	6.12006e-14	8.68716e-15
YLR363W-A		S288C	EtOH	HOG1	-4.41432	3.46996	6.28103e-14	8.92567e-15
YBL080C	PET112	S288C	EtOH	HOG1	1.82645	4.45467	6.32836e-14	9.00303e-15
YNL231C	PDR16	S288C	EtOH	HOG1	-1.69401	7.37998	6.48073e-14	9.23013e-15
YEL039C	CYC7	S288C	EtOH	HOG1	4.04787	5.7579	6.71893e-14	9.5801e-15
YBR287W		S288C	EtOH	HOG1	2.43989	8.5133	6.83614e-14	9.75813e-15
YMR241W	YHM2	S288C	EtOH	HOG1	-2.20993	7.18475	6.84798e-14	9.78595e-15
YPR149W	NCE102	S288C	EtOH	HOG1	2.63907	9.30927	6.87732e-14	9.83885e-15
YIL001W		S288C	EtOH	HOG1	1.44975	5.09506	7.42888e-14	1.06398e-14
YPR110C	RPC40	S288C	EtOH	HOG1	-2.46748	7.21761	7.804e-14	1.11895e-14
YNL141W	AAH1	S288C	EtOH	HOG1	-3.91815	6.46483	8.07298e-14	1.1588e-14
YKL120W	OAC1	S288C	EtOH	HOG1	-1.82686	7.05085	8.12753e-14	1.16793e-14
YBR088C	POL30	S288C	EtOH	HOG1	-1.57733	6.50434	8.35437e-14	1.20186e-14
YBR205W	KTR3	S288C	EtOH	HOG1	-1.1421	6.87877	8.92626e-14	1.28555e-14
YGR161W-C		S288C	EtOH	HOG1	2.26539	3.33891	9.26414e-14	1.33569e-14
YHR135C	YCK1	S288C	EtOH	HOG1	-1.12961	7.23114	9.322e-14	1.34552e-14
YML060W	OGG1	S288C	EtOH	HOG1	-1.9888	3.78818	9.62206e-14	1.39036e-14
YMR217W	GUA1	S288C	EtOH	HOG1	-2.91161	9.61569	9.64006e-14	1.3945e-14
YMR313C	TGL3	S288C	EtOH	HOG1	1.11335	6.6806	9.6554e-14	1.39826e-14
YPL158C	AIM44	S288C	EtOH	HOG1	-2.01481	5.78755	1.00413e-13	1.45575e-14
YGR264C	MES1	S288C	EtOH	HOG1	-2.14335	8.64615	1.07944e-13	1.56799e-14
YNR050C	LYS9	S288C	EtOH	HOG1	-2.11643	7.80583	1.07944e-13	1.56837e-14
YFR014C	CMK1	S288C	EtOH	HOG1	1.33181	6.1576	1.08378e-13	1.57641e-14
YJR039W		S288C	EtOH	HOG1	1.59934	5.63031	1.08932e-13	1.58621e-14
YPR169W	JIP5	S288C	EtOH	HOG1	-1.38842	6.52366	1.13728e-13	1.65786e-14
YPL086C	ELP3	S288C	EtOH	HOG1	-2.79888	6.242	1.21796e-13	1.77741e-14
YOR312C	RPL20B	S288C	EtOH	HOG1	-2.72467	9.53132	1.22257e-13	1.78608e-14
YDR243C	PRP28	S288C	EtOH	HOG1	-1.45648	4.13685	1.25047e-13	1.83032e-14
YLR080W	EMP46	S288C	EtOH	HOG1	2.38977	3.71115	1.25047e-13	1.83083e-14
YCL050C	APA1	S288C	EtOH	HOG1	1.4576	8.76927	1.2601e-13	1.84694e-14
YOR219C	STE13	S288C	EtOH	HOG1	1.54841	6.86139	1.29692e-13	1.90297e-14
YBR003W	COQ1	S288C	EtOH	HOG1	1.45533	6.67961	1.30909e-13	1.92292e-14
YOR342C		S288C	EtOH	HOG1	-2.26479	5.69552	1.34343e-13	1.9755e-14
YJL060W	BNA3	S288C	EtOH	HOG1	1.42099	7.79353	1.35341e-13	1.99234e-14
YJL201W	ECM25	S288C	EtOH	HOG1	1.14686	6.19931	1.39664e-13	2.05821e-14
YER110C	KAP123	S288C	EtOH	HOG1	-3.89094	8.986	1.51602e-13	2.23656e-14
YKL162C		S288C	EtOH	HOG1	2.48515	4.29948	1.5625e-13	2.30761e-14
YLL021W	SPA2	S288C	EtOH	HOG1	-2.08598	6.92711	1.59762e-13	2.36203e-14
YHR157W	REC104	S288C	EtOH	HOG1	2.91426	1.22924	1.65218e-13	2.44533e-14
YCR052W	RSC6	S288C	EtOH	HOG1	-1.20439	6.11276	1.70211e-13	2.52195e-14
YMR119W	ASI1	S288C	EtOH	HOG1	1.07539	7.07506	1.71514e-13	2.54399e-14
YOL128C	YGK3	S288C	EtOH	HOG1	-1.80066	3.71342	1.77991e-13	2.64289e-14
YOR019W		S288C	EtOH	HOG1	2.8772	4.06926	1.79801e-13	2.67265e-14
YJR096W		S288C	EtOH	HOG1	2.08167	6.96289	1.82019e-13	2.70852e-14
YJL186W	MNN5	S288C	EtOH	HOG1	-1.2536	7.1878	1.82065e-13	2.7121e-14
YAR027W	UIP3	S288C	EtOH	HOG1	1.89141	4.65023	1.85556e-13	2.76706e-14
YPR115W	RGC1	S288C	EtOH	HOG1	1.06459	6.8494	1.91483e-13	2.86073e-14
YCL039W	GID7	S288C	EtOH	HOG1	1.57867	6.17692	1.91483e-13	2.86155e-14
YKL178C	STE3	S288C	EtOH	HOG1	2.41372	1.12896	1.93788e-13	2.8991e-14
YBR155W	CNS1	S288C	EtOH	HOG1	-2.63844	5.0092	1.94297e-13	2.90981e-14
YLR003C	CMS1	S288C	EtOH	HOG1	-2.83124	5.42721	1.94393e-13	2.91435e-14
YCR082W	AHC2	S288C	EtOH	HOG1	-1.22281	5.12555	1.978e-13	2.96857e-14
YAL005C	SSA1	S288C	EtOH	HOG1	3.54869	12.8219	2.01085e-13	3.02109e-14
YGR061C	ADE6	S288C	EtOH	HOG1	-2.51678	8.79772	2.02688e-13	3.04841e-14
YGL229C	SAP4	S288C	EtOH	HOG1	1.54903	6.01331	2.04514e-13	3.07912e-14
YHR072W	ERG7	S288C	EtOH	HOG1	-1.88778	7.53696	2.0768e-13	3.13011e-14
YPR081C	GRS2	S288C	EtOH	HOG1	1.39979	5.40045	2.08069e-13	3.13929e-14
YKL032C	IXR1	S288C	EtOH	HOG1	1.23067	6.95377	2.14145e-13	3.23437e-14
YLR130C	ZRT2	S288C	EtOH	HOG1	-1.8811	7.18274	2.16043e-13	3.26649e-14
YOR046C	DBP5	S288C	EtOH	HOG1	-1.26463	7.29659	2.18119e-13	3.30379e-14
YBR074W	PFF1	S288C	EtOH	HOG1	-1.1345	7.35839	2.18119e-13	3.30483e-14
YOR359W	VTS1	S288C	EtOH	HOG1	-2.77234	5.73092	2.24805e-13	3.40972e-14
YNR059W	MNT4	S288C	EtOH	HOG1	1.67539	4.89237	2.35119e-13	3.56991e-14
YGR217W	CCH1	S288C	EtOH	HOG1	-1.24919	6.12737	2.44039e-13	3.70924e-14
YOL143C	RIB4	S288C	EtOH	HOG1	-0.982033	6.06525	2.44755e-13	3.72402e-14
YDL153C	SAS10	S288C	EtOH	HOG1	-2.86801	6.25765	2.49202e-13	3.79565e-14
YPL057C	SUR1	S288C	EtOH	HOG1	1.78196	7.34267	2.50565e-13	3.82042e-14
YHR210C		S288C	EtOH	HOG1	2.32514	3.15852	2.51589e-13	3.84004e-14
YMR040W	YET2	S288C	EtOH	HOG1	3.9745	3.48744	2.56203e-13	3.91455e-14
YOR008C	SLG1	S288C	EtOH	HOG1	1.06459	7.07532	2.58204e-13	3.94924e-14
YEL069C	HXT13	S288C	EtOH	HOG1	5.14518	0.683126	2.59779e-13	3.97747e-14
YGL173C	XRN1	S288C	EtOH	HOG1	-1.11135	8.98216	2.66048e-13	4.0777e-14
YNR007C	ATG3	S288C	EtOH	HOG1	1.57214	4.77123	2.67384e-13	4.10245e-14
YPL060W	MFM1	S288C	EtOH	HOG1	1.65111	3.81176	2.67846e-13	4.11381e-14
YCL011C	GBP2	S288C	EtOH	HOG1	-0.865155	7.60718	2.76147e-13	4.24571e-14
YIL097W	FYV10	S288C	EtOH	HOG1	2.45358	5.35347	2.77198e-13	4.26628e-14
YPL109C		S288C	EtOH	HOG1	1.438	4.59602	2.8207e-13	4.34577e-14
YMR008C	PLB1	S288C	EtOH	HOG1	2.83625	8.73934	2.83737e-13	4.37598e-14
YNL151C	RPC31	S288C	EtOH	HOG1	-2.42644	5.15184	2.86639e-13	4.4253e-14
YDL145C	COP1	S288C	EtOH	HOG1	-1.01022	9.42929	2.89298e-13	4.47097e-14
YJL083W	TAX4	S288C	EtOH	HOG1	1.44092	5.17858	2.92074e-13	4.51853e-14
YDR418W	RPL12B	S288C	EtOH	HOG1	-2.39297	9.71648	3.1311e-13	4.84896e-14
YHR040W	BCD1	S288C	EtOH	HOG1	-2.14803	3.86284	3.26408e-13	5.0601e-14
YBR202W	MCM7	S288C	EtOH	HOG1	-1.01577	6.28733	3.3224e-13	5.15581e-14
YPL004C	LSP1	S288C	EtOH	HOG1	1.16991	9.98189	3.43095e-13	5.32973e-14
YPR034W	ARP7	S288C	EtOH	HOG1	-0.992773	6.15002	3.52529e-13	5.48191e-14
YDL010W	GRX6	S288C	EtOH	HOG1	2.02258	5.48584	3.54426e-13	5.51707e-14
YOR091W	TMA46	S288C	EtOH	HOG1	-2.72166	6.29531	3.62532e-13	5.64902e-14
YIL111W	COX5B	S288C	EtOH	HOG1	1.76472	4.68437	3.66939e-13	5.72355e-14
YMR090W		S288C	EtOH	HOG1	2.17625	7.6928	3.70423e-13	5.7838e-14
YPL090C	RPS6A	S288C	EtOH	HOG1	-2.99606	9.38781	3.77156e-13	5.89495e-14
YLR432W	IMD3	S288C	EtOH	HOG1	-3.08021	8.35204	3.90113e-13	6.10368e-14
YER169W	RPH1	S288C	EtOH	HOG1	-1.21066	6.11661	3.90928e-13	6.12267e-14
YPR196W		S288C	EtOH	HOG1	1.87157	3.9974	4.11076e-13	6.44477e-14
YJL161W	FMP33	S288C	EtOH	HOG1	3.32847	3.56086	4.12494e-13	6.47358e-14
YCL029C	BIK1	S288C	EtOH	HOG1	-1.56892	4.82392	4.17578e-13	6.56003e-14
YHL011C	PRS3	S288C	EtOH	HOG1	-2.69107	7.07816	4.23697e-13	6.66292e-14
YAL063C	FLO9	S288C	EtOH	HOG1	2.61017	3.05446	4.24342e-13	6.67983e-14
YML027W	YOX1	S288C	EtOH	HOG1	-2.02957	5.00003	4.54543e-13	7.1625e-14
YLR342W	FKS1	S288C	EtOH	HOG1	-2.35832	10.4576	4.90989e-13	7.74463e-14
YIL099W	SGA1	S288C	EtOH	HOG1	3.45044	4.4323	5.01707e-13	7.92169e-14
YML042W	CAT2	S288C	EtOH	HOG1	1.89902	4.2539	5.09648e-13	8.05547e-14
YER046W	SPO73	S288C	EtOH	HOG1	2.00496	2.71993	5.09648e-13	8.06333e-14
YLR146C	SPE4	S288C	EtOH	HOG1	-1.64704	5.07185	5.39293e-13	8.54096e-14
YIR014W		S288C	EtOH	HOG1	1.95046	3.42925	5.4377e-13	8.62053e-14
YOR326W	MYO2	S288C	EtOH	HOG1	-1.10928	8.5866	5.47484e-13	8.68815e-14
YHL008C		S288C	EtOH	HOG1	1.54933	4.89212	5.58457e-13	8.87118e-14
YPL050C	MNN9	S288C	EtOH	HOG1	-1.53245	7.43057	5.75631e-13	9.15317e-14
YBL042C	FUI1	S288C	EtOH	HOG1	-3.27045	6.78581	5.87732e-13	9.35496e-14
YLR345W		S288C	EtOH	HOG1	2.30654	6.60285	5.93659e-13	9.45878e-14
YMR022W	UBC7	S288C	EtOH	HOG1	1.25047	5.9547	5.94943e-13	9.48872e-14
YGR244C	LSC2	S288C	EtOH	HOG1	-0.89137	6.83239	5.98379e-13	9.55307e-14
YBR255C-A	RCF3	S288C	EtOH	HOG1	2.14871	3.72819	6.69888e-13	1.07054e-13
YIL172C	IMA3	S288C	EtOH	HOG1	2.29825	1.99829	6.70175e-13	1.07313e-13
YJL221C	IMA4	S288C	EtOH	HOG1	2.29825	1.99829	6.70175e-13	1.07313e-13
YER033C	ZRG8	S288C	EtOH	HOG1	2.54496	6.28523	6.73096e-13	1.07889e-13
YML024W	RPS17A	S288C	EtOH	HOG1	-2.60207	9.30457	6.84827e-13	1.09878e-13
YOL144W	NOP8	S288C	EtOH	HOG1	-2.576	4.97787	7.05044e-13	1.13234e-13
YPL215W	CBP3	S288C	EtOH	HOG1	1.25113	5.80491	7.12278e-13	1.1451e-13
YBR196C-A		S288C	EtOH	HOG1	4.1538	1.25493	7.17476e-13	1.1546e-13
YLR420W	URA4	S288C	EtOH	HOG1	-1.32113	6.06523	7.19451e-13	1.15892e-13
YGR280C	PXR1	S288C	EtOH	HOG1	-3.44407	5.05681	7.31843e-13	1.18005e-13
YDR423C	CAD1	S288C	EtOH	HOG1	1.33574	5.46276	7.59129e-13	1.22526e-13
YDR011W	SNQ2	S288C	EtOH	HOG1	-1.97572	9.62813	7.66896e-13	1.23902e-13
YPL150W		S288C	EtOH	HOG1	0.789884	6.10821	7.8251e-13	1.26549e-13
YCR043C		S288C	EtOH	HOG1	-1.42631	5.18354	7.83122e-13	1.26773e-13
YDL157C		S288C	EtOH	HOG1	-1.67443	4.89903	7.8487e-13	1.27182e-13
YDR135C	YCF1	S288C	EtOH	HOG1	-1.667	8.98012	7.89594e-13	1.28073e-13
YOL021C	DIS3	S288C	EtOH	HOG1	-1.08169	7.2636	7.97407e-13	1.29467e-13
YLR272C	YCS4	S288C	EtOH	HOG1	-1.40566	5.47609	8.01178e-13	1.30207e-13
YKL065C	YET1	S288C	EtOH	HOG1	1.20941	7.66474	8.31569e-13	1.35333e-13
YBL049W	MOH1	S288C	EtOH	HOG1	3.52201	2.84362	8.31569e-13	1.35412e-13
YGL028C	SCW11	S288C	EtOH	HOG1	-2.19197	6.91914	8.41984e-13	1.3732e-13
YIL042C	PKP1	S288C	EtOH	HOG1	2.24096	4.24171	8.41984e-13	1.37376e-13
YHR053C	CUP1-1	S288C	EtOH	HOG1	3.71217	6.513	8.53245e-13	1.39486e-13
YHR055C	CUP1-2	S288C	EtOH	HOG1	3.71217	6.513	8.53245e-13	1.39486e-13
YGR103W	NOP7	S288C	EtOH	HOG1	-2.32819	7.81509	8.9509e-13	1.46469e-13
YPR102C	RPL11A	S288C	EtOH	HOG1	-2.13625	9.73053	9.0471e-13	1.48188e-13
YHR017W	YSC83	S288C	EtOH	HOG1	1.58849	6.1245	9.27851e-13	1.52126e-13
YBR240C	THI2	S288C	EtOH	HOG1	2.59184	1.9583	9.3236e-13	1.53151e-13
YLR290C	COQ11	S288C	EtOH	HOG1	1.28282	4.95189	9.3236e-13	1.53163e-13
YER042W	MXR1	S288C	EtOH	HOG1	-1.84598	6.15245	9.73672e-13	1.60105e-13
YOL105C	WSC3	S288C	EtOH	HOG1	1.80628	6.27473	1.00114e-12	1.6478e-13
YBR154C	RPB5	S288C	EtOH	HOG1	-2.19414	6.29278	1.01473e-12	1.6718e-13
YMR058W	FET3	S288C	EtOH	HOG1	-2.56956	9.74386	1.01755e-12	1.67806e-13
YDR539W	FDC1	S288C	EtOH	HOG1	1.0498	6.11103	1.02167e-12	1.68649e-13
YBR115C	LYS2	S288C	EtOH	HOG1	-2.09471	8.28014	1.05128e-12	1.73704e-13
YBL039C	URA7	S288C	EtOH	HOG1	-3.97508	7.74554	1.05998e-12	1.7531e-13
YLL055W	YCT1	S288C	EtOH	HOG1	1.97696	7.42458	1.0699e-12	1.77122e-13
YMR310C		S288C	EtOH	HOG1	-2.36724	5.42902	1.08e-12	1.78966e-13
YOR197W	MCA1	S288C	EtOH	HOG1	-1.42442	7.37769	1.11422e-12	1.84814e-13
YMR006C	PLB2	S288C	EtOH	HOG1	-2.36998	8.13018	1.14825e-12	1.90643e-13
YDR319C	YFT2	S288C	EtOH	HOG1	1.20743	5.47506	1.16575e-12	1.93733e-13
YKL218C	SRY1	S288C	EtOH	HOG1	1.72781	4.31573	1.21555e-12	2.02205e-13
YIL078W	THS1	S288C	EtOH	HOG1	-1.68577	9.73505	1.24271e-12	2.0718e-13
YJR151C	DAN4	S288C	EtOH	HOG1	2.22715	5.26379	1.24271e-12	2.07313e-13
YOL096C	COQ3	S288C	EtOH	HOG1	1.58321	5.00829	1.24271e-12	2.07316e-13
YNL292W	PUS4	S288C	EtOH	HOG1	-1.56189	5.35767	1.25046e-12	2.08809e-13
YDR338C		S288C	EtOH	HOG1	1.3846	5.55346	1.29691e-12	2.16772e-13
YDL051W	LHP1	S288C	EtOH	HOG1	-2.38205	6.83604	1.32879e-12	2.22313e-13
YBR104W	YMC2	S288C	EtOH	HOG1	-2.041	5.02251	1.37806e-12	2.30776e-13
YFL022C	FRS2	S288C	EtOH	HOG1	-1.90058	8.21117	1.44869e-12	2.42834e-13
YDR184C	ATC1	S288C	EtOH	HOG1	-2.60269	4.8237	1.48676e-12	2.49453e-13
YIL142W	CCT2	S288C	EtOH	HOG1	-1.26262	8.24132	1.49596e-12	2.51273e-13
YLR114C	AVL9	S288C	EtOH	HOG1	-1.25817	6.58813	1.49596e-12	2.51475e-13
YDR150W	NUM1	S288C	EtOH	HOG1	-1.27156	7.6413	1.51648e-12	2.55166e-13
YDL149W	ATG9	S288C	EtOH	HOG1	1.43267	5.49557	1.52809e-12	2.57363e-13
YOR293W	RPS10A	S288C	EtOH	HOG1	-2.93736	9.28555	1.53128e-12	2.58144e-13
YDR210W-B		S288C	EtOH	HOG1	3.66372	7.41527	1.56495e-12	2.64069e-13
YER036C	ARB1	S288C	EtOH	HOG1	-2.14135	8.9726	1.60054e-12	2.7033e-13
YOR152C	ATG40	S288C	EtOH	HOG1	1.79886	5.1774	1.75335e-12	2.96419e-13
YER086W	ILV1	S288C	EtOH	HOG1	-2.43206	8.57178	1.75688e-12	2.97297e-13
YOL107W		S288C	EtOH	HOG1	1.58256	5.58536	1.77962e-12	3.01428e-13
YBR189W	RPS9B	S288C	EtOH	HOG1	-2.92059	10.1558	1.78341e-12	3.02354e-13
YJR015W		S288C	EtOH	HOG1	-1.08898	7.26222	1.7981e-12	3.05335e-13
YBR203W	COS111	S288C	EtOH	HOG1	1.6796	4.72499	1.7981e-12	3.05419e-13
YDR364C	CDC40	S288C	EtOH	HOG1	-1.31423	4.63059	1.84569e-12	3.13797e-13
YOL116W	MSN1	S288C	EtOH	HOG1	1.10745	5.09172	1.88424e-12	3.20651e-13
YDR503C	LPP1	S288C	EtOH	HOG1	1.61946	5.1468	1.91325e-12	3.25894e-13
YEL041W	YEF1	S288C	EtOH	HOG1	2.18636	4.03361	1.91384e-12	3.26299e-13
YKL081W	TEF4	S288C	EtOH	HOG1	-3.05432	10.8122	1.91822e-12	3.27613e-13
YIL101C	XBP1	S288C	EtOH	HOG1	3.48435	4.39326	1.91822e-12	3.27657e-13
YNL128W	TEP1	S288C	EtOH	HOG1	2.4353	1.90004	1.96568e-12	3.36078e-13
YBL027W	RPL19B	S288C	EtOH	HOG1	-2.24126	9.91645	1.98488e-12	3.39677e-13
YDR020C	DAS2	S288C	EtOH	HOG1	-2.39673	3.83587	2.04165e-12	3.49717e-13
YBR248C	HIS7	S288C	EtOH	HOG1	-1.63761	6.59539	2.04632e-12	3.50845e-13
YGR238C	KEL2	S288C	EtOH	HOG1	1.67516	4.8374	2.05069e-12	3.51921e-13
YFR009W	GCN20	S288C	EtOH	HOG1	-1.11615	7.80809	2.11046e-12	3.62515e-13
YGR254W	ENO1	S288C	EtOH	HOG1	5.31203	12.9799	2.11627e-12	3.63849e-13
YOR346W	REV1	S288C	EtOH	HOG1	-1.93716	3.93881	2.19609e-12	3.77923e-13
YNL016W	PUB1	S288C	EtOH	HOG1	-0.947452	8.62272	2.22883e-12	3.83914e-13
YMR261C	TPS3	S288C	EtOH	HOG1	1.53428	8.7716	2.23277e-12	3.84948e-13
YEL022W	GEA2	S288C	EtOH	HOG1	-1.55386	7.247	2.38928e-12	4.12447e-13
YFL034C-A	RPL22B	S288C	EtOH	HOG1	-2.31354	5.60501	2.38928e-12	4.12694e-13
YMR080C	NAM7	S288C	EtOH	HOG1	-1.08312	7.49534	2.40788e-12	4.16291e-13
YPL247C		S288C	EtOH	HOG1	2.28627	7.04929	2.46979e-12	4.27388e-13
YBR263W	SHM1	S288C	EtOH	HOG1	-2.12679	7.83071	2.48409e-12	4.30258e-13
YGR138C	TPO2	S288C	EtOH	HOG1	5.71674	6.43926	2.55921e-12	4.43677e-13
YKL034W	TUL1	S288C	EtOH	HOG1	1.36711	6.73495	2.60437e-12	4.51922e-13
YJR124C		S288C	EtOH	HOG1	-1.50945	6.10387	2.61499e-12	4.54573e-13
YGR020C	VMA7	S288C	EtOH	HOG1	-1.17144	6.62213	2.61499e-12	4.54599e-13
YHR089C	GAR1	S288C	EtOH	HOG1	-3.0882	7.39863	2.62092e-12	4.56049e-13
YEL056W	HAT2	S288C	EtOH	HOG1	0.731166	6.34167	2.73776e-12	4.76815e-13
YIR007W	EGH1	S288C	EtOH	HOG1	1.79593	5.70305	2.81134e-12	4.90473e-13
YHR094C	HXT1	S288C	EtOH	HOG1	-2.59796	7.19524	2.81134e-12	4.90528e-13
YHR117W	TOM71	S288C	EtOH	HOG1	-1.06087	6.85777	2.82658e-12	4.93637e-13
YBR021W	FUR4	S288C	EtOH	HOG1	-2.87167	5.71428	2.85299e-12	4.98704e-13
YHR169W	DBP8	S288C	EtOH	HOG1	-2.27312	5.13848	2.93076e-12	5.12766e-13
YLR223C	IFH1	S288C	EtOH	HOG1	-2.64595	6.13394	2.96008e-12	5.18369e-13
YOR355W	GDS1	S288C	EtOH	HOG1	-1.99595	8.01746	2.98005e-12	5.22341e-13
YJL130C	URA2	S288C	EtOH	HOG1	-2.29116	9.1016	2.98468e-12	5.23628e-13
YOR116C	RPO31	S288C	EtOH	HOG1	-1.08663	7.84458	3.0245e-12	5.31097e-13
YEL032W	MCM3	S288C	EtOH	HOG1	-1.3295	6.60458	3.04246e-12	5.34736e-13
YBR285W		S288C	EtOH	HOG1	3.94672	3.3283	3.0766e-12	5.41227e-13
YDR374C	PHO92	S288C	EtOH	HOG1	5.72781	-0.458561	3.24278e-12	5.70977e-13
YML074C	FPR3	S288C	EtOH	HOG1	-1.78451	7.97126	3.2614e-12	5.74777e-13
YPR143W	RRP15	S288C	EtOH	HOG1	-3.19956	4.78935	3.26374e-12	5.75709e-13
YOR032C	HMS1	S288C	EtOH	HOG1	4.50173	2.23129	3.26414e-12	5.763e-13
YDR411C	DFM1	S288C	EtOH	HOG1	1.53405	6.53435	3.26452e-12	5.76888e-13
YKL033W	TTI1	S288C	EtOH	HOG1	-0.951538	5.34681	3.37548e-12	5.97035e-13
YNR019W	ARE2	S288C	EtOH	HOG1	1.43131	8.5698	3.41541e-12	6.04642e-13
YOR299W	BUD7	S288C	EtOH	HOG1	1.01065	6.64487	3.43654e-12	6.0893e-13
YPL223C	GRE1	S288C	EtOH	HOG1	3.15353	2.91998	3.47107e-12	6.15603e-13
YER001W	MNN1	S288C	EtOH	HOG1	-2.11693	6.87323	3.5932e-12	6.37836e-13
YMR271C	URA10	S288C	EtOH	HOG1	2.07097	3.68012	3.60718e-12	6.40893e-13
YHL027W	RIM101	S288C	EtOH	HOG1	1.33261	6.61282	3.68127e-12	6.54644e-13
YJL106W	IME2	S288C	EtOH	HOG1	1.68173	3.91892	3.69303e-12	6.57486e-13
YDR021W	FAL1	S288C	EtOH	HOG1	-2.79813	4.02096	3.69303e-12	6.57912e-13
YPR040W	TIP41	S288C	EtOH	HOG1	1.27944	5.2053	3.71445e-12	6.62321e-13
YCL014W	BUD3	S288C	EtOH	HOG1	-1.32528	5.80674	3.73775e-12	6.67073e-13
YGL112C	TAF6	S288C	EtOH	HOG1	-1.03175	6.41583	3.88205e-12	6.93443e-13
YJL132W		S288C	EtOH	HOG1	1.80626	4.66728	3.88594e-12	6.94758e-13
YGL057C	GEP7	S288C	EtOH	HOG1	1.17047	3.88271	3.9979e-12	7.15414e-13
YOR184W	SER1	S288C	EtOH	HOG1	-1.55775	7.86362	4.02381e-12	7.20692e-13
YDR412W	RRP17	S288C	EtOH	HOG1	-2.90764	5.08692	4.07036e-12	7.29678e-13
YGR287C	IMA1	S288C	EtOH	HOG1	2.36582	4.89657	4.08495e-12	7.33901e-13
YIL073C	SPO22	S288C	EtOH	HOG1	2.95478	2.27861	4.08495e-12	7.33911e-13
YGR223C	HSV2	S288C	EtOH	HOG1	1.00142	5.84903	4.08495e-12	7.34248e-13
YEL054C	RPL12A	S288C	EtOH	HOG1	-2.51767	9.58232	4.12773e-12	7.42596e-13
YNL110C	NOP15	S288C	EtOH	HOG1	-3.80669	5.69954	4.13221e-12	7.44062e-13
YDL164C	CDC9	S288C	EtOH	HOG1	-0.963924	6.20533	4.16986e-12	7.51507e-13
YLR015W	BRE2	S288C	EtOH	HOG1	-1.69532	4.60285	4.21986e-12	7.61191e-13
YLR307W	CDA1	S288C	EtOH	HOG1	3.39859	-0.0688337	4.24397e-12	7.66217e-13
YLR100W	ERG27	S288C	EtOH	HOG1	-1.1431	7.69195	4.2493e-12	7.67856e-13
YDL214C	PRR2	S288C	EtOH	HOG1	2.03128	3.96619	4.27857e-12	7.73828e-13
YFL002C	SPB4	S288C	EtOH	HOG1	-2.0148	5.59913	4.29788e-12	7.78005e-13
YBR269C	SDH8	S288C	EtOH	HOG1	1.32303	5.90564	4.37795e-12	7.93198e-13
YNL096C	RPS7B	S288C	EtOH	HOG1	-2.37077	8.70307	4.41231e-12	8.00126e-13
YLR246W	ERF2	S288C	EtOH	HOG1	1.10774	4.40198	4.53347e-12	8.22822e-13
YIL128W	MET18	S288C	EtOH	HOG1	-1.43957	6.3679	4.56359e-12	8.29017e-13
YCL047C	POF1	S288C	EtOH	HOG1	1.76661	4.09119	4.6376e-12	8.432e-13
YNR039C	ZRG17	S288C	EtOH	HOG1	1.01049	5.87588	4.7724e-12	8.6847e-13
YJR092W	BUD4	S288C	EtOH	HOG1	-1.69241	5.98541	4.8184e-12	8.7761e-13
YGR048W	UFD1	S288C	EtOH	HOG1	1.12211	6.28257	4.82422e-12	8.7944e-13
YNL298W	CLA4	S288C	EtOH	HOG1	-1.09347	5.99277	4.86095e-12	8.86911e-13
YMR102C		S288C	EtOH	HOG1	1.06372	6.4871	4.96657e-12	9.06973e-13
YER122C	GLO3	S288C	EtOH	HOG1	-1.56153	7.55668	5.20121e-12	9.50651e-13
YOR349W	CIN1	S288C	EtOH	HOG1	1.3115	5.44575	5.30203e-12	9.69925e-13
YLR316C	TAD3	S288C	EtOH	HOG1	-1.33156	3.75151	5.31021e-12	9.72268e-13
YAR019C	CDC15	S288C	EtOH	HOG1	1.17972	5.88139	5.46426e-12	1.00217e-12
YGR271C-A	EFG1	S288C	EtOH	HOG1	-3.56213	4.28457	5.46426e-12	1.00222e-12
YMR318C	ADH6	S288C	EtOH	HOG1	-1.36833	8.43257	5.47552e-12	1.00516e-12
YOR252W	TMA16	S288C	EtOH	HOG1	-2.46076	3.9616	5.49671e-12	1.00992e-12
YML118W	NGL3	S288C	EtOH	HOG1	2.00844	3.13558	5.56464e-12	1.02329e-12
YPR174C		S288C	EtOH	HOG1	1.79462	4.06981	5.65786e-12	1.04134e-12
YCR087C-A		S288C	EtOH	HOG1	-2.42117	4.14842	5.69281e-12	1.04868e-12
YDR151C	CTH1	S288C	EtOH	HOG1	2.41392	5.87193	5.73234e-12	1.05687e-12
YGR177C	ATF2	S288C	EtOH	HOG1	-2.03095	5.52674	5.90901e-12	1.09039e-12
YPR008W	HAA1	S288C	EtOH	HOG1	1.3778	7.22661	5.98215e-12	1.10484e-12
YDL057W		S288C	EtOH	HOG1	1.44586	3.6202	6.02718e-12	1.11411e-12
YOR003W	YSP3	S288C	EtOH	HOG1	1.5572	4.27371	6.0727e-12	1.1235e-12
YIL008W	URM1	S288C	EtOH	HOG1	-2.79803	4.25218	6.10511e-12	1.13047e-12
YER141W	COX15	S288C	EtOH	HOG1	1.44069	8.0207	6.14278e-12	1.13842e-12
YGR247W	CPD1	S288C	EtOH	HOG1	1.18592	5.15052	6.15606e-12	1.14187e-12
YBR164C	ARL1	S288C	EtOH	HOG1	-1.15036	5.78362	6.19748e-12	1.15054e-12
YLR142W	PUT1	S288C	EtOH	HOG1	2.22197	3.50245	6.40176e-12	1.18948e-12
YDL213C	NOP6	S288C	EtOH	HOG1	-2.72007	4.86679	6.49725e-12	1.20826e-12
YDL197C	ASF2	S288C	EtOH	HOG1	1.43177	5.16249	6.56785e-12	1.22264e-12
YKR058W	GLG1	S288C	EtOH	HOG1	2.12203	5.51024	6.56785e-12	1.22348e-12
YGR148C	RPL24B	S288C	EtOH	HOG1	-1.96333	9.44797	6.63906e-12	1.23957e-12
YJR097W	JJJ3	S288C	EtOH	HOG1	-2.4271	2.73499	6.63906e-12	1.23966e-12
YMR169C	ALD3	S288C	EtOH	HOG1	2.6621	8.17898	6.63906e-12	1.23993e-12
YHR010W	RPL27A	S288C	EtOH	HOG1	-2.31964	9.18437	6.65013e-12	1.24305e-12
YJR016C	ILV3	S288C	EtOH	HOG1	-3.11684	8.60326	6.66736e-12	1.24772e-12
YNR010W	CSE2	S288C	EtOH	HOG1	2.15728	3.71169	6.66736e-12	1.24885e-12
YGR144W	THI4	S288C	EtOH	HOG1	4.29304	3.27673	6.66736e-12	1.24947e-12
YNR046W	TRM112	S288C	EtOH	HOG1	-2.08582	5.1936	6.88366e-12	1.2911e-12
YER098W	UBP9	S288C	EtOH	HOG1	2.17816	4.85972	6.93375e-12	1.3016e-12
YJR070C	LIA1	S288C	EtOH	HOG1	-3.28625	7.34499	7.13478e-12	1.34047e-12
YJR007W	SUI2	S288C	EtOH	HOG1	-1.48933	8.26307	7.24329e-12	1.36202e-12
YPL088W		S288C	EtOH	HOG1	1.196	4.92814	7.31446e-12	1.37657e-12
YPR047W	MSF1	S288C	EtOH	HOG1	2.02302	5.4717	7.34403e-12	1.3833e-12
YOL022C	TSR4	S288C	EtOH	HOG1	-1.61494	5.67367	7.54814e-12	1.42295e-12
YKL196C	YKT6	S288C	EtOH	HOG1	-1.35343	6.81388	7.58491e-12	1.43109e-12
YDR464W	SPP41	S288C	EtOH	HOG1	-1.81578	6.23263	7.69753e-12	1.45357e-12
YDL082W	RPL13A	S288C	EtOH	HOG1	-3.23902	8.62047	7.70431e-12	1.45608e-12
YLR359W	ADE13	S288C	EtOH	HOG1	-2.31534	8.10581	7.72922e-12	1.46202e-12
YDL205C	HEM3	S288C	EtOH	HOG1	-1.14834	6.13475	7.73614e-12	1.46456e-12
YGR034W	RPL26B	S288C	EtOH	HOG1	-2.70427	9.18328	7.97829e-12	1.51168e-12
YDR527W	RBA50	S288C	EtOH	HOG1	-1.60006	5.53485	8.07748e-12	1.53176e-12
YOR332W	VMA4	S288C	EtOH	HOG1	-0.88781	8.29881	8.14967e-12	1.54675e-12
YPL222W	FMP40	S288C	EtOH	HOG1	2.05937	6.08733	8.52185e-12	1.61874e-12
YLR381W	CTF3	S288C	EtOH	HOG1	1.17752	5.29174	8.60731e-12	1.63635e-12
YJL208C	NUC1	S288C	EtOH	HOG1	-1.93169	5.21706	8.68486e-12	1.65248e-12
YBL091C	MAP2	S288C	EtOH	HOG1	-0.779965	7.63364	9.04625e-12	1.72268e-12
YGR125W		S288C	EtOH	HOG1	0.730518	6.96821	9.25996e-12	1.76486e-12
YBR225W		S288C	EtOH	HOG1	1.54648	5.56011	9.52082e-12	1.81609e-12
YAL008W	FUN14	S288C	EtOH	HOG1	1.27124	4.94925	9.56013e-12	1.82512e-12
YFR026C	ULI1	S288C	EtOH	HOG1	2.14561	2.05659	9.56311e-12	1.82721e-12
YNL195C		S288C	EtOH	HOG1	3.07039	5.30909	9.7454e-12	1.86359e-12
YER124C	DSE1	S288C	EtOH	HOG1	-1.60668	6.85168	9.74875e-12	1.86579e-12
YBR283C	SSH1	S288C	EtOH	HOG1	-1.35345	9.45322	9.78431e-12	1.87416e-12
YOR209C	NPT1	S288C	EtOH	HOG1	-0.946889	7.40836	9.79986e-12	1.8787e-12
YOR337W	TEA1	S288C	EtOH	HOG1	-1.51073	5.18107	9.84291e-12	1.88852e-12
YHL006W-A		S288C	EtOH	HOG1	4.90315	0.394555	9.89549e-12	1.90019e-12
YOL093W	TRM10	S288C	EtOH	HOG1	-1.95289	4.6729	9.94838e-12	1.91193e-12
YHR046C	INM1	S288C	EtOH	HOG1	2.21851	6.01618	1.00344e-11	1.93005e-12
YKR063C	LAS1	S288C	EtOH	HOG1	-2.08667	4.43201	1.00552e-11	1.93567e-12
YMR300C	ADE4	S288C	EtOH	HOG1	-1.31177	6.79691	1.00779e-11	1.94213e-12
YMR277W	FCP1	S288C	EtOH	HOG1	-1.3356	6.87359	1.00779e-11	1.94325e-12
YBR020W	GAL1	S288C	EtOH	HOG1	2.2206	3.20465	1.01131e-11	1.95165e-12
YPL041C	MRX11	S288C	EtOH	HOG1	1.66393	4.10078	1.01913e-11	1.96836e-12
YAL002W	VPS8	S288C	EtOH	HOG1	1.14787	6.55438	1.02406e-11	1.97953e-12
YML029W	USA1	S288C	EtOH	HOG1	1.23867	6.65593	1.02916e-11	1.99102e-12
YER056C-A	RPL34A	S288C	EtOH	HOG1	-2.16633	8.63359	1.05055e-11	2.03408e-12
YIL105C	SLM1	S288C	EtOH	HOG1	1.19103	6.16536	1.08038e-11	2.09356e-12
YBR177C	EHT1	S288C	EtOH	HOG1	1.79572	7.7724	1.1095e-11	2.15176e-12
YNR054C	ESF2	S288C	EtOH	HOG1	-3.01624	4.86796	1.14587e-11	2.22412e-12
YNL317W	PFS2	S288C	EtOH	HOG1	1.05586	5.32056	1.16123e-11	2.25579e-12
YOR131C		S288C	EtOH	HOG1	0.895328	5.35817	1.17808e-11	2.29039e-12
YDL117W	CYK3	S288C	EtOH	HOG1	-1.21491	6.25904	1.21337e-11	2.36095e-12
YPL100W	ATG21	S288C	EtOH	HOG1	1.18531	5.57903	1.26711e-11	2.46752e-12
YBR106W	PHO88	S288C	EtOH	HOG1	-2.11175	8.29648	1.29295e-11	2.51992e-12
YDR031W	MIX14	S288C	EtOH	HOG1	2.18959	3.9358	1.38516e-11	2.70183e-12
YKL193C	SDS22	S288C	EtOH	HOG1	1.4926	6.23506	1.41812e-11	2.7684e-12
YCL025C	AGP1	S288C	EtOH	HOG1	3.49554	7.03081	1.42573e-11	2.78552e-12
YGL004C	RPN14	S288C	EtOH	HOG1	1.03534	5.30353	1.45097e-11	2.83714e-12
YGR251W	NOP19	S288C	EtOH	HOG1	-2.01164	3.09701	1.45874e-11	2.85466e-12
YPL053C	KTR6	S288C	EtOH	HOG1	-0.83793	6.64004	1.46727e-11	2.87369e-12
YGL053W	PRM8	S288C	EtOH	HOG1	2.06223	4.17239	1.46884e-11	2.87911e-12
YML106W	URA5	S288C	EtOH	HOG1	-2.01842	8.03234	1.50711e-11	2.95653e-12
YCR092C	MSH3	S288C	EtOH	HOG1	-1.41708	5.3612	1.51935e-11	2.98296e-12
YOR356W	CIR2	S288C	EtOH	HOG1	-1.30829	6.37494	1.53749e-11	3.02103e-12
YER113C	TMN3	S288C	EtOH	HOG1	-1.15371	6.30113	1.53864e-11	3.02574e-12
YMR173W	DDR48	S288C	EtOH	HOG1	2.40945	9.1435	1.54608e-11	3.04284e-12
YOL047C	LDS2	S288C	EtOH	HOG1	3.7482	0.366366	1.54816e-11	3.04941e-12
YDR091C	RLI1	S288C	EtOH	HOG1	-2.48771	8.0586	1.58372e-11	3.12197e-12
YMR244W		S288C	EtOH	HOG1	3.49292	0.503183	1.69722e-11	3.34843e-12
YHR070W	TRM5	S288C	EtOH	HOG1	-1.83335	5.46645	1.75875e-11	3.47261e-12
YLR051C	FCF2	S288C	EtOH	HOG1	-2.58357	4.59449	1.77806e-11	3.51359e-12
YBR172C	SMY2	S288C	EtOH	HOG1	-1.50107	6.71602	1.78215e-11	3.52516e-12
YGL076C	RPL7A	S288C	EtOH	HOG1	-3.22302	10.0966	1.78215e-11	3.52736e-12
YJR075W	HOC1	S288C	EtOH	HOG1	-0.845047	6.86894	1.83671e-11	3.63828e-12
YGL208W	SIP2	S288C	EtOH	HOG1	1.63045	4.47406	1.83696e-11	3.64168e-12
YNL192W	CHS1	S288C	EtOH	HOG1	0.710601	7.22031	1.84382e-11	3.65823e-12
YKL212W	SAC1	S288C	EtOH	HOG1	-1.00772	8.01674	1.90629e-11	3.78522e-12
YHR023W	MYO1	S288C	EtOH	HOG1	-2.34736	6.20889	1.91119e-11	3.79799e-12
YIL039W	TED1	S288C	EtOH	HOG1	-1.12054	7.24194	1.94666e-11	3.87158e-12
YMR038C	CCS1	S288C	EtOH	HOG1	-1.20589	6.86644	2.03887e-11	4.05823e-12
YPL156C	PRM4	S288C	EtOH	HOG1	2.4854	4.03969	2.08219e-11	4.14777e-12
YNR067C	DSE4	S288C	EtOH	HOG1	-1.34805	8.0775	2.14942e-11	4.28513e-12
YLR249W	YEF3	S288C	EtOH	HOG1	-3.77231	12.3474	2.1891e-11	4.36773e-12
YOR118W	RTC5	S288C	EtOH	HOG1	-1.05584	5.62935	2.19293e-11	4.37886e-12
YDR500C	RPL37B	S288C	EtOH	HOG1	-2.0588	8.84467	2.22714e-11	4.45073e-12
YMR269W	TMA23	S288C	EtOH	HOG1	-3.47402	3.14415	2.30135e-11	4.6027e-12
YEL043W		S288C	EtOH	HOG1	-0.920503	7.15883	2.36236e-11	4.72848e-12
YKR051W		S288C	EtOH	HOG1	0.953971	5.3045	2.41902e-11	4.84575e-12
YMR189W	GCV2	S288C	EtOH	HOG1	-1.87266	7.19127	2.45745e-11	4.92666e-12
YPL119C	DBP1	S288C	EtOH	HOG1	1.58537	4.2746	2.45924e-11	4.93417e-12
YLR178C	TFS1	S288C	EtOH	HOG1	3.02823	7.44536	2.49294e-11	5.00577e-12
YOL049W	GSH2	S288C	EtOH	HOG1	-1.34791	7.72198	2.51252e-11	5.04907e-12
YLR034C	SMF3	S288C	EtOH	HOG1	1.6576	8.19267	2.65202e-11	5.33365e-12
YHR186C	KOG1	S288C	EtOH	HOG1	-0.856171	6.42192	2.66085e-11	5.35565e-12
YHL034C	SBP1	S288C	EtOH	HOG1	-0.759779	8.75731	2.80921e-11	5.65874e-12
YJL213W		S288C	EtOH	HOG1	1.37081	7.1922	2.85896e-11	5.76352e-12
YMR242C	RPL20A	S288C	EtOH	HOG1	-2.1236	9.71392	2.89702e-11	5.84487e-12
YBR150C	TBS1	S288C	EtOH	HOG1	1.07662	5.42117	3.01308e-11	6.08382e-12
YML026C	RPS18B	S288C	EtOH	HOG1	-2.23143	9.47797	3.01501e-11	6.09253e-12
YML073C	RPL6A	S288C	EtOH	HOG1	-2.20221	9.48203	3.04223e-11	6.15239e-12
YGL259W	YPS5	S288C	EtOH	HOG1	3.58026	2.51322	3.13814e-11	6.35135e-12
YOL145C	CTR9	S288C	EtOH	HOG1	-1.47127	7.17665	3.19765e-11	6.4769e-12
YFR055W	IRC7	S288C	EtOH	HOG1	-1.58552	5.64899	3.20946e-11	6.50593e-12
YOR224C	RPB8	S288C	EtOH	HOG1	-2.24943	6.67156	3.27326e-11	6.64048e-12
YOL042W	NGL1	S288C	EtOH	HOG1	0.972894	5.29842	3.3412e-11	6.78365e-12
YBR204C	LDH1	S288C	EtOH	HOG1	1.546	5.38541	3.39287e-11	6.89396e-12
YGL116W	CDC20	S288C	EtOH	HOG1	-1.36897	4.58777	3.49651e-11	7.11013e-12
YDR124W		S288C	EtOH	HOG1	2.81222	1.58963	3.68139e-11	7.49195e-12
YDR221W	GTB1	S288C	EtOH	HOG1	-0.858373	6.17153	3.70419e-11	7.54426e-12
YOL130W	ALR1	S288C	EtOH	HOG1	-1.39656	6.43438	3.80938e-11	7.76458e-12
YDR350C	ATP22	S288C	EtOH	HOG1	0.953991	5.96382	3.81912e-11	7.79051e-12
YOR154W	SLP1	S288C	EtOH	HOG1	-1.58553	5.01651	3.85729e-11	7.87453e-12
YHR100C	GEP4	S288C	EtOH	HOG1	-1.32874	3.95107	3.8641e-11	7.89459e-12
YHR007C	ERG11	S288C	EtOH	HOG1	-2.30433	9.67103	3.87371e-11	7.9204e-12
YAL040C	CLN3	S288C	EtOH	HOG1	1.349	7.94515	3.91012e-11	8.00108e-12
YBR005W	RCR1	S288C	EtOH	HOG1	2.24487	5.17464	3.9408e-11	8.07016e-12
YDR125C	ECM18	S288C	EtOH	HOG1	1.29323	3.71003	4.10294e-11	8.40874e-12
YNL134C		S288C	EtOH	HOG1	1.68161	9.22009	4.11883e-11	8.44788e-12
YKR091W	SRL3	S288C	EtOH	HOG1	2.18532	4.81737	4.21458e-11	8.65098e-12
YBL064C	PRX1	S288C	EtOH	HOG1	2.05583	7.9122	4.23254e-11	8.69459e-12
YDR142C	PEX7	S288C	EtOH	HOG1	1.17504	4.85076	4.24636e-11	8.72976e-12
YNL087W	TCB2	S288C	EtOH	HOG1	-1.12973	7.67325	4.2486e-11	8.74115e-12
YPL117C	IDI1	S288C	EtOH	HOG1	-1.84122	7.29209	4.28711e-11	8.8272e-12
YKL101W	HSL1	S288C	EtOH	HOG1	-1.46069	7.8131	4.291e-11	8.84206e-12
YBL019W	APN2	S288C	EtOH	HOG1	1.23758	4.23134	4.35866e-11	8.98842e-12
YOL031C	SIL1	S288C	EtOH	HOG1	1.4209	6.45459	4.48732e-11	9.26092e-12
YDR502C	SAM2	S288C	EtOH	HOG1	-2.20535	8.6275	4.53814e-11	9.37303e-12
YJL117W	PHO86	S288C	EtOH	HOG1	-0.96976	7.32989	4.54681e-11	9.39819e-12
YJR045C	SSC1	S288C	EtOH	HOG1	1.48805	10.891	4.59021e-11	9.49523e-12
YER048C	CAJ1	S288C	EtOH	HOG1	-1.21699	6.84413	4.6011e-11	9.52508e-12
YJR103W	URA8	S288C	EtOH	HOG1	2.20285	7.31306	4.72613e-11	9.79145e-12
YGR121C	MEP1	S288C	EtOH	HOG1	3.60881	5.57167	4.77114e-11	9.89231e-12
YDR229W	IVY1	S288C	EtOH	HOG1	0.997111	5.4972	4.85731e-11	1.00787e-11
YDR498C	SEC20	S288C	EtOH	HOG1	0.739384	5.30269	4.92207e-11	1.0221e-11
YLR326W		S288C	EtOH	HOG1	1.34193	3.75087	4.96138e-11	1.03105e-11
YKR017C	HEL1	S288C	EtOH	HOG1	1.25889	4.39339	4.97528e-11	1.03473e-11
YOR172W	YRM1	S288C	EtOH	HOG1	0.938345	5.79632	4.99023e-11	1.03864e-11
YGL009C	LEU1	S288C	EtOH	HOG1	-1.78479	8.58686	5.0676e-11	1.05555e-11
YJL190C	RPS22A	S288C	EtOH	HOG1	-3.00988	9.56719	5.16674e-11	1.07702e-11
YNL164C	IBD2	S288C	EtOH	HOG1	-1.35504	4.03592	5.39042e-11	1.12509e-11
YGL192W	IME4	S288C	EtOH	HOG1	1.12594	4.83579	5.39042e-11	1.12537e-11
YFR001W	LOC1	S288C	EtOH	HOG1	-2.88973	5.17484	5.47851e-11	1.14463e-11
YLR413W	INA1	S288C	EtOH	HOG1	-2.13735	8.74565	5.50814e-11	1.1517e-11
YIL136W	OM45	S288C	EtOH	HOG1	1.54126	6.42215	5.53748e-11	1.15872e-11
YER007C-A	TMA20	S288C	EtOH	HOG1	-1.17942	6.10037	5.67466e-11	1.18833e-11
YMR185W	RTP1	S288C	EtOH	HOG1	-1.43055	4.87263	5.67507e-11	1.18932e-11
YPL264C		S288C	EtOH	HOG1	3.14153	3.71838	5.87128e-11	1.23138e-11
YPR184W	GDB1	S288C	EtOH	HOG1	2.08508	8.16752	5.92668e-11	1.24394e-11
YBR015C	MNN2	S288C	EtOH	HOG1	-0.983566	7.86115	6.05733e-11	1.27233e-11
YLL064C	PAU18	S288C	EtOH	HOG1	2.9418	1.10585	6.09503e-11	1.28219e-11
YNR076W	PAU6	S288C	EtOH	HOG1	2.9418	1.10585	6.09503e-11	1.28219e-11
YMR145C	NDE1	S288C	EtOH	HOG1	-1.61599	9.47155	6.19242e-11	1.30367e-11
YPL127C	HHO1	S288C	EtOH	HOG1	-1.1465	6.31831	6.19956e-11	1.30616e-11
YFL020C	PAU5	S288C	EtOH	HOG1	2.9389	2.11616	6.24747e-11	1.31725e-11
YDL131W	LYS21	S288C	EtOH	HOG1	-1.2932	7.41199	6.29072e-11	1.32737e-11
YLL029W	FRA1	S288C	EtOH	HOG1	1.12275	7.85132	6.46531e-11	1.36524e-11
YNL123W	NMA111	S288C	EtOH	HOG1	-1.26485	7.19499	6.46817e-11	1.36688e-11
YJL177W	RPL17B	S288C	EtOH	HOG1	-2.82869	8.82049	6.49507e-11	1.3736e-11
YOR361C	PRT1	S288C	EtOH	HOG1	-1.48991	8.7897	6.50095e-11	1.37588e-11
YCR065W	HCM1	S288C	EtOH	HOG1	-0.910765	6.18299	6.59732e-11	1.39733e-11
YHR154W	RTT107	S288C	EtOH	HOG1	-1.69176	4.67617	6.61107e-11	1.40129e-11
YPL260W	CUB1	S288C	EtOH	HOG1	1.19607	7.32109	6.72798e-11	1.42715e-11
YMR087W		S288C	EtOH	HOG1	1.42634	4.76618	6.80949e-11	1.44552e-11
YNR029C		S288C	EtOH	HOG1	-0.943233	4.94746	6.83393e-11	1.4518e-11
YDR110W	FOB1	S288C	EtOH	HOG1	-1.28268	4.87254	6.96675e-11	1.48113e-11
YGL195W	GCN1	S288C	EtOH	HOG1	-1.51934	8.82597	7.07378e-11	1.50501e-11
YER102W	RPS8B	S288C	EtOH	HOG1	-2.92782	9.66974	7.14038e-11	1.52032e-11
YBR198C	TAF5	S288C	EtOH	HOG1	-0.812561	6.78557	7.19166e-11	1.53238e-11
YNL291C	MID1	S288C	EtOH	HOG1	-0.976031	6.13664	7.22033e-11	1.53965e-11
YGL059W	PKP2	S288C	EtOH	HOG1	1.89456	5.13947	7.32171e-11	1.56243e-11
YGL258W-A		S288C	EtOH	HOG1	3.94369	1.04921	7.53423e-11	1.60899e-11
YGR261C	APL6	S288C	EtOH	HOG1	-1.16134	7.03867	7.55449e-11	1.61452e-11
YAR008W	SEN34	S288C	EtOH	HOG1	-1.39831	3.95817	7.66748e-11	1.63989e-11
YOL072W	THP1	S288C	EtOH	HOG1	1.03382	5.00492	7.7827e-11	1.66577e-11
YPL146C	NOP53	S288C	EtOH	HOG1	-2.87581	5.9923	7.8877e-11	1.6895e-11
YPL196W	OXR1	S288C	EtOH	HOG1	1.05089	5.49817	7.89139e-11	1.69155e-11
YGR007W	ECT1	S288C	EtOH	HOG1	-0.696894	5.99993	7.93914e-11	1.70305e-11
YPR121W	THI22	S288C	EtOH	HOG1	1.64391	3.36108	7.9551e-11	1.70775e-11
YPL243W	SRP68	S288C	EtOH	HOG1	-1.15078	7.46557	8.15148e-11	1.7512e-11
YOL009C	MDM12	S288C	EtOH	HOG1	1.14996	4.4533	8.18612e-11	1.76052e-11
YJR152W	DAL5	S288C	EtOH	HOG1	1.48415	3.47414	8.18612e-11	1.76126e-11
YDL181W	INH1	S288C	EtOH	HOG1	2.0632	5.62656	8.28714e-11	1.78431e-11
YJL048C	UBX6	S288C	EtOH	HOG1	2.41561	6.59774	8.41636e-11	1.81348e-11
YPL166W	ATG29	S288C	EtOH	HOG1	2.10056	3.93596	8.58796e-11	1.85182e-11
YOR020C	HSP10	S288C	EtOH	HOG1	1.70996	8.12716	9.04005e-11	1.95075e-11
YOR073W	SGO1	S288C	EtOH	HOG1	-2.21907	4.38632	9.11099e-11	1.96795e-11
YCL052C	PBN1	S288C	EtOH	HOG1	1.0437	6.86219	9.11099e-11	1.96944e-11
YGR205W	TDA10	S288C	EtOH	HOG1	1.34947	5.23829	9.11099e-11	1.97041e-11
YDR223W	CRF1	S288C	EtOH	HOG1	2.67603	2.11578	9.41347e-11	2.03733e-11
YDL102W	POL3	S288C	EtOH	HOG1	-1.13971	6.00841	9.50607e-11	2.05889e-11
YNL053W	MSG5	S288C	EtOH	HOG1	-1.22186	4.88567	9.56602e-11	2.0734e-11
YGL121C	GPG1	S288C	EtOH	HOG1	2.95396	2.83263	9.99722e-11	2.16846e-11
YPL165C	SET6	S288C	EtOH	HOG1	3.41496	0.550907	1.04915e-10	2.27735e-11
YOR350C	MNE1	S288C	EtOH	HOG1	1.07524	4.81432	1.05972e-10	2.30197e-11
YEL005C	VAB2	S288C	EtOH	HOG1	1.50713	4.28033	1.06274e-10	2.31023e-11
YDL189W	RBS1	S288C	EtOH	HOG1	-1.4279	5.72251	1.06498e-10	2.3168e-11
YNL074C	MLF3	S288C	EtOH	HOG1	0.961238	7.50986	1.0858e-10	2.36382e-11
YHR002W	LEU5	S288C	EtOH	HOG1	1.27588	4.11936	1.11917e-10	2.43826e-11
YIL085C	KTR7	S288C	EtOH	HOG1	-0.690875	6.55704	1.12013e-10	2.44214e-11
YMR183C	SSO2	S288C	EtOH	HOG1	-1.02725	6.39534	1.1289e-10	2.46305e-11
YPL089C	RLM1	S288C	EtOH	HOG1	1.26786	5.93534	1.13071e-10	2.46881e-11
YIL127C	RRT14	S288C	EtOH	HOG1	-3.78183	4.75178	1.15079e-10	2.51449e-11
YBR048W	RPS11B	S288C	EtOH	HOG1	-2.21643	9.68355	1.17268e-10	2.56419e-11
YAR014C	BUD14	S288C	EtOH	HOG1	-1.11035	6.2357	1.18189e-10	2.58622e-11
YNL175C	NOP13	S288C	EtOH	HOG1	-2.6852	6.35471	1.19432e-10	2.61532e-11
YNR015W	SMM1	S288C	EtOH	HOG1	-1.53697	5.46043	1.2194e-10	2.67218e-11
YPL168W	MRX4	S288C	EtOH	HOG1	1.2104	4.36983	1.24132e-10	2.72218e-11
YIL072W	HOP1	S288C	EtOH	HOG1	2.42987	2.09514	1.24185e-10	2.72535e-11
YER096W	SHC1	S288C	EtOH	HOG1	2.33739	4.5483	1.30042e-10	2.85595e-11
YBR114W	RAD16	S288C	EtOH	HOG1	1.18717	5.68584	1.31516e-10	2.89042e-11
YER162C	RAD4	S288C	EtOH	HOG1	1.38542	5.10604	1.33518e-10	2.93655e-11
YMR153W	NUP53	S288C	EtOH	HOG1	-0.912006	5.72062	1.36113e-10	2.99579e-11
YKR089C	TGL4	S288C	EtOH	HOG1	0.82733	6.87212	1.38395e-10	3.04822e-11
YDL091C	UBX3	S288C	EtOH	HOG1	1.3245	5.69624	1.39064e-10	3.06518e-11
YDL085W	NDE2	S288C	EtOH	HOG1	2.94189	3.43151	1.3979e-10	3.0834e-11
YGR211W	ZPR1	S288C	EtOH	HOG1	3.34756	8.82042	1.40357e-10	3.09814e-11
YJR011C		S288C	EtOH	HOG1	1.68848	3.27329	1.41056e-10	3.11582e-11
YDR062W	LCB2	S288C	EtOH	HOG1	-1.04184	8.47677	1.48028e-10	3.2722e-11
YFL003C	MSH4	S288C	EtOH	HOG1	2.17301	1.6477	1.49986e-10	3.31786e-11
YBR290W	BSD2	S288C	EtOH	HOG1	1.27601	5.58481	1.5075e-10	3.33718e-11
YGR289C	MAL11	S288C	EtOH	HOG1	1.96572	3.64825	1.53664e-10	3.40414e-11
YHR039C	MSC7	S288C	EtOH	HOG1	-1.67246	8.14914	1.55666e-10	3.45097e-11
YJR123W	RPS5	S288C	EtOH	HOG1	-2.21399	11.2613	1.57539e-10	3.495e-11
YOL142W	RRP40	S288C	EtOH	HOG1	-1.15818	5.07731	1.60149e-10	3.55545e-11
YBR261C	TAE1	S288C	EtOH	HOG1	-1.71419	5.0513	1.60494e-10	3.56704e-11
YGR295C	COS6	S288C	EtOH	HOG1	1.95669	7.21504	1.60494e-10	3.56825e-11
YCR018C	SRD1	S288C	EtOH	HOG1	2.64259	1.72161	1.62343e-10	3.61194e-11
YHR127W		S288C	EtOH	HOG1	-1.26725	4.33243	1.63079e-10	3.63092e-11
YNL131W	TOM22	S288C	EtOH	HOG1	-0.920029	7.03423	1.63727e-10	3.64796e-11
YPR010C	RPA135	S288C	EtOH	HOG1	-3.08298	8.81405	1.67642e-10	3.73786e-11
YKR026C	GCN3	S288C	EtOH	HOG1	-1.26799	6.22261	1.69336e-10	3.77832e-11
YDR191W	HST4	S288C	EtOH	HOG1	1.58277	3.31924	1.71065e-10	3.81962e-11
YIR031C	DAL7	S288C	EtOH	HOG1	1.53811	4.30235	1.75265e-10	3.9162e-11
YDL191W	RPL35A	S288C	EtOH	HOG1	-1.82771	9.05193	1.80962e-10	4.0464e-11
YIL157C	COA1	S288C	EtOH	HOG1	1.05058	5.81954	1.81661e-10	4.06492e-11
YGR286C	BIO2	S288C	EtOH	HOG1	-1.23401	4.45674	1.82365e-10	4.08357e-11
YGR268C	HUA1	S288C	EtOH	HOG1	1.92914	5.09571	1.85347e-10	4.15331e-11
YLR221C	RSA3	S288C	EtOH	HOG1	-2.2567	5.0326	1.87637e-10	4.20761e-11
YGL222C	EDC1	S288C	EtOH	HOG1	1.21152	5.14204	1.91744e-10	4.30277e-11
YLL023C	POM33	S288C	EtOH	HOG1	2.29967	7.95464	1.91779e-10	4.30662e-11
YJL198W	PHO90	S288C	EtOH	HOG1	-2.39128	7.20227	1.93563e-10	4.34977e-11
YJL078C	PRY3	S288C	EtOH	HOG1	-1.90732	8.52275	1.95345e-10	4.39293e-11
YKL189W	HYM1	S288C	EtOH	HOG1	1.62373	4.93941	1.99169e-10	4.4821e-11
YPR164W	MMS1	S288C	EtOH	HOG1	-1.14327	6.05797	2.10115e-10	4.73178e-11
YBR105C	VID24	S288C	EtOH	HOG1	1.47986	5.71119	2.13884e-10	4.82007e-11
YJL167W	ERG20	S288C	EtOH	HOG1	-0.858051	8.59846	2.15181e-10	4.85274e-11
YLR068W	FYV7	S288C	EtOH	HOG1	-4.10549	3.70165	2.18774e-10	4.93724e-11
YOL036W		S288C	EtOH	HOG1	1.02055	7.19079	2.23211e-10	5.04093e-11
YPL149W	ATG5	S288C	EtOH	HOG1	2.08229	5.07585	2.29232e-10	5.18057e-11
YMR243C	ZRC1	S288C	EtOH	HOG1	-1.89696	8.73207	2.30909e-10	5.22216e-11
YOR051C	ETT1	S288C	EtOH	HOG1	-1.41313	6.31578	2.34929e-10	5.31681e-11
YOR175C	ALE1	S288C	EtOH	HOG1	-0.688324	7.43158	2.38858e-10	5.40953e-11
YDR025W	RPS11A	S288C	EtOH	HOG1	-2.92438	9.47722	2.38951e-10	5.41546e-11
YPL259C	APM1	S288C	EtOH	HOG1	0.845325	6.30761	2.43125e-10	5.51393e-11
YDR105C	TMS1	S288C	EtOH	HOG1	1.22256	6.80717	2.43951e-10	5.53656e-11
YNL138W	SRV2	S288C	EtOH	HOG1	-0.952041	8.39339	2.49364e-10	5.66339e-11
YNR014W		S288C	EtOH	HOG1	4.27434	5.492	2.50442e-10	5.69187e-11
YHR159W	TDA11	S288C	EtOH	HOG1	1.00412	4.87437	2.53105e-10	5.75643e-11
YDL203C	ACK1	S288C	EtOH	HOG1	-0.806979	5.39923	2.54553e-10	5.79341e-11
YBL089W	AVT5	S288C	EtOH	HOG1	1.34654	5.70931	2.56212e-10	5.83526e-11
YGR062C	COX18	S288C	EtOH	HOG1	1.74295	4.67062	2.5996e-10	5.92476e-11
YER028C	MIG3	S288C	EtOH	HOG1	-1.96447	3.4418	2.63537e-10	6.01048e-11
YEL073C		S288C	EtOH	HOG1	2.77275	1.55419	2.63682e-10	6.018e-11
YDL079C	MRK1	S288C	EtOH	HOG1	1.70146	4.48284	2.69034e-10	6.14444e-11
YNL124W	NAF1	S288C	EtOH	HOG1	-1.58143	5.41529	2.7029e-10	6.17744e-11
YPR129W	SCD6	S288C	EtOH	HOG1	-0.870452	6.69485	2.70697e-10	6.19107e-11
YLR291C	GCD7	S288C	EtOH	HOG1	-0.991262	6.78416	2.75868e-10	6.31372e-11
YOR138C	RUP1	S288C	EtOH	HOG1	0.977169	6.29146	2.77826e-10	6.36298e-11
YLR448W	RPL6B	S288C	EtOH	HOG1	-2.07726	8.99792	2.84916e-10	6.52988e-11
YPR117W		S288C	EtOH	HOG1	0.918991	6.62522	3.01144e-10	6.90663e-11
YEL037C	RAD23	S288C	EtOH	HOG1	-0.984145	7.59364	3.02857e-10	6.95074e-11
YJL171C	TOH1	S288C	EtOH	HOG1	2.59786	7.80943	3.09432e-10	7.11115e-11
YKL020C	SPT23	S288C	EtOH	HOG1	0.933456	7.09718	3.09432e-10	7.11151e-11
YDR086C	SSS1	S288C	EtOH	HOG1	-1.46507	5.82443	3.13879e-10	7.21872e-11
YPL203W	TPK2	S288C	EtOH	HOG1	1.52258	7.27669	3.16242e-10	7.27811e-11
YGR214W	RPS0A	S288C	EtOH	HOG1	-2.84286	9.91015	3.24387e-10	7.47072e-11
YOR352W	TFB6	S288C	EtOH	HOG1	1.25131	5.1317	3.28906e-10	7.58004e-11
YFR037C	RSC8	S288C	EtOH	HOG1	-0.955482	6.88929	3.2912e-10	7.59024e-11
YPR157W	TDA6	S288C	EtOH	HOG1	2.76153	3.73322	3.30944e-10	7.63757e-11
YJL087C	TRL1	S288C	EtOH	HOG1	-1.35045	5.21286	3.41122e-10	7.87791e-11
YHL033C	RPL8A	S288C	EtOH	HOG1	-3.06669	8.91347	3.51076e-10	8.11337e-11
YHR195W	NVJ1	S288C	EtOH	HOG1	0.943923	5.79428	3.55378e-10	8.21848e-11
YIR012W	SQT1	S288C	EtOH	HOG1	-1.90582	6.57388	3.55689e-10	8.23133e-11
YEL026W	SNU13	S288C	EtOH	HOG1	-2.85061	7.8994	3.72341e-10	8.62264e-11
YMR081C	ISF1	S288C	EtOH	HOG1	3.25651	2.83597	3.73437e-10	8.65541e-11
YNL108C		S288C	EtOH	HOG1	1.08975	6.21288	3.73437e-10	8.65992e-11
YNR021W		S288C	EtOH	HOG1	-1.30785	8.34525	3.84472e-10	8.92196e-11
YER006W	NUG1	S288C	EtOH	HOG1	-1.82662	7.03544	3.88437e-10	9.02016e-11
YBL052C	SAS3	S288C	EtOH	HOG1	-1.72833	5.00324	3.89584e-10	9.05301e-11
YBR186W	PCH2	S288C	EtOH	HOG1	2.89884	1.31025	3.9015e-10	9.07239e-11
YGR175C	ERG1	S288C	EtOH	HOG1	-1.74191	8.82116	3.90859e-10	9.09511e-11
YDL042C	SIR2	S288C	EtOH	HOG1	-1.23941	4.99569	3.98904e-10	9.28867e-11
YMR076C	PDS5	S288C	EtOH	HOG1	-2.00391	6.16894	4.01131e-10	9.34692e-11
YGR256W	GND2	S288C	EtOH	HOG1	2.65238	6.01827	4.11426e-10	9.59338e-11
YMR127C	SAS2	S288C	EtOH	HOG1	-1.32969	3.59264	4.12278e-10	9.61982e-11
YCL035C	GRX1	S288C	EtOH	HOG1	1.27734	6.97582	4.13884e-10	9.6639e-11
YJL100W	LSB6	S288C	EtOH	HOG1	0.874214	5.47146	4.14556e-10	9.6862e-11
YOL087C	DUF1	S288C	EtOH	HOG1	0.789558	6.79394	4.16943e-10	9.74862e-11
YNL063W	MTQ1	S288C	EtOH	HOG1	1.57269	4.25883	4.24351e-10	9.9286e-11
YCR099C		S288C	EtOH	HOG1	1.7624	2.45476	4.26687e-10	9.99006e-11
YAL026C	DRS2	S288C	EtOH	HOG1	-0.912463	7.30856	4.27498e-10	1.00159e-10
YEL029C	BUD16	S288C	EtOH	HOG1	-0.966429	4.66651	4.49421e-10	1.05367e-10
YJL025W	RRN7	S288C	EtOH	HOG1	-1.54064	4.45377	4.52923e-10	1.0626e-10
YLR001C		S288C	EtOH	HOG1	0.797446	6.30912	4.59088e-10	1.0778e-10
YOR264W	DSE3	S288C	EtOH	HOG1	-1.24166	5.36768	4.62202e-10	1.08584e-10
YBL072C	RPS8A	S288C	EtOH	HOG1	-2.39547	10.2333	4.68175e-10	1.10062e-10
YDL075W	RPL31A	S288C	EtOH	HOG1	-2.05049	9.52333	4.69179e-10	1.10373e-10
YML098W	TAF13	S288C	EtOH	HOG1	-1.52914	3.71574	4.69735e-10	1.10579e-10
YFL062W	COS4	S288C	EtOH	HOG1	5.74208	6.2039	4.74763e-10	1.11838e-10
YIL069C	RPS24B	S288C	EtOH	HOG1	-2.56007	8.52311	4.77532e-10	1.12566e-10
YGR116W	SPT6	S288C	EtOH	HOG1	-1.14585	8.2414	4.91102e-10	1.15844e-10
YBL100W-B		S288C	EtOH	HOG1	2.88274	5.51538	5.18342e-10	1.22352e-10
YGL180W	ATG1	S288C	EtOH	HOG1	1.48298	5.82097	5.27259e-10	1.24541e-10
YIL029C		S288C	EtOH	HOG1	2.10079	2.4164	5.41632e-10	1.28022e-10
YMR212C	EFR3	S288C	EtOH	HOG1	-1.04641	6.87463	5.46525e-10	1.29266e-10
YAR018C	KIN3	S288C	EtOH	HOG1	-1.38469	4.23601	5.4656e-10	1.29361e-10
YDL100C	GET3	S288C	EtOH	HOG1	-0.859956	8.35643	5.62232e-10	1.3316e-10
YBL016W	FUS3	S288C	EtOH	HOG1	2.8383	0.211801	5.6286e-10	1.33399e-10
YDR353W	TRR1	S288C	EtOH	HOG1	-1.1213	10.5773	5.63862e-10	1.33726e-10
YFL011W	HXT10	S288C	EtOH	HOG1	4.63377	-0.252661	5.65743e-10	1.34262e-10
YFR028C	CDC14	S288C	EtOH	HOG1	-0.667207	6.635	5.70033e-10	1.35371e-10
YDR005C	MAF1	S288C	EtOH	HOG1	1.23462	6.18102	5.77313e-10	1.37192e-10
YMR107W	SPG4	S288C	EtOH	HOG1	8.67836	1.46858	5.80077e-10	1.37942e-10
YPL198W	RPL7B	S288C	EtOH	HOG1	-2.88309	8.36815	5.8829e-10	1.39989e-10
YGR197C	SNG1	S288C	EtOH	HOG1	1.83549	6.37381	5.93885e-10	1.41415e-10
YIL024C		S288C	EtOH	HOG1	1.58587	3.76881	6.2507e-10	1.4894e-10
YNL154C	YCK2	S288C	EtOH	HOG1	-0.709782	7.85947	6.31189e-10	1.50499e-10
YGL097W	SRM1	S288C	EtOH	HOG1	-1.77819	6.5857	6.48409e-10	1.54708e-10
YDL216C	RRI1	S288C	EtOH	HOG1	1.57917	3.90837	6.49116e-10	1.5498e-10
YIL006W	YIA6	S288C	EtOH	HOG1	1.90844	4.57552	6.52189e-10	1.55818e-10
YEL040W	UTR2	S288C	EtOH	HOG1	-1.85598	9.58062	6.55413e-10	1.56693e-10
YLR466C-B		S288C	EtOH	HOG1	2.56547	-0.162355	6.58969e-10	1.57648e-10
YDR116C	MRPL1	S288C	EtOH	HOG1	1.11183	5.66482	6.61082e-10	1.58259e-10
YBR126W-B		S288C	EtOH	HOG1	1.28946	6.01364	6.61539e-10	1.58474e-10
YML082W		S288C	EtOH	HOG1	-1.2163	5.5067	6.62637e-10	1.58843e-10
YGR122W		S288C	EtOH	HOG1	1.22273	4.81146	6.68776e-10	1.60421e-10
YKL073W	LHS1	S288C	EtOH	HOG1	0.816369	7.72629	6.70643e-10	1.60976e-10
YPR097W		S288C	EtOH	HOG1	-1.02382	6.64508	6.73802e-10	1.61841e-10
YOR132W	VPS17	S288C	EtOH	HOG1	0.801533	7.05994	6.75847e-10	1.6244e-10
YBR250W	SPO23	S288C	EtOH	HOG1	2.10307	1.82224	6.81688e-10	1.63953e-10
YPL191C		S288C	EtOH	HOG1	1.43676	4.12072	6.86264e-10	1.65163e-10
YDR186C	SND1	S288C	EtOH	HOG1	1.23632	6.95426	6.92262e-10	1.66717e-10
YGL088W		S288C	EtOH	HOG1	3.50115	3.05335	7.09556e-10	1.70995e-10
YML007W	YAP1	S288C	EtOH	HOG1	-1.28623	7.99749	7.10517e-10	1.7134e-10
YCR034W	ELO2	S288C	EtOH	HOG1	-2.64363	7.8851	7.30821e-10	1.76353e-10
YNL162W-A		S288C	EtOH	HOG1	-4.0778	1.28844	7.36328e-10	1.77799e-10
YFL001W	DEG1	S288C	EtOH	HOG1	-1.40772	4.89482	7.9075e-10	1.91066e-10
YDR293C	SSD1	S288C	EtOH	HOG1	0.724034	9.04987	8.07266e-10	1.95186e-10
YLR441C	RPS1A	S288C	EtOH	HOG1	-2.18939	10.0082	8.14693e-10	1.97112e-10
YOL117W	RRI2	S288C	EtOH	HOG1	1.47634	4.64237	8.23984e-10	1.99491e-10
YJL011C	RPC17	S288C	EtOH	HOG1	-2.03146	3.88053	8.25799e-10	2.00062e-10
YHR077C	NMD2	S288C	EtOH	HOG1	-1.47055	6.725	8.34127e-10	2.02213e-10
YER088C	DOT6	S288C	EtOH	HOG1	1.21972	7.80654	8.42861e-10	2.04464e-10
YDL121C		S288C	EtOH	HOG1	-1.79092	5.24816	8.57712e-10	2.08204e-10
YJL152W		S288C	EtOH	HOG1	4.36365	-0.314805	8.68351e-10	2.10925e-10
YLR349W		S288C	EtOH	HOG1	5.7194	0.72327	8.78174e-10	2.13451e-10
YLR029C	RPL15A	S288C	EtOH	HOG1	-2.47058	10.313	8.90922e-10	2.16692e-10
YDL209C	CWC2	S288C	EtOH	HOG1	-1.62356	3.3168	8.98221e-10	2.1861e-10
YBL029W		S288C	EtOH	HOG1	3.02626	2.59829	9.01915e-10	2.19653e-10
YBR233W	PBP2	S288C	EtOH	HOG1	1.38112	5.20445	9.18117e-10	2.23745e-10
YGL082W		S288C	EtOH	HOG1	0.724955	6.0654	9.20986e-10	2.24591e-10
YPL097W	MSY1	S288C	EtOH	HOG1	1.24834	5.24731	9.22e-10	2.24986e-10
YLR262C-A	TMA7	S288C	EtOH	HOG1	-1.68207	5.29911	9.2833e-10	2.26678e-10
YML104C	MDM1	S288C	EtOH	HOG1	-0.951004	5.92519	9.3668e-10	2.28867e-10
YAL003W	EFB1	S288C	EtOH	HOG1	-2.19437	10.1824	9.49812e-10	2.32227e-10
YJL219W	HXT9	S288C	EtOH	HOG1	4.08108	0.624341	9.74127e-10	2.38327e-10
YJR145C	RPS4A	S288C	EtOH	HOG1	-2.58039	10.3098	9.83296e-10	2.40727e-10
YPR132W	RPS23B	S288C	EtOH	HOG1	-2.77862	9.38893	9.93487e-10	2.4338e-10
YJL178C	ATG27	S288C	EtOH	HOG1	-0.761725	6.54874	9.97434e-10	2.44507e-10
YGL207W	SPT16	S288C	EtOH	HOG1	-1.22867	8.56972	1.0113e-09	2.48067e-10
YHL020C	OPI1	S288C	EtOH	HOG1	1.38005	5.34264	1.04762e-09	2.57144e-10
YDR451C	YHP1	S288C	EtOH	HOG1	-1.91946	4.20034	1.0499e-09	2.57871e-10
YPL079W	RPL21B	S288C	EtOH	HOG1	-2.64243	9.09244	1.05636e-09	2.59625e-10
YHR206W	SKN7	S288C	EtOH	HOG1	-1.05187	6.47513	1.07662e-09	2.64776e-10
YGL228W	SHE10	S288C	EtOH	HOG1	-0.822781	7.3599	1.09122e-09	2.68542e-10
YDL212W	SHR3	S288C	EtOH	HOG1	-1.49617	7.3392	1.10438e-09	2.71956e-10
YOR164C	GET4	S288C	EtOH	HOG1	-0.831121	6.39084	1.11365e-09	2.74416e-10
YGL215W	CLG1	S288C	EtOH	HOG1	-0.972133	7.9486	1.13841e-09	2.80698e-10
YDR212W	TCP1	S288C	EtOH	HOG1	-1.1565	8.20133	1.15618e-09	2.85266e-10
YNL098C	RAS2	S288C	EtOH	HOG1	0.744064	8.01567	1.198e-09	2.95774e-10
YHR143W-A	RPC10	S288C	EtOH	HOG1	-2.56618	3.40608	1.22012e-09	3.0143e-10
YDL130W-A	STF1	S288C	EtOH	HOG1	2.41748	5.70227	1.23356e-09	3.04946e-10
YLR436C	ECM30	S288C	EtOH	HOG1	0.8384	7.28172	1.2493e-09	3.09038e-10
YJL199C	MBB1	S288C	EtOH	HOG1	2.175	2.42161	1.27888e-09	3.16557e-10
YDR434W	GPI17	S288C	EtOH	HOG1	-0.670807	6.89782	1.2834e-09	3.17882e-10
YOR005C	DNL4	S288C	EtOH	HOG1	1.25887	4.83057	1.29284e-09	3.20426e-10
YKL082C	RRP14	S288C	EtOH	HOG1	-2.78252	6.03514	1.29655e-09	3.21554e-10
YDL122W	UBP1	S288C	EtOH	HOG1	-1.29806	7.85019	1.3024e-09	3.2321e-10
YGR043C	NQM1	S288C	EtOH	HOG1	2.04699	5.50873	1.31093e-09	3.25537e-10
YKL144C	RPC25	S288C	EtOH	HOG1	-1.88827	4.33014	1.40664e-09	3.49529e-10
YGR202C	PCT1	S288C	EtOH	HOG1	1.30727	6.30716	1.41923e-09	3.52883e-10
YJR014W	TMA22	S288C	EtOH	HOG1	-1.05875	6.30957	1.42801e-09	3.55295e-10
YLR333C	RPS25B	S288C	EtOH	HOG1	-1.97791	8.19415	1.43874e-09	3.58193e-10
YKL217W	JEN1	S288C	EtOH	HOG1	2.93672	3.12899	1.45266e-09	3.6189e-10
YHR176W	FMO1	S288C	EtOH	HOG1	1.57287	4.85639	1.45684e-09	3.63164e-10
YDL233W	MFG1	S288C	EtOH	HOG1	1.22627	4.45911	1.46039e-09	3.64281e-10
YOL040C	RPS15	S288C	EtOH	HOG1	-2.07801	10.0723	1.48096e-09	3.6965e-10
YDL072C	YET3	S288C	EtOH	HOG1	0.931412	8.4668	1.50068e-09	3.7481e-10
YLR061W	RPL22A	S288C	EtOH	HOG1	-2.21616	9.07884	1.55335e-09	3.88214e-10
YJR084W		S288C	EtOH	HOG1	0.861484	4.69984	1.56918e-09	3.9242e-10
YNL282W	POP3	S288C	EtOH	HOG1	-2.16684	2.6392	1.57863e-09	3.95035e-10
YOL029C		S288C	EtOH	HOG1	-1.33033	4.57035	1.60496e-09	4.0188e-10
YCR032W	BPH1	S288C	EtOH	HOG1	-1.03264	5.75932	1.61774e-09	4.05338e-10
YLR074C	BUD20	S288C	EtOH	HOG1	-1.71912	4.95402	1.62057e-09	4.06306e-10
YCR101C		S288C	EtOH	HOG1	1.87188	1.89178	1.62384e-09	4.07385e-10
YGR233C	PHO81	S288C	EtOH	HOG1	-1.33566	6.69051	1.63641e-09	4.10967e-10
YFR034C	PHO4	S288C	EtOH	HOG1	-2.247	4.93947	1.63641e-09	4.11061e-10
YPL015C	HST2	S288C	EtOH	HOG1	1.42662	7.17625	1.64569e-09	4.13653e-10
YKL009W	MRT4	S288C	EtOH	HOG1	-2.26092	6.62678	1.65656e-09	4.16649e-10
YGL166W	CUP2	S288C	EtOH	HOG1	1.92874	4.71638	1.67436e-09	4.21395e-10
YJR021C	REC107	S288C	EtOH	HOG1	1.26902	3.92739	1.7211e-09	4.33431e-10
YHR112C		S288C	EtOH	HOG1	1.85902	6.21044	1.75394e-09	4.41982e-10
YDR265W	PEX10	S288C	EtOH	HOG1	1.07961	4.74908	1.80225e-09	4.54444e-10
YJR098C		S288C	EtOH	HOG1	1.22264	4.52899	1.80527e-09	4.55493e-10
YGR077C	PEX8	S288C	EtOH	HOG1	0.863762	6.38789	1.81708e-09	4.58761e-10
YBR275C	RIF1	S288C	EtOH	HOG1	-1.52085	5.79208	1.81987e-09	4.59757e-10
YDR425W	SNX41	S288C	EtOH	HOG1	1.53985	5.57762	1.85824e-09	4.69747e-10
YER120W	SCS2	S288C	EtOH	HOG1	-0.869282	8.04451	1.91974e-09	4.85601e-10
YOR283W		S288C	EtOH	HOG1	-0.979841	4.89683	1.96008e-09	4.96116e-10
YJR032W	CPR7	S288C	EtOH	HOG1	-1.1941	5.54572	1.96112e-09	4.96692e-10
YFL052W	ZNF1	S288C	EtOH	HOG1	3.70983	3.49779	1.98929e-09	5.04143e-10
YCL058W-A	ADF1	S288C	EtOH	HOG1	-3.32989	2.26655	2.01978e-09	5.12193e-10
YBL101C	ECM21	S288C	EtOH	HOG1	0.830294	6.43768	2.04239e-09	5.18252e-10
YIL005W	EPS1	S288C	EtOH	HOG1	-1.03634	7.04643	2.04547e-09	5.1936e-10
YER039C	HVG1	S288C	EtOH	HOG1	3.30408	4.13037	2.06543e-09	5.24757e-10
YLR447C	VMA6	S288C	EtOH	HOG1	-0.826907	8.36322	2.07934e-09	5.28624e-10
YGR015C		S288C	EtOH	HOG1	1.09836	4.03768	2.08786e-09	5.31123e-10
YLR048W	RPS0B	S288C	EtOH	HOG1	-2.90144	10.4812	2.091e-09	5.32254e-10
YJL081C	ARP4	S288C	EtOH	HOG1	-1.05935	6.24062	2.09655e-09	5.34002e-10
YLR043C	TRX1	S288C	EtOH	HOG1	-0.779244	7.39243	2.11496e-09	5.39029e-10
YGR052W	FMP48	S288C	EtOH	HOG1	4.26401	4.28433	2.12695e-09	5.42422e-10
YDR059C	UBC5	S288C	EtOH	HOG1	2.12773	5.17451	2.16657e-09	5.52872e-10
YNL243W	SLA2	S288C	EtOH	HOG1	-0.931717	8.19065	2.18007e-09	5.56664e-10
YFL030W	AGX1	S288C	EtOH	HOG1	2.98415	5.87013	2.18061e-09	5.57151e-10
YJR129C	EFM3	S288C	EtOH	HOG1	-1.62755	3.39266	2.18847e-09	5.59509e-10
YNL042W	BOP3	S288C	EtOH	HOG1	1.15896	4.59858	2.20764e-09	5.64761e-10
YGL177W		S288C	EtOH	HOG1	3.5991	1.06738	2.25342e-09	5.76833e-10
YGR285C	ZUO1	S288C	EtOH	HOG1	-1.44405	8.92158	2.25954e-09	5.78758e-10
YBR158W	AMN1	S288C	EtOH	HOG1	-1.16553	5.81898	2.2961e-09	5.88491e-10
YOL126C	MDH2	S288C	EtOH	HOG1	1.6832	6.78658	2.29769e-09	5.89263e-10
YNL121C	TOM70	S288C	EtOH	HOG1	-0.834896	8.01836	2.37607e-09	6.09871e-10
YDR540C	IRC4	S288C	EtOH	HOG1	2.49794	2.82799	2.37607e-09	6.10123e-10
YPL257W		S288C	EtOH	HOG1	1.7419	1.94514	2.41169e-09	6.19655e-10
YDR179W-A	NVJ3	S288C	EtOH	HOG1	-1.22323	3.88939	2.42685e-09	6.23938e-10
YER039C-A		S288C	EtOH	HOG1	4.13506	1.66569	2.42938e-09	6.24975e-10
YER066W	RRT13	S288C	EtOH	HOG1	2.18105	2.72384	2.46488e-09	6.34499e-10
YMR078C	CTF18	S288C	EtOH	HOG1	-1.85545	5.20444	2.48593e-09	6.40315e-10
YLL045C	RPL8B	S288C	EtOH	HOG1	-2.26092	10.3534	2.50871e-09	6.46584e-10
YHR129C	ARP1	S288C	EtOH	HOG1	-1.35514	3.76454	2.54553e-09	6.56478e-10
YIL043C	CBR1	S288C	EtOH	HOG1	-1.41425	7.92633	2.5624e-09	6.61239e-10
YGR237C		S288C	EtOH	HOG1	1.15002	6.55683	2.63469e-09	6.80313e-10
YDR235W	PRP42	S288C	EtOH	HOG1	1.3477	5.3022	2.64958e-09	6.84581e-10
YGR163W	GTR2	S288C	EtOH	HOG1	0.804304	5.49549	2.68034e-09	6.92957e-10
YMR024W	MRPL3	S288C	EtOH	HOG1	1.12282	6.64597	2.71785e-09	7.03088e-10
YBR270C	BIT2	S288C	EtOH	HOG1	1.33063	3.75773	2.76413e-09	7.155e-10
YDR262W		S288C	EtOH	HOG1	0.879491	5.0789	2.78002e-09	7.20055e-10
YKR072C	SIS2	S288C	EtOH	HOG1	-1.03947	6.38961	2.84346e-09	7.36941e-10
YJR128W		S288C	EtOH	HOG1	4.67688	-1.19342	2.86856e-09	7.43905e-10
YKR086W	PRP16	S288C	EtOH	HOG1	-1.11925	5.28844	2.93322e-09	7.6114e-10
YJR106W	ECM27	S288C	EtOH	HOG1	1.142	5.63942	2.95133e-09	7.6631e-10
YER093C-A	AIM11	S288C	EtOH	HOG1	1.60825	3.39368	2.96402e-09	7.70077e-10
YJR046W	TAH11	S288C	EtOH	HOG1	1.94425	6.45804	2.98016e-09	7.74746e-10
YLR344W	RPL26A	S288C	EtOH	HOG1	-1.88997	8.41083	3.01218e-09	7.83949e-10
YOL003C	PFA4	S288C	EtOH	HOG1	-0.817307	5.27065	3.01218e-09	7.84032e-10
YKL077W		S288C	EtOH	HOG1	-0.704474	7.57966	3.02757e-09	7.88521e-10
YML124C	TUB3	S288C	EtOH	HOG1	-1.06976	7.54412	3.0849e-09	8.03943e-10
YML103C	NUP188	S288C	EtOH	HOG1	-0.909048	7.75408	3.08701e-09	8.04985e-10
YGL104C	VPS73	S288C	EtOH	HOG1	1.82293	6.10045	3.15011e-09	8.21943e-10
YBL008W	HIR1	S288C	EtOH	HOG1	-1.10537	5.13536	3.22657e-09	8.42408e-10
YPL135W	ISU1	S288C	EtOH	HOG1	1.91191	7.86372	3.28411e-09	8.57954e-10
YIL003W	CFD1	S288C	EtOH	HOG1	-1.22844	4.81512	3.2886e-09	8.5965e-10
YLR208W	SEC13	S288C	EtOH	HOG1	-0.879505	7.66292	3.38813e-09	8.86211e-10
YLR465C	BSC3	S288C	EtOH	HOG1	2.39446	2.18276	3.46746e-09	9.07511e-10
YPR150W		S288C	EtOH	HOG1	5.03135	0.749613	3.48299e-09	9.12133e-10
YGL119W	COQ8	S288C	EtOH	HOG1	-1.09054	5.47905	3.48538e-09	9.13314e-10
YLR311C		S288C	EtOH	HOG1	4.85229	0.252187	3.54667e-09	9.30088e-10
YKL006W	RPL14A	S288C	EtOH	HOG1	-2.29547	9.32272	3.54667e-09	9.30506e-10
YPL199C		S288C	EtOH	HOG1	-1.38464	5.53706	3.56875e-09	9.36869e-10
YPL037C	EGD1	S288C	EtOH	HOG1	-1.6047	8.54994	3.71276e-09	9.75264e-10
YMR307W	GAS1	S288C	EtOH	HOG1	-2.30731	10.9217	3.92011e-09	1.03036e-09
YJL054W	TIM54	S288C	EtOH	HOG1	-1.08847	6.64292	3.92411e-09	1.03203e-09
YGR024C	THG1	S288C	EtOH	HOG1	-0.915396	5.64702	3.97768e-09	1.04676e-09
YEL016C	NPP2	S288C	EtOH	HOG1	-1.16493	4.42568	4.02012e-09	1.05857e-09
YMR019W	STB4	S288C	EtOH	HOG1	-0.990179	5.6509	4.0782e-09	1.07451e-09
YIL146C	ATG32	S288C	EtOH	HOG1	1.14529	4.81205	4.12382e-09	1.08719e-09
YDR111C	ALT2	S288C	EtOH	HOG1	1.63641	5.43879	4.16219e-09	1.09797e-09
YLR367W	RPS22B	S288C	EtOH	HOG1	-1.14595	7.79042	4.31518e-09	1.13902e-09
YBR298C	MAL31	S288C	EtOH	HOG1	1.66973	5.39738	4.32821e-09	1.14315e-09
YIL036W	CST6	S288C	EtOH	HOG1	1.07076	6.84112	4.44385e-09	1.1744e-09
YLL007C	LMO1	S288C	EtOH	HOG1	1.1955	4.73865	4.44648e-09	1.1758e-09
YGR081C	SLX9	S288C	EtOH	HOG1	-1.81572	4.0765	4.51162e-09	1.19374e-09
YDR379C-A	SDH6	S288C	EtOH	HOG1	3.29152	4.28505	4.5167e-09	1.19581e-09
YIL143C	SSL2	S288C	EtOH	HOG1	0.720225	6.95512	4.5608e-09	1.20821e-09
YKL204W	EAP1	S288C	EtOH	HOG1	0.684629	6.91077	4.76674e-09	1.26353e-09
YLR150W	STM1	S288C	EtOH	HOG1	-1.65913	10.1242	4.83255e-09	1.28174e-09
YBR069C	TAT1	S288C	EtOH	HOG1	-1.7771	7.08757	5.0016e-09	1.32738e-09
YGR060W	ERG25	S288C	EtOH	HOG1	-2.13407	9.54872	5.23793e-09	1.39093e-09
YML018C		S288C	EtOH	HOG1	-1.9524	7.0034	5.24257e-09	1.393e-09
YBR082C	UBC4	S288C	EtOH	HOG1	1.68814	9.21217	5.60066e-09	1.48904e-09
YER081W	SER3	S288C	EtOH	HOG1	1.63097	6.663	5.61218e-09	1.493e-09
YGR108W	CLB1	S288C	EtOH	HOG1	-1.41486	4.85238	5.69664e-09	1.51638e-09
YAL065C		S288C	EtOH	HOG1	3.43307	-0.46569	5.77238e-09	1.53746e-09
YBR295W	PCA1	S288C	EtOH	HOG1	1.17853	5.76628	5.81669e-09	1.55019e-09
YNL246W	VPS75	S288C	EtOH	HOG1	-0.681558	5.63856	5.81996e-09	1.55199e-09
YAL044C	GCV3	S288C	EtOH	HOG1	-1.5676	6.2665	5.85949e-09	1.56347e-09
YFL027C	GYP8	S288C	EtOH	HOG1	1.06381	4.39896	6.04428e-09	1.61374e-09
YDR004W	RAD57	S288C	EtOH	HOG1	0.957228	5.04997	6.05564e-09	1.61774e-09
YBL086C		S288C	EtOH	HOG1	1.44605	5.7878	6.07547e-09	1.624e-09
YCL026C-B	HBN1	S288C	EtOH	HOG1	2.11068	7.43895	6.11935e-09	1.63671e-09
YLL020C		S288C	EtOH	HOG1	2.20782	3.27516	6.29611e-09	1.68499e-09
YNL159C	ASI2	S288C	EtOH	HOG1	0.914514	5.50204	6.3207e-09	1.69258e-09
YDR471W	RPL27B	S288C	EtOH	HOG1	-1.90939	8.25756	6.64446e-09	1.78033e-09
YHL002W	HSE1	S288C	EtOH	HOG1	0.77266	6.15101	6.80613e-09	1.82474e-09
YDR093W	DNF2	S288C	EtOH	HOG1	-0.874989	7.85606	6.82565e-09	1.83106e-09
YFL031W	HAC1	S288C	EtOH	HOG1	1.82982	9.44558	6.83331e-09	1.8342e-09
YKL209C	STE6	S288C	EtOH	HOG1	1.12451	3.9237	6.88762e-09	1.84988e-09
YMR056C	AAC1	S288C	EtOH	HOG1	3.04335	3.65595	7.00434e-09	1.88235e-09
YNL099C	OCA1	S288C	EtOH	HOG1	-0.903089	5.37558	7.14576e-09	1.92149e-09
YNL010W		S288C	EtOH	HOG1	-1.69738	6.87239	7.25189e-09	1.95119e-09
YKL125W	RRN3	S288C	EtOH	HOG1	-1.0808	5.73566	7.49762e-09	2.0185e-09
YOL028C	YAP7	S288C	EtOH	HOG1	-1.13697	4.48667	7.70109e-09	2.0745e-09
YDR167W	TAF10	S288C	EtOH	HOG1	-0.901196	4.72232	8.03952e-09	2.16695e-09
YJR069C	HAM1	S288C	EtOH	HOG1	-1.3705	5.02961	8.04093e-09	2.16861e-09
YMR304W	UBP15	S288C	EtOH	HOG1	1.21627	7.32902	8.18974e-09	2.21005e-09
YGL237C	HAP2	S288C	EtOH	HOG1	1.15546	4.56118	8.2267e-09	2.22134e-09
YNL265C	IST1	S288C	EtOH	HOG1	1.01912	5.17388	8.38754e-09	2.26611e-09
YGR155W	CYS4	S288C	EtOH	HOG1	-1.44848	9.68706	8.41731e-09	2.27549e-09
YBR252W	DUT1	S288C	EtOH	HOG1	-1.8086	5.28597	8.42612e-09	2.27922e-09
YCR100C		S288C	EtOH	HOG1	1.66733	3.09868	8.43879e-09	2.28399e-09
YPR031W	NTO1	S288C	EtOH	HOG1	-1.38308	4.52103	8.60144e-09	2.32938e-09
YOL001W	PHO80	S288C	EtOH	HOG1	0.961387	5.15923	8.61114e-09	2.33338e-09
YGL117W		S288C	EtOH	HOG1	2.36096	5.04995	8.70531e-09	2.36029e-09
YHR065C	RRP3	S288C	EtOH	HOG1	-1.73215	6.00337	8.73627e-09	2.37133e-09
YKL114C	APN1	S288C	EtOH	HOG1	-0.798089	5.41661	8.73627e-09	2.37147e-09
YOR241W	MET7	S288C	EtOH	HOG1	-0.641798	6.19446	8.8891e-09	2.41438e-09
YHR072W-A	NOP10	S288C	EtOH	HOG1	-2.39656	5.4621	9.0966e-09	2.47274e-09
YOR351C	MEK1	S288C	EtOH	HOG1	4.43227	0.164514	9.0966e-09	2.47364e-09
YNL036W	NCE103	S288C	EtOH	HOG1	2.82662	9.49437	9.22458e-09	2.50991e-09
YIL020C	HIS6	S288C	EtOH	HOG1	-0.936556	5.08774	9.30144e-09	2.53231e-09
YBR181C	RPS6B	S288C	EtOH	HOG1	-2.23366	10.3027	9.39108e-09	2.55904e-09
YCL026C-A	FRM2	S288C	EtOH	HOG1	3.8955	4.03728	9.39108e-09	2.5597e-09
YGR088W	CTT1	S288C	EtOH	HOG1	3.06601	8.4936	9.4416e-09	2.57498e-09
YBR230C	OM14	S288C	EtOH	HOG1	1.92375	6.46413	9.46913e-09	2.584e-09
YBR071W		S288C	EtOH	HOG1	1.13367	4.97201	9.50892e-09	2.59637e-09
YKL140W	TGL1	S288C	EtOH	HOG1	1.1264	6.9123	9.82517e-09	2.68429e-09
YKL191W	DPH2	S288C	EtOH	HOG1	-2.5531	6.57199	9.89797e-09	2.70576e-09
YIL004C	BET1	S288C	EtOH	HOG1	-1.20119	3.76079	9.92559e-09	2.71489e-09
YOL070C	NBA1	S288C	EtOH	HOG1	-1.14636	5.40547	1.00211e-08	2.74262e-09
YLR137W	RKM5	S288C	EtOH	HOG1	1.42382	4.63571	1.00713e-08	2.75796e-09
YJL061W	NUP82	S288C	EtOH	HOG1	-0.698217	6.54908	1.01253e-08	2.77436e-09
YPL170W	DAP1	S288C	EtOH	HOG1	1.69914	4.8916	1.0209e-08	2.79893e-09
YLR300W	EXG1	S288C	EtOH	HOG1	-1.64513	9.47177	1.03379e-08	2.8359e-09
YCR027C	RHB1	S288C	EtOH	HOG1	0.769476	4.59568	1.03873e-08	2.85113e-09
YLR332W	MID2	S288C	EtOH	HOG1	1.40491	7.13525	1.04782e-08	2.87775e-09
YOR049C	RSB1	S288C	EtOH	HOG1	2.54575	5.62074	1.06379e-08	2.92331e-09
YDR242W	AMD2	S288C	EtOH	HOG1	1.37982	3.46378	1.07184e-08	2.94714e-09
YDR436W	PPZ2	S288C	EtOH	HOG1	0.990941	6.34332	1.09734e-08	3.01899e-09
YPR108W	RPN7	S288C	EtOH	HOG1	-0.87197	7.85563	1.1049e-08	3.04155e-09
YAL018C	LDS1	S288C	EtOH	HOG1	3.79032	-0.789579	1.10762e-08	3.05207e-09
YJL184W	GON7	S288C	EtOH	HOG1	-1.48769	4.05915	1.10762e-08	3.0535e-09
YLR104W	LCL2	S288C	EtOH	HOG1	0.866411	5.55613	1.10762e-08	3.05434e-09
YPR145C-A		S288C	EtOH	HOG1	4.78763	-0.654524	1.12856e-08	3.11389e-09
YOR276W	CAF20	S288C	EtOH	HOG1	-1.37676	7.06856	1.12957e-08	3.11849e-09
YBR102C	EXO84	S288C	EtOH	HOG1	-0.922316	5.76019	1.13833e-08	3.14448e-09
YBL036C		S288C	EtOH	HOG1	-1.14142	6.10093	1.14072e-08	3.1529e-09
YEL062W	NPR2	S288C	EtOH	HOG1	1.06288	5.29405	1.14116e-08	3.15685e-09
YKL023C-A		S288C	EtOH	HOG1	-1.62613	4.26772	1.14116e-08	3.15775e-09
YBR212W	NGR1	S288C	EtOH	HOG1	0.951814	8.13696	1.14655e-08	3.1745e-09
YOL059W	GPD2	S288C	EtOH	HOG1	2.01398	9.30523	1.15137e-08	3.1897e-09
YLR020C	YEH2	S288C	EtOH	HOG1	-0.687323	6.03787	1.15137e-08	3.19152e-09
YER185W	PUG1	S288C	EtOH	HOG1	2.08686	2.16734	1.16214e-08	3.22323e-09
YEL051W	VMA8	S288C	EtOH	HOG1	-0.823405	7.20879	1.172e-08	3.25244e-09
YIR004W	DJP1	S288C	EtOH	HOG1	-1.45487	5.68426	1.17921e-08	3.27549e-09
YKR034W	DAL80	S288C	EtOH	HOG1	4.67796	-0.820602	1.17921e-08	3.2762e-09
YBR207W	FTH1	S288C	EtOH	HOG1	1.21865	7.65093	1.19442e-08	3.32038e-09
YOL097C	WRS1	S288C	EtOH	HOG1	-1.41836	7.83415	1.20588e-08	3.35414e-09
YGL205W	POX1	S288C	EtOH	HOG1	3.56056	2.70268	1.20595e-08	3.35627e-09
YNR049C	MSO1	S288C	EtOH	HOG1	0.899342	4.57364	1.20684e-08	3.36067e-09
YBL106C	SRO77	S288C	EtOH	HOG1	-0.948179	5.11376	1.21729e-08	3.39172e-09
YLR008C	PAM18	S288C	EtOH	HOG1	-1.54719	5.6872	1.22095e-08	3.40386e-09
YOL082W	ATG19	S288C	EtOH	HOG1	1.12364	6.61172	1.2397e-08	3.4581e-09
YER156C		S288C	EtOH	HOG1	-2.02429	6.42169	1.24561e-08	3.47658e-09
YIL051C	MMF1	S288C	EtOH	HOG1	-0.835473	8.28455	1.25908e-08	3.51618e-09
YEL053C	MAK10	S288C	EtOH	HOG1	-1.29566	5.61899	1.29064e-08	3.60639e-09
YPL277C		S288C	EtOH	HOG1	2.14918	4.07905	1.31759e-08	3.6838e-09
YDR415C		S288C	EtOH	HOG1	0.647872	5.73227	1.31837e-08	3.68806e-09
YDR307W	PMT7	S288C	EtOH	HOG1	0.822145	6.53855	1.35387e-08	3.78954e-09
YKR052C	MRS4	S288C	EtOH	HOG1	1.19348	6.30437	1.3715e-08	3.84106e-09
YJL131C	AIM23	S288C	EtOH	HOG1	1.7996	4.78184	1.38222e-08	3.87331e-09
YBR297W	MAL33	S288C	EtOH	HOG1	1.94689	3.72292	1.39153e-08	3.90161e-09
YGR085C	RPL11B	S288C	EtOH	HOG1	-1.91011	8.92124	1.41988e-08	3.98337e-09
YEL048C	TCA17	S288C	EtOH	HOG1	-1.91551	2.82031	1.42366e-08	3.99624e-09
YER172C	BRR2	S288C	EtOH	HOG1	-0.886435	6.7815	1.42829e-08	4.01152e-09
YGL056C	SDS23	S288C	EtOH	HOG1	-0.694689	6.60034	1.43977e-08	4.04607e-09
YDR383C	NKP1	S288C	EtOH	HOG1	1.60433	3.11395	1.44195e-08	4.05448e-09
YBR019C	GAL10	S288C	EtOH	HOG1	2.78883	0.362678	1.44237e-08	4.05795e-09
YOR250C	CLP1	S288C	EtOH	HOG1	1.0766	5.43491	1.47428e-08	4.15009e-09
YCL019W		S288C	EtOH	HOG1	3.52226	6.95459	1.47591e-08	4.15702e-09
YDR505C	PSP1	S288C	EtOH	HOG1	0.630511	7.12916	1.48488e-08	4.18468e-09
YOL108C	INO4	S288C	EtOH	HOG1	1.69109	3.08102	1.50787e-08	4.25186e-09
YJL036W	SNX4	S288C	EtOH	HOG1	1.17009	6.19357	1.50987e-08	4.25991e-09
YDR061W		S288C	EtOH	HOG1	1.25974	6.79288	1.52037e-08	4.29194e-09
YKL017C	HCS1	S288C	EtOH	HOG1	1.05896	5.02971	1.57914e-08	4.46038e-09
YDR470C	UGO1	S288C	EtOH	HOG1	1.02614	5.9145	1.59323e-08	4.50272e-09
YGR106C	VOA1	S288C	EtOH	HOG1	-0.858632	8.72797	1.60373e-08	4.53494e-09
YPR167C	MET16	S288C	EtOH	HOG1	1.47637	5.59559	1.62363e-08	4.59382e-09
YIL045W	PIG2	S288C	EtOH	HOG1	2.21501	4.26619	1.67423e-08	4.73965e-09
YCR016W		S288C	EtOH	HOG1	-2.21365	5.05559	1.68378e-08	4.76936e-09
YBL069W	AST1	S288C	EtOH	HOG1	-0.868516	5.41175	1.70033e-08	4.81894e-09
YFL017C	GNA1	S288C	EtOH	HOG1	-0.988875	4.28752	1.74016e-08	4.93461e-09
YPR104C	FHL1	S288C	EtOH	HOG1	-1.22719	5.41838	1.74256e-08	4.94419e-09
YGL202W	ARO8	S288C	EtOH	HOG1	-1.52637	9.4471	1.75035e-08	4.9691e-09
YHR081W	LRP1	S288C	EtOH	HOG1	-2.26794	4.28577	1.76274e-08	5.00708e-09
YOR269W	PAC1	S288C	EtOH	HOG1	0.986381	4.56817	1.80274e-08	5.12357e-09
YDR397C	NCB2	S288C	EtOH	HOG1	-1.39855	4.6872	1.87759e-08	5.33931e-09
YML125C	PGA3	S288C	EtOH	HOG1	-1.76905	6.57564	1.88259e-08	5.35652e-09
YOR374W	ALD4	S288C	EtOH	HOG1	1.90838	9.12598	1.91976e-08	5.46535e-09
YMR251W-A	HOR7	S288C	EtOH	HOG1	4.12898	7.50276	1.924e-08	5.48048e-09
YGR129W	SYF2	S288C	EtOH	HOG1	-2.32661	2.85039	1.92976e-08	5.49998e-09
YKR036C	CAF4	S288C	EtOH	HOG1	-1.13434	4.5664	1.93036e-08	5.50476e-09
YHR194W	MDM31	S288C	EtOH	HOG1	1.1139	5.48061	1.94118e-08	5.53872e-09
YMR278W	PRM15	S288C	EtOH	HOG1	0.891283	6.18173	1.96157e-08	5.60001e-09
YBL084C	CDC27	S288C	EtOH	HOG1	0.792968	5.71882	2.0456e-08	5.84595e-09
YBR185C	MBA1	S288C	EtOH	HOG1	1.05686	5.69916	2.0456e-08	5.84645e-09
YOR026W	BUB3	S288C	EtOH	HOG1	-0.884071	4.7103	2.06909e-08	5.91687e-09
YKL206C	ADD66	S288C	EtOH	HOG1	1.23957	5.64561	2.20857e-08	6.31925e-09
YBR092C	PHO3	S288C	EtOH	HOG1	-3.13501	6.84794	2.25546e-08	6.45703e-09
YPL229W		S288C	EtOH	HOG1	0.97317	4.56521	2.26715e-08	6.49411e-09
YNL165W		S288C	EtOH	HOG1	-1.13417	4.82649	2.33747e-08	6.69926e-09
YBR182C	SMP1	S288C	EtOH	HOG1	1.52681	3.54616	2.34469e-08	6.72369e-09
YLR257W		S288C	EtOH	HOG1	1.35544	8.11287	2.38742e-08	6.85004e-09
YNL305C	BXI1	S288C	EtOH	HOG1	3.27992	7.16789	2.39118e-08	6.86464e-09
YCR024C	SLM5	S288C	EtOH	HOG1	1.28836	5.52065	2.39399e-08	6.87652e-09
YLL048C	YBT1	S288C	EtOH	HOG1	-0.861891	8.86873	2.41459e-08	6.93955e-09
YPR144C	NOC4	S288C	EtOH	HOG1	-1.6246	6.47346	2.41566e-08	6.94646e-09
YHR075C	PPE1	S288C	EtOH	HOG1	1.43549	3.99664	2.4757e-08	7.12306e-09
YML108W		S288C	EtOH	HOG1	-1.79156	3.78574	2.55273e-08	7.34876e-09
YGL038C	OCH1	S288C	EtOH	HOG1	0.803946	6.99449	2.56239e-08	7.38065e-09
YOR271C	FSF1	S288C	EtOH	HOG1	-2.0085	6.6924	2.56892e-08	7.40356e-09
YPR062W	FCY1	S288C	EtOH	HOG1	-1.11418	6.35962	2.57258e-08	7.41821e-09
YDL238C	GUD1	S288C	EtOH	HOG1	1.63791	4.26008	2.58485e-08	7.45772e-09
YHR020W		S288C	EtOH	HOG1	-2.13175	8.8642	2.68632e-08	7.75476e-09
YDR325W	YCG1	S288C	EtOH	HOG1	-1.21884	5.38087	2.78089e-08	8.0322e-09
YEL065W	SIT1	S288C	EtOH	HOG1	-2.74896	8.99883	2.79709e-08	8.08346e-09
YNR064C		S288C	EtOH	HOG1	2.56702	1.03974	2.8573e-08	8.26202e-09
YMR230W	RPS10B	S288C	EtOH	HOG1	-2.19997	8.70365	2.91876e-08	8.44438e-09
YJL035C	TAD2	S288C	EtOH	HOG1	1.41394	3.88073	2.9488e-08	8.53601e-09
YOR205C	GEP3	S288C	EtOH	HOG1	-1.45469	4.9479	2.95619e-08	8.56211e-09
YJL019W	MPS3	S288C	EtOH	HOG1	-0.828207	5.13677	3.07248e-08	8.90381e-09
YOR078W	BUD21	S288C	EtOH	HOG1	-2.60615	4.85963	3.11374e-08	9.02835e-09
YPL159C	PET20	S288C	EtOH	HOG1	1.23968	5.55982	3.13371e-08	9.09126e-09
YER020W	GPA2	S288C	EtOH	HOG1	1.44616	6.2764	3.15884e-08	9.1692e-09
YPL068C		S288C	EtOH	HOG1	-1.64808	3.90612	3.46644e-08	1.00676e-08
YNL015W	PBI2	S288C	EtOH	HOG1	2.1333	5.66798	3.49377e-08	1.01526e-08
YGR109C	CLB6	S288C	EtOH	HOG1	-1.77361	3.40615	3.55349e-08	1.03318e-08
YIL115C	NUP159	S288C	EtOH	HOG1	-0.958785	7.78226	3.56716e-08	1.03772e-08
YJL039C	NUP192	S288C	EtOH	HOG1	-0.815298	7.84052	3.59911e-08	1.04759e-08
YDR405W	MRP20	S288C	EtOH	HOG1	0.875549	5.64572	3.64051e-08	1.06022e-08
YIR015W	RPR2	S288C	EtOH	HOG1	1.40169	3.58166	3.64294e-08	1.06151e-08
YNL227C	JJJ1	S288C	EtOH	HOG1	-2.32498	4.7154	3.66485e-08	1.06848e-08
YER024W	YAT2	S288C	EtOH	HOG1	1.21784	4.27749	3.70956e-08	1.0821e-08
YMR089C	YTA12	S288C	EtOH	HOG1	-0.746989	7.37252	3.78791e-08	1.10556e-08
YPR098C		S288C	EtOH	HOG1	1.33649	5.88724	3.84978e-08	1.12424e-08
YDR323C	PEP7	S288C	EtOH	HOG1	1.19154	3.8119	3.87569e-08	1.13242e-08
YGL238W	CSE1	S288C	EtOH	HOG1	-0.87233	8.10368	3.87911e-08	1.13404e-08
YBR119W	MUD1	S288C	EtOH	HOG1	1.24194	4.28778	3.8865e-08	1.13682e-08
YDR178W	SDH4	S288C	EtOH	HOG1	2.01978	6.79538	3.8989e-08	1.14107e-08
YFR020W	CSS2	S288C	EtOH	HOG1	1.28015	4.56475	4.02721e-08	1.17977e-08
YLR287C-A	RPS30A	S288C	EtOH	HOG1	-1.60656	7.99141	4.02721e-08	1.1799e-08
YMR247C	RKR1	S288C	EtOH	HOG1	-0.761609	6.7266	4.03187e-08	1.18191e-08
YGL181W	GTS1	S288C	EtOH	HOG1	0.713072	6.71566	4.10322e-08	1.20348e-08
YKL194C	MST1	S288C	EtOH	HOG1	0.933072	5.59384	4.14394e-08	1.21608e-08
YJR149W		S288C	EtOH	HOG1	-1.59822	4.78199	4.24123e-08	1.24531e-08
YOL085W-A		S288C	EtOH	HOG1	3.51755	0.8266	4.24715e-08	1.24773e-08
YDR511W	SDH7	S288C	EtOH	HOG1	1.23876	4.42362	4.2842e-08	1.2593e-08
YOL004W	SIN3	S288C	EtOH	HOG1	-0.780237	8.06411	4.37798e-08	1.28756e-08
YBL032W	HEK2	S288C	EtOH	HOG1	-1.23469	6.9271	4.39362e-08	1.29286e-08
YDR003W-A		S288C	EtOH	HOG1	2.01648	3.53661	4.42668e-08	1.30329e-08
YIL119C	RPI1	S288C	EtOH	HOG1	1.76027	2.83347	4.4655e-08	1.31544e-08
YDR169C	STB3	S288C	EtOH	HOG1	1.16185	6.31267	4.61593e-08	1.36048e-08
YPL018W	CTF19	S288C	EtOH	HOG1	-1.10912	3.73472	4.65356e-08	1.37232e-08
YDR435C	PPM1	S288C	EtOH	HOG1	1.13302	5.83466	4.70763e-08	1.38901e-08
YKL221W	MCH2	S288C	EtOH	HOG1	2.45473	1.08169	4.82023e-08	1.42301e-08
YDR121W	DPB4	S288C	EtOH	HOG1	-1.09082	4.25941	4.83972e-08	1.42953e-08
YHR141C	RPL42B	S288C	EtOH	HOG1	-1.39296	9.21278	4.89307e-08	1.44607e-08
YEL033W	MTC7	S288C	EtOH	HOG1	-1.9224	9.5415	4.89597e-08	1.44771e-08
YGL106W	MLC1	S288C	EtOH	HOG1	-1.25888	5.96775	4.97903e-08	1.47306e-08
YOL051W	GAL11	S288C	EtOH	HOG1	-0.929268	7.05768	5.07338e-08	1.50178e-08
YFL019C		S288C	EtOH	HOG1	3.54541	-1.09682	5.11363e-08	1.51451e-08
YJL154C	VPS35	S288C	EtOH	HOG1	0.723399	7.46271	5.16524e-08	1.53063e-08
YDR300C	PRO1	S288C	EtOH	HOG1	-1.24233	5.95961	5.17037e-08	1.53297e-08
YDR432W	NPL3	S288C	EtOH	HOG1	-1.00155	8.67278	5.18121e-08	1.53701e-08
YOL140W	ARG8	S288C	EtOH	HOG1	-1.60452	5.71768	5.20559e-08	1.54507e-08
YKR054C	DYN1	S288C	EtOH	HOG1	-0.710988	6.44422	5.37405e-08	1.59593e-08
YJL185C	ATG36	S288C	EtOH	HOG1	1.52453	4.00037	5.50193e-08	1.63478e-08
YDR518W	EUG1	S288C	EtOH	HOG1	0.675535	6.94229	5.72242e-08	1.70121e-08
YLR285W	NNT1	S288C	EtOH	HOG1	-1.10342	5.79892	5.7256e-08	1.70307e-08
YPR086W	SUA7	S288C	EtOH	HOG1	-0.987523	6.24427	5.8223e-08	1.73276e-08
YOR020W-A		S288C	EtOH	HOG1	1.45533	4.80777	5.8771e-08	1.75001e-08
YDL083C	RPS16B	S288C	EtOH	HOG1	-2.46677	9.33766	5.91179e-08	1.76128e-08
YGR235C	MIC26	S288C	EtOH	HOG1	0.906102	5.68171	5.97891e-08	1.78223e-08
YKR094C	RPL40B	S288C	EtOH	HOG1	-1.94906	8.67866	6.03317e-08	1.79937e-08
YPL193W	RSA1	S288C	EtOH	HOG1	-1.9167	4.6372	6.14322e-08	1.83317e-08
YER155C	BEM2	S288C	EtOH	HOG1	-0.736237	8.22606	6.18167e-08	1.84563e-08
YJL146W	IDS2	S288C	EtOH	HOG1	0.93863	4.91057	6.26217e-08	1.87066e-08
YBR229C	ROT2	S288C	EtOH	HOG1	-0.871474	7.4655	6.30883e-08	1.88561e-08
YMR220W	ERG8	S288C	EtOH	HOG1	-0.949066	7.04656	6.36666e-08	1.9045e-08
YBL005W-A		S288C	EtOH	HOG1	11.1478	3.13167	6.36666e-08	1.90492e-08
YDL136W	RPL35B	S288C	EtOH	HOG1	-2.30645	8.66495	6.40172e-08	1.91643e-08
YDR249C		S288C	EtOH	HOG1	1.21679	4.41836	6.51451e-08	1.95124e-08
YMR143W	RPS16A	S288C	EtOH	HOG1	-1.63447	9.37971	6.845e-08	2.05232e-08
YDL175C	AIR2	S288C	EtOH	HOG1	0.978479	4.53844	6.845e-08	2.05241e-08
YBR165W	UBS1	S288C	EtOH	HOG1	1.21178	4.93037	6.8695e-08	2.06085e-08
YGL083W	SCY1	S288C	EtOH	HOG1	-0.933919	5.94725	6.87905e-08	2.06481e-08
YGR131W	FHN1	S288C	EtOH	HOG1	1.69382	2.91712	6.95171e-08	2.08773e-08
YNL167C	SKO1	S288C	EtOH	HOG1	1.02674	6.86771	6.95918e-08	2.09108e-08
YIL002C	INP51	S288C	EtOH	HOG1	-0.917778	6.15078	6.99337e-08	2.10247e-08
YJR073C	OPI3	S288C	EtOH	HOG1	3.10694	7.25663	7.06669e-08	2.12564e-08
YBR245C	ISW1	S288C	EtOH	HOG1	-0.641598	7.03298	7.16753e-08	2.15712e-08
YMR161W	HLJ1	S288C	EtOH	HOG1	1.27812	5.64644	7.18341e-08	2.16304e-08
YML002W		S288C	EtOH	HOG1	1.25216	5.47852	7.20539e-08	2.17081e-08
YHR108W	GGA2	S288C	EtOH	HOG1	-0.667046	7.87667	7.26125e-08	2.1888e-08
YDL104C	QRI7	S288C	EtOH	HOG1	1.07917	3.32408	7.31096e-08	2.20495e-08
YJL005W	CYR1	S288C	EtOH	HOG1	0.659604	8.26067	7.31292e-08	2.2067e-08
YAL010C	MDM10	S288C	EtOH	HOG1	1.17386	4.70892	7.3274e-08	2.21224e-08
YLR027C	AAT2	S288C	EtOH	HOG1	-1.43304	9.52238	7.40238e-08	2.23606e-08
YHR177W		S288C	EtOH	HOG1	1.57684	3.34394	7.55252e-08	2.28262e-08
YHR119W	SET1	S288C	EtOH	HOG1	-0.997658	6.4141	7.55726e-08	2.28526e-08
YBR141C	BMT2	S288C	EtOH	HOG1	-1.82922	3.05799	7.67488e-08	2.32205e-08
YLR056W	ERG3	S288C	EtOH	HOG1	-2.10302	9.61816	7.73956e-08	2.34285e-08
YMR015C	ERG5	S288C	EtOH	HOG1	-1.80188	8.28111	7.74994e-08	2.34723e-08
YBL018C	POP8	S288C	EtOH	HOG1	-2.02637	3.08468	7.83046e-08	2.37287e-08
YCL048W	SPS22	S288C	EtOH	HOG1	3.18387	0.0325109	7.88015e-08	2.38918e-08
YML050W	AIM32	S288C	EtOH	HOG1	1.22117	3.31892	8.07175e-08	2.44856e-08
YDR246W-A		S288C	EtOH	HOG1	2.83636	-0.414198	8.14644e-08	2.47252e-08
YKR084C	HBS1	S288C	EtOH	HOG1	-0.87741	6.59507	8.21014e-08	2.49338e-08
YLL056C		S288C	EtOH	HOG1	1.56996	4.12386	8.21014e-08	2.49447e-08
YDR238C	SEC26	S288C	EtOH	HOG1	-0.615374	8.82867	8.24782e-08	2.50723e-08
YNL078W	NIS1	S288C	EtOH	HOG1	-1.07187	4.90517	8.33906e-08	2.5363e-08
YBL014C	RRN6	S288C	EtOH	HOG1	-0.712112	5.52961	8.38482e-08	2.55155e-08
YBR030W	RKM3	S288C	EtOH	HOG1	-0.851115	4.82936	8.46595e-08	2.57759e-08
YKR097W	PCK1	S288C	EtOH	HOG1	2.0977	1.88934	8.50894e-08	2.59204e-08
YOL052C-A	DDR2	S288C	EtOH	HOG1	6.63163	6.44889	8.52099e-08	2.59707e-08
YMR206W		S288C	EtOH	HOG1	3.31474	1.59104	8.62141e-08	2.62905e-08
YDR328C	SKP1	S288C	EtOH	HOG1	-0.943247	6.71587	8.64388e-08	2.63728e-08
YNL049C	SFB2	S288C	EtOH	HOG1	-0.632138	6.84022	8.72832e-08	2.66443e-08
YOR228C	MCP1	S288C	EtOH	HOG1	1.86053	5.09889	8.74767e-08	2.67174e-08
YER074W	RPS24A	S288C	EtOH	HOG1	-2.3922	9.44542	8.84909e-08	2.70412e-08
YKL112W	ABF1	S288C	EtOH	HOG1	-1.36413	6.90334	8.96234e-08	2.74016e-08
YLR299W	ECM38	S288C	EtOH	HOG1	1.37597	6.06604	8.97227e-08	2.74463e-08
YGL103W	RPL28	S288C	EtOH	HOG1	-1.91028	10.1826	8.98083e-08	2.74868e-08
YOL083W	ATG34	S288C	EtOH	HOG1	1.82445	4.6972	9.0659e-08	2.77616e-08
YPR161C	SGV1	S288C	EtOH	HOG1	-0.814003	6.14187	9.32721e-08	2.85767e-08
YHR062C	RPP1	S288C	EtOH	HOG1	-1.84543	4.57457	9.44899e-08	2.89651e-08
YOR336W	KRE5	S288C	EtOH	HOG1	-0.857176	6.91228	9.44899e-08	2.89799e-08
YAR023C		S288C	EtOH	HOG1	1.92568	3.86086	9.46709e-08	2.90505e-08
YLL057C	JLP1	S288C	EtOH	HOG1	2.23317	1.95049	9.48432e-08	2.91185e-08
YLL028W	TPO1	S288C	EtOH	HOG1	2.77769	7.68308	9.51922e-08	2.92409e-08
YIL010W	DOT5	S288C	EtOH	HOG1	-0.817269	5.44899	9.51999e-08	2.92584e-08
YNL199C	GCR2	S288C	EtOH	HOG1	-1.08184	5.79955	9.59467e-08	2.95032e-08
YAR003W	SWD1	S288C	EtOH	HOG1	0.709464	5.95697	9.67822e-08	2.97756e-08
YJL047C-A		S288C	EtOH	HOG1	2.32636	1.18011	9.71166e-08	2.98939e-08
YFR054C		S288C	EtOH	HOG1	2.19409	0.00653734	9.77456e-08	3.01031e-08
YPR140W	TAZ1	S288C	EtOH	HOG1	1.24781	5.7796	9.78096e-08	3.01385e-08
YPR107C	YTH1	S288C	EtOH	HOG1	1.16913	4.7744	9.87015e-08	3.0429e-08
YNL287W	SEC21	S288C	EtOH	HOG1	-0.696855	8.91872	9.90848e-08	3.0563e-08
YBR117C	TKL2	S288C	EtOH	HOG1	4.19752	7.27172	9.91342e-08	3.0594e-08
YDR345C	HXT3	S288C	EtOH	HOG1	-2.36959	9.4584	1.00244e-07	3.09526e-08
YDL119C	HEM25	S288C	EtOH	HOG1	1.0542	4.10003	1.01658e-07	3.14055e-08
YHR042W	NCP1	S288C	EtOH	HOG1	-1.42236	8.71748	1.01737e-07	3.1446e-08
YER073W	ALD5	S288C	EtOH	HOG1	-1.95231	6.77474	1.03535e-07	3.20267e-08
YBL055C		S288C	EtOH	HOG1	-0.920075	4.79125	1.03535e-07	3.20347e-08
YMR155W		S288C	EtOH	HOG1	1.33881	5.91682	1.04045e-07	3.2209e-08
YER087W	AIM10	S288C	EtOH	HOG1	0.80843	5.00348	1.04453e-07	3.23522e-08
YNL318C	HXT14	S288C	EtOH	HOG1	5.22526	-0.979173	1.05521e-07	3.26996e-08
YDR390C	UBA2	S288C	EtOH	HOG1	-0.89392	6.17348	1.07519e-07	3.33359e-08
YGR027C	RPS25A	S288C	EtOH	HOG1	-1.62705	9.2254	1.07661e-07	3.34061e-08
YMR001C	CDC5	S288C	EtOH	HOG1	-1.25516	5.83072	1.07661e-07	3.34145e-08
YHR111W	UBA4	S288C	EtOH	HOG1	-0.774318	6.09592	1.10116e-07	3.4194e-08
YIL016W	SNL1	S288C	EtOH	HOG1	-1.03747	4.76636	1.11101e-07	3.45174e-08
YML079W		S288C	EtOH	HOG1	-0.799182	5.75846	1.11603e-07	3.46911e-08
YNL237W	YTP1	S288C	EtOH	HOG1	1.92762	5.16942	1.1219e-07	3.48918e-08
YOR044W	IRC23	S288C	EtOH	HOG1	1.63797	3.81719	1.14398e-07	3.55966e-08
YER063W	THO1	S288C	EtOH	HOG1	-0.699694	5.86971	1.16299e-07	3.62067e-08
YLR342W-A		S288C	EtOH	HOG1	-3.46028	0.811779	1.17624e-07	3.6638e-08
YLL022C	HIF1	S288C	EtOH	HOG1	-1.00622	4.87589	1.18311e-07	3.68791e-08
YMR073C	IRC21	S288C	EtOH	HOG1	-0.957494	4.09251	1.18311e-07	3.68895e-08
YNL202W	SPS19	S288C	EtOH	HOG1	1.87485	1.81002	1.18916e-07	3.70972e-08
YIL149C	MLP2	S288C	EtOH	HOG1	-1.67725	6.9197	1.19748e-07	3.7376e-08
YML101C-A		S288C	EtOH	HOG1	2.98149	-0.0584226	1.2039e-07	3.75955e-08
YNL101W	AVT4	S288C	EtOH	HOG1	0.989833	7.29825	1.2066e-07	3.76989e-08
YDL207W	GLE1	S288C	EtOH	HOG1	-1.1089	5.28703	1.21986e-07	3.81328e-08
YFL042C	LAM5	S288C	EtOH	HOG1	0.786953	6.45397	1.22134e-07	3.81984e-08
YKL045W	PRI2	S288C	EtOH	HOG1	-0.920553	4.99773	1.22992e-07	3.84865e-08
YBR157C	ICS2	S288C	EtOH	HOG1	1.79087	1.41583	1.24529e-07	3.89873e-08
YOR161C	PNS1	S288C	EtOH	HOG1	2.81398	8.08763	1.28418e-07	4.02253e-08
YAL061W	BDH2	S288C	EtOH	HOG1	2.20799	4.54059	1.28901e-07	4.03973e-08
YEL034W	HYP2	S288C	EtOH	HOG1	-1.92702	11.1215	1.29933e-07	4.07415e-08
YPR134W	MSS18	S288C	EtOH	HOG1	1.23374	4.19571	1.31629e-07	4.12941e-08
YJL151C	SNA3	S288C	EtOH	HOG1	1.54264	6.85914	1.31839e-07	4.13809e-08
YBR130C	SHE3	S288C	EtOH	HOG1	-1.31575	6.0853	1.34377e-07	4.21991e-08
YLL061W	MMP1	S288C	EtOH	HOG1	-2.3787	5.84754	1.3801e-07	4.33619e-08
YHR035W	NEL1	S288C	EtOH	HOG1	1.23339	3.65741	1.38494e-07	4.35362e-08
YHR202W		S288C	EtOH	HOG1	0.921071	4.84694	1.40532e-07	4.41992e-08
YIL150C	MCM10	S288C	EtOH	HOG1	-1.22303	3.55781	1.42083e-07	4.47097e-08
YHL024W	RIM4	S288C	EtOH	HOG1	2.5162	4.64212	1.4336e-07	4.51345e-08
YBR037C	SCO1	S288C	EtOH	HOG1	1.54687	5.41644	1.45301e-07	4.57687e-08
YMR120C	ADE17	S288C	EtOH	HOG1	-2.308	7.61323	1.46592e-07	4.62178e-08
YKL180W	RPL17A	S288C	EtOH	HOG1	-1.94398	9.74257	1.46592e-07	4.6222e-08
YOR081C	TGL5	S288C	EtOH	HOG1	1.05569	6.24146	1.46688e-07	4.62759e-08
YDR489W	SLD5	S288C	EtOH	HOG1	0.760865	4.57652	1.49558e-07	4.72051e-08
YJR132W	NMD5	S288C	EtOH	HOG1	-0.901791	6.70123	1.5216e-07	4.80507e-08
YHR162W	MPC2	S288C	EtOH	HOG1	1.49071	8.08326	1.52181e-07	4.80813e-08
YOR155C	ISN1	S288C	EtOH	HOG1	0.849938	6.40687	1.54228e-07	4.87528e-08
YLL043W	FPS1	S288C	EtOH	HOG1	-0.905468	7.05437	1.54451e-07	4.88479e-08
YDR351W	SBE2	S288C	EtOH	HOG1	-0.887207	6.11863	1.54936e-07	4.9026e-08
YLR156W		S288C	EtOH	HOG1	2.13308	0.130061	1.55957e-07	4.94236e-08
YLR159W		S288C	EtOH	HOG1	2.13308	0.130061	1.55957e-07	4.94236e-08
YLR161W		S288C	EtOH	HOG1	2.13308	0.130061	1.55957e-07	4.94236e-08
YPL143W	RPL33A	S288C	EtOH	HOG1	-1.77773	9.40462	1.56461e-07	4.96085e-08
YCR051W		S288C	EtOH	HOG1	-2.72783	5.24992	1.57893e-07	5.00877e-08
YDR198C	RKM2	S288C	EtOH	HOG1	-0.831548	4.6582	1.58242e-07	5.02236e-08
YBR023C	CHS3	S288C	EtOH	HOG1	-1.02584	7.82113	1.58271e-07	5.02579e-08
YHR005C-A	TIM10	S288C	EtOH	HOG1	-1.64936	6.29376	1.64292e-07	5.21962e-08
YIL053W	GPP1	S288C	EtOH	HOG1	1.93572	10.7503	1.66215e-07	5.28335e-08
YIL052C	RPL34B	S288C	EtOH	HOG1	-1.85939	8.72194	1.66349e-07	5.29028e-08
YJR159W	SOR1	S288C	EtOH	HOG1	5.7421	2.3441	1.66992e-07	5.31337e-08
YGL014W	PUF4	S288C	EtOH	HOG1	-0.740812	7.67599	1.71182e-07	5.44944e-08
YGR009C	SEC9	S288C	EtOH	HOG1	0.633686	6.44583	1.72187e-07	5.48417e-08
YKL029C	MAE1	S288C	EtOH	HOG1	-2.46527	7.41694	1.7776e-07	5.66526e-08
YMR009W	ADI1	S288C	EtOH	HOG1	1.20418	5.62133	1.7776e-07	5.66735e-08
[truncated: 186,101 more rows]

## Sheet: Table S6 GO and KEGG GSEA
strain	stress	ID	Description	setSize	enrichmentScore	NES	pvalue	p.adjust	qvalue	rank	leading_edge	core_enrichment
S288C	NaCl	GO:0002181	cytoplasmic translation	168	-0.707509	-2.76954	7.13117e-24	1.19875e-20	1.05016e-20	850	tags=63%, list=14%, signal=56%	YLR325C/YNL209W/YLR075W/YDL081C/YPL249C-A/YGR027C/YPR106W/YBR031W/YDL061C/YOR182C/YGR148C/YDL130W/YPR102C/YDR450W/YLR340W/YGR034W/YGR214W/YJL191W/YDR382W/YOL039W/YCR031C/YMR142C/YDL075W/YJL177W/YLR264W/YGL030W/YDR500C/YIL052C/YLR061W/YER074W/YJL190C/YHR010W/YDL191W/YPL143W/YBL087C/YML024W/YGR085C/YBL092W/YGL076C/YLR406C/YKL006W/YPR043W/YFR031C-A/YLR185W/YLR029C/YNL069C/YLR344W/YDL136W/YHL001W/YNL…
S288C	NaCl	GO:0043436	oxoacid metabolic process	377	-0.502408	-2.14018	4.47217e-16	3.75886e-13	3.29293e-13	1309	tags=43%, list=21%, signal=36%	YGL148W/YFL018C/YMR108W/YCR012W/YDR158W/YKL085W/YER069W/YLL027W/YBR159W/YJR139C/YDL015C/YER065C/YBR041W/YBR084W/YDR452W/YER052C/YER086W/YHR025W/YHR174W/YIL046W/YJR109C/YOR100C/YKL001C/YIR034C/YGR267C/YCL009C/YLR153C/YOL064C/YER125W/YER178W/YGR019W/YBR263W/YDR050C/YAL054C/YER023W/YDR007W/YPL280W/YOR278W/YNL239W/YOR323C/YCL018W/YBR221C/YOR375C/YBR218C/YDR294C/YNL010W/YPR069C/YGL202W/YMR205C/YCR053W…
S288C	NaCl	GO:0044283	small molecule biosynthetic process	337	-0.521414	-2.19539	8.33043e-16	4.66782e-13	4.08922e-13	1376	tags=42%, list=22%, signal=35%	YGR192C/YDR487C/YPL023C/YPL268W/YLR089C/YPL273W/YER090W/YBR053C/YHR042W/YGL148W/YFL018C/YMR108W/YCR012W/YDR158W/YER069W/YLL027W/YBR159W/YJR139C/YDL015C/YMR070W/YBR084W/YMR015C/YJR105W/YER052C/YOL008W/YER086W/YHR025W/YIL046W/YJR109C/YKL001C/YIR034C/YGR267C/YBR240C/YCL009C/YHR046C/YOL064C/YER125W/YBR263W/YDR050C/YER023W/YDR007W/YPL280W/YBR239C/YOR278W/YKL150W/YOR323C/YCL018W/YOR375C/YBR218C/YLR410W…
S288C	NaCl	GO:0006082	organic acid metabolic process	379	-0.498652	-2.12578	3.48614e-15	1.46505e-12	1.28345e-12	1309	tags=43%, list=21%, signal=36%	YGL148W/YFL018C/YMR108W/YCR012W/YDR158W/YKL085W/YER069W/YLL027W/YBR159W/YJR139C/YDL015C/YER065C/YBR041W/YBR084W/YDR452W/YER052C/YER086W/YHR025W/YHR174W/YIL046W/YJR109C/YOR100C/YKL001C/YIR034C/YGR267C/YCL009C/YLR153C/YOL064C/YER125W/YER178W/YGR019W/YBR263W/YDR050C/YAL054C/YER023W/YDR007W/YPL280W/YOR278W/YNL239W/YOR323C/YCL018W/YBR221C/YOR375C/YBR218C/YDR294C/YNL010W/YPR069C/YGL202W/YMR205C/YCR053W…
S288C	NaCl	GO:0019752	carboxylic acid metabolic process	359	-0.498242	-2.11384	2.46145e-14	6.93989e-12	6.07966e-12	1309	tags=43%, list=21%, signal=36%	YGL148W/YFL018C/YMR108W/YCR012W/YDR158W/YKL085W/YER069W/YLL027W/YBR159W/YJR139C/YDL015C/YER065C/YBR041W/YBR084W/YER052C/YER086W/YHR025W/YHR174W/YIL046W/YJR109C/YOR100C/YKL001C/YIR034C/YGR267C/YCL009C/YLR153C/YOL064C/YER125W/YER178W/YGR019W/YBR263W/YDR050C/YAL054C/YER023W/YDR007W/YPL280W/YOR278W/YNL239W/YOR323C/YCL018W/YBR221C/YOR375C/YBR218C/YDR294C/YNL010W/YPR069C/YGL202W/YMR205C/YCR053W/YCL064C…
S288C	NaCl	GO:0006412	translation	458	-0.464179	-2.00589	2.47706e-14	6.93989e-12	6.07966e-12	832	tags=31%, list=13%, signal=29%	YKR057W/YNL209W/YPL160W/YNL040W/YLR075W/YDL081C/YLR150W/YPL249C-A/YGR027C/YDR037W/YLL018C/YPR106W/YBR031W/YDL061C/YHR019C/YOR182C/YDR023W/YGR148C/YGR264C/YDL130W/YDR341C/YGR201C/YDR293C/YPR102C/YHL015W/YDR450W/YLR340W/YPR132W/YJL136C/YGR034W/YBR048W/YGR214W/YJL191W/YDR382W/YDR385W/YOL039W/YCR031C/YMR142C/YBL072C/YDL075W/YJL177W/YLR264W/YGL030W/YDR500C/YIL052C/YLR061W/YER074W/YJL190C/YLR249W/YHR01…
S288C	NaCl	GO:0016053	organic acid biosynthetic process	188	-0.589772	-2.3397	1.80442e-13	3.79153e-11	3.32155e-11	1374	tags=51%, list=22%, signal=41%	YPL023C/YLR089C/YPL273W/YER090W/YBR053C/YGL148W/YFL018C/YMR108W/YDR158W/YER069W/YLL027W/YBR159W/YJR139C/YDL015C/YBR084W/YER052C/YER086W/YHR025W/YIL046W/YJR109C/YKL001C/YIR034C/YGR267C/YCL009C/YOL064C/YER125W/YBR263W/YER023W/YDR007W/YPL280W/YOR278W/YOR323C/YCL018W/YOR375C/YNL010W/YPR069C/YGL202W/YCR053W/YCL064C/YOR184W/YNR050C/YIL074C/YDR035W/YDL066W/YIL094C/YLR372W/YMR062C/YBR026C/YCR034W/YJL060W…
S288C	NaCl	GO:0046394	carboxylic acid biosynthetic process	188	-0.589772	-2.3397	1.80442e-13	3.79153e-11	3.32155e-11	1374	tags=51%, list=22%, signal=41%	YPL023C/YLR089C/YPL273W/YER090W/YBR053C/YGL148W/YFL018C/YMR108W/YDR158W/YER069W/YLL027W/YBR159W/YJR139C/YDL015C/YBR084W/YER052C/YER086W/YHR025W/YIL046W/YJR109C/YKL001C/YIR034C/YGR267C/YCL009C/YOL064C/YER125W/YBR263W/YER023W/YDR007W/YPL280W/YOR278W/YOR323C/YCL018W/YOR375C/YNL010W/YPR069C/YGL202W/YCR053W/YCL064C/YOR184W/YNR050C/YIL074C/YDR035W/YDL066W/YIL094C/YLR372W/YMR062C/YBR026C/YCR034W/YJL060W…
S288C	NaCl	GO:0006520	amino acid metabolic process	245	-0.547715	-2.23494	5.36503e-13	1.00207e-10	8.77856e-11	1603	tags=55%, list=26%, signal=42%	YMR300C/YLR355C/YBR121C/YDL215C/YEL009C/YFR055W/YHR112C/YGL026C/YLR027C/YFL022C/YER043C/YLR155C/YLR157C/YLR158C/YLR160C/YNL135C/YNL073W/YLR060W/YFR047C/YPR033C/YPL023C/YLR089C/YGR185C/YPL273W/YER090W/YGL148W/YBL076C/YFL018C/YMR108W/YDR158W/YER069W/YJR139C/YOL097C/YER052C/YER086W/YHR025W/YGR094W/YIL046W/YOR168W/YJR109C/YKL001C/YIR034C/YCR024C/YCL009C/YOR335C/YOL064C/YGR019W/YBR263W/YGL245W/YER023W…
S288C	NaCl	GO:0008652	amino acid biosynthetic process	126	-0.640331	-2.3971	2.67076e-12	4.48955e-10	3.93305e-10	1374	tags=57%, list=22%, signal=46%	YPL023C/YLR089C/YPL273W/YER090W/YGL148W/YFL018C/YMR108W/YDR158W/YER069W/YJR139C/YER052C/YER086W/YHR025W/YIL046W/YJR109C/YKL001C/YIR034C/YCL009C/YOL064C/YBR263W/YER023W/YDR007W/YOR323C/YCL018W/YOR375C/YNL010W/YGL202W/YCR053W/YCL064C/YOR184W/YNR050C/YIL074C/YDR035W/YDL066W/YIL094C/YMR062C/YDR127W/YIL020C/YPR167C/YMR009W/YGR204W/YAL012W/YKR069W/YHR137W/YDL182W/YOR202W/YDL171C/YDR234W/YBR249C/YDL131W…
S288C	NaCl	GO:1901607	alpha-amino acid biosynthetic process	119	-0.631192	-2.3468	1.77654e-11	2.71487e-09	2.37835e-09	1374	tags=56%, list=22%, signal=45%	YPL023C/YLR089C/YPL273W/YER090W/YFL018C/YMR108W/YDR158W/YER069W/YJR139C/YER052C/YER086W/YHR025W/YIL046W/YJR109C/YKL001C/YIR034C/YCL009C/YOL064C/YBR263W/YER023W/YDR007W/YOR323C/YCL018W/YOR375C/YNL010W/YGL202W/YCR053W/YCL064C/YOR184W/YNR050C/YIL074C/YDL066W/YIL094C/YMR062C/YIL020C/YPR167C/YMR009W/YGR204W/YAL012W/YKR069W/YHR137W/YDL182W/YOR202W/YDL171C/YDR234W/YDL131W/YBR115C/YNL037C/YOL058W/YGL125W…
S288C	NaCl	GO:0006790	sulfur compound metabolic process	131	-0.593112	-2.23784	8.11204e-10	1.13636e-07	9.95504e-08	1279	tags=47%, list=20%, signal=38%	YDR158W/YLL027W/YJR139C/YER052C/YOL049W/YIL046W/YKL001C/YOR285W/YKR072C/YBR240C/YLR153C/YOL064C/YER178W/YAL054C/YFR044C/YNL239W/YBR221C/YGL202W/YGR209C/YHR032W/YML004C/YLR151C/YDR513W/YPL091W/YIR038C/YGR244C/YDR148C/YJR010W/YNL071W/YDR135C/YLR450W/YKR076W/YBR281C/YPR167C/YMR009W/YGR204W/YJR137C/YAL012W/YKR069W/YHR137W/YNL191W/YBR092C/YNR001C/YFR030W/YLR299W/YGL125W/YNR016C/YJL101C/YMR246W/YOR317W…
S288C	NaCl	GO:0170034	L-amino acid biosynthetic process	108	-0.631989	-2.30794	1.12177e-09	1.17856e-07	1.03247e-07	1307	tags=54%, list=21%, signal=43%	YFL018C/YMR108W/YDR158W/YER069W/YJR139C/YER052C/YHR025W/YIL046W/YJR109C/YKL001C/YIR034C/YCL009C/YOL064C/YBR263W/YER023W/YOR323C/YCL018W/YOR375C/YNL010W/YGL202W/YCR053W/YOR184W/YNR050C/YIL074C/YDL066W/YIL094C/YMR062C/YIL020C/YPR167C/YMR009W/YGR204W/YAL012W/YKR069W/YHR137W/YDL182W/YOR202W/YDL171C/YDR234W/YDL131W/YBR115C/YNL037C/YOL058W/YGL125W/YJL200C/YIL116W/YNL104C/YER055C/YOR136W/YCL030C/YLR058C…
S288C	NaCl	GO:0170038	proteinogenic amino acid biosynthetic process	108	-0.631989	-2.30794	1.12177e-09	1.17856e-07	1.03247e-07	1307	tags=54%, list=21%, signal=43%	YFL018C/YMR108W/YDR158W/YER069W/YJR139C/YER052C/YHR025W/YIL046W/YJR109C/YKL001C/YIR034C/YCL009C/YOL064C/YBR263W/YER023W/YOR323C/YCL018W/YOR375C/YNL010W/YGL202W/YCR053W/YOR184W/YNR050C/YIL074C/YDL066W/YIL094C/YMR062C/YIL020C/YPR167C/YMR009W/YGR204W/YAL012W/YKR069W/YHR137W/YDL182W/YOR202W/YDL171C/YDR234W/YDL131W/YBR115C/YNL037C/YOL058W/YGL125W/YJL200C/YIL116W/YNL104C/YER055C/YOR136W/YCL030C/YLR058C…
S288C	NaCl	GO:1901605	alpha-amino acid metabolic process	178	-0.549175	-2.16685	9.92549e-10	1.17856e-07	1.03247e-07	1603	tags=55%, list=26%, signal=42%	YMR300C/YLR355C/YDL215C/YFR055W/YHR112C/YGL026C/YLR027C/YER043C/YLR155C/YLR157C/YLR158C/YLR160C/YNL135C/YFR047C/YPL023C/YLR089C/YPL273W/YER090W/YFL018C/YMR108W/YDR158W/YER069W/YJR139C/YER052C/YER086W/YHR025W/YIL046W/YJR109C/YKL001C/YIR034C/YCL009C/YOL064C/YBR263W/YER023W/YDR007W/YNL239W/YOR323C/YCL018W/YOR375C/YNL010W/YGL202W/YCR053W/YCL064C/YOR184W/YNR050C/YIL074C/YDL066W/YIL094C/YDR428C/YDR148C…
S288C	NaCl	GO:0019637	organophosphate metabolic process	410	-0.422881	-1.81001	1.08357e-09	1.17856e-07	1.03247e-07	1678	tags=44%, list=27%, signal=34%	YBL091C-A/YOL011W/YDL022W/YGR157W/YLR305C/YJR025C/YLR380W/YCR044C/YBR109C/YDR284C/YJR051W/YMR300C/YGL067W/YCL052C/YEL042W/YCR026C/YJL062W/YOR120W/YAR015W/YDL004W/YDL078C/YER037W/YGL142C/YBR086C/YMR272C/YLR328W/YHL011C/YER043C/YKL126W/YJL100W/YBR004C/YJR057W/YJL005W/YFL045C/YOR074C/YOR336W/YKL152C/YLR028C/YHR100C/YFR047C/YGR192C/YPL268W/YBR042C/YPL175W/YPL188W/YCR012W/YDR226W/YPR062W/YOR175C/YJR10…
S288C	NaCl	GO:0170039	proteinogenic amino acid metabolic process	163	-0.552434	-2.15402	1.29798e-09	1.28348e-07	1.12438e-07	1307	tags=46%, list=21%, signal=37%	YFL018C/YMR108W/YDR158W/YER069W/YJR139C/YER052C/YER086W/YHR025W/YIL046W/YJR109C/YKL001C/YIR034C/YCL009C/YOL064C/YBR263W/YER023W/YDR007W/YOR323C/YCL018W/YOR375C/YNL010W/YGL202W/YCR053W/YCL064C/YOR184W/YNR050C/YIL074C/YDL066W/YIL094C/YDR428C/YDR148C/YMR062C/YIL020C/YPR167C/YMR009W/YGR204W/YLR044C/YAL012W/YKR069W/YHR137W/YDL182W/YNL191W/YOR202W/YDL171C/YGR061C/YDR234W/YDL131W/YGR087C/YAL044C/YBR115C…
S288C	NaCl	GO:0170033	L-amino acid metabolic process	165	-0.553092	-2.15321	2.0232e-09	1.88944e-07	1.65524e-07	1665	tags=59%, list=27%, signal=44%	YJR025C/YLR283W/YGL154C/YHR208W/YMR300C/YLR355C/YDL215C/YFR055W/YHR112C/YGL026C/YLR027C/YER043C/YLR155C/YLR157C/YLR158C/YLR160C/YNL135C/YFR047C/YPL023C/YLR089C/YPL273W/YFL018C/YMR108W/YDR158W/YER069W/YJR139C/YER052C/YER086W/YHR025W/YIL046W/YJR109C/YKL001C/YIR034C/YCL009C/YOL064C/YBR263W/YER023W/YDR007W/YOR323C/YCL018W/YOR375C/YNL010W/YGL202W/YCR053W/YCL064C/YOR184W/YNR050C/YIL074C/YDL066W/YIL094C…
S288C	NaCl	GO:0015074	DNA integration	45	0.809442	2.31218	2.46388e-09	2.17989e-07	1.90968e-07	591	tags=56%, list=9%, signal=51%	YML045W/YML039W/YOL103W-B/YDR261W-B/YGR027W-B/YIL082W-A/YDR261C-D/YPR158C-D/YJR027W/YJR029W/YLR227W-B/YOR142W-B/YFL002W-A/YGR161W-B/YGR109W-B/YDR365W-B/YAR009C/YHL009W-B/YOR192C-B/YDR210W-B/YJL113W/YGR038C-B/YBL100W-B/YNL284C-B/YDR034C-D
S288C	NaCl	GO:0006278	RNA-templated DNA biosynthetic process	72	0.725683	2.26011	9.9683e-09	8.37835e-07	7.33981e-07	522	tags=35%, list=8%, signal=32%	YML045W/YML039W/YOL103W-B/YDR261W-B/YGR027W-B/YIL082W-A/YDR261C-D/YPR158C-D/YJR027W/YJR029W/YLR227W-B/YOR142W-B/YFL002W-A/YGR161W-B/YGR109W-B/YDR365W-B/YAR009C/YPL240C/YHL009W-B/YOR192C-B/YDR210W-B/YJL113W/YGR038C-B/YBL100W-B/YNL284C-B
S288C	NaCl	GO:1901135	carbohydrate derivative metabolic process	292	-0.444468	-1.84424	1.88318e-08	1.50744e-06	1.32058e-06	1585	tags=52%, list=25%, signal=41%	YDR441C/YKL181W/YDR414C/YML022W/YER170W/YOR149C/YLR088W/YJL155C/YML106W/YDR371W/YOR320C/YJR131W/YEL002C/YPR074C/YDR454C/YPL227C/YBR110W/YLR043C/YMR281W/YDR182W/YFL025C/YDL022W/YCR044C/YGL226C-A/YMR300C/YCL052C/YEL042W/YBR036C/YJL062W/YOR120W/YAR015W/YDL004W/YDL095W/YOR099W/YGL142C/YOR198C/YHL011C/YER043C/YBR004C/YJR057W/YJL005W/YFL045C/YOR074C/YOR336W/YKL152C/YLR028C/YLR020C/YBR243C/YDR307W/YCL00…
S288C	NaCl	GO:0006753	nucleoside phosphate metabolic process	232	-0.480102	-1.95094	2.42525e-08	1.85311e-06	1.62341e-06	1172	tags=38%, list=19%, signal=32%	YHR174W/YJR109C/YKR072C/YLR153C/YML120C/YDR377W/YNR034W/YER178W/YDR050C/YAL054C/YPL153C/YML035C/YJR121W/YGL224C/YOL077W-A/YBR221C/YDR530C/YGL234W/YGL037C/YER003C/YMR205C/YJL121C/YPL271W/YBR145W/YMR271C/YGR209C/YAL038W/YDR400W/YDL185W/YDL066W/YLR151C/YKR080W/YBR127C/YDR428C/YGR244C/YDR148C/YOR128C/YBR196C/YMR083W/YNL071W/YPR106W/YLR432W/YBR111C/YOL086C/YMR303C/YLR450W/YLR359W/YKL035W/YOR393W/YPL28…
S288C	NaCl	GO:0006091	generation of precursor metabolites and energy	206	-0.497006	-1.99191	4.57371e-08	3.34279e-06	2.92843e-06	1172	tags=38%, list=19%, signal=32%	YHR174W/YLL041C/YOR065W/YHR051W/YOR355W/YPR184W/YEL024W/YPL219W/YML120C/YNR034W/YER178W/YDR050C/YAL054C/YJR121W/YGL191W/YBR221C/YBR160W/YMR205C/YJL121C/YPL271W/YER156C/YBR145W/YAL038W/YLR087C/YPL262W/YDR529C/YDL066W/YIL094C/YBL030C/YGR244C/YDR148C/YBR196C/YIL057C/YBR026C/YLR154W-C/YOL086C/YKL035W/YOR393W/YPL281C/YLR354C/YFR017C/YLR044C/YGR240C/YKL060C/YMR056C/YER067W/YNR001C/YER054C/YCL040W/YJL05…
S288C	NaCl	GO:0044272	sulfur compound biosynthetic process	83	-0.632625	-2.22655	5.38824e-08	3.70189e-06	3.24302e-06	1279	tags=48%, list=20%, signal=39%	YDR158W/YLL027W/YJR139C/YER052C/YOL049W/YIL046W/YKL001C/YKR072C/YBR240C/YLR153C/YOL064C/YER178W/YAL054C/YBR221C/YGL202W/YHR032W/YJR010W/YNL071W/YPR167C/YMR009W/YGR204W/YJR137C/YAL012W/YKR069W/YHR137W/YFR030W/YGL125W/YNR016C/YJL101C/YGR144W/YDL244W/YFL058W/YDR502C/YLR180W/YIR017C/YLR303W/YLL062C/YNL277W/YER091C/YGL184C
S288C	NaCl	GO:0006163	purine nucleotide metabolic process	132	-0.55195	-2.08732	5.50549e-08	3.70189e-06	3.24302e-06	1104	tags=43%, list=18%, signal=36%	YML120C/YDR377W/YNR034W/YER178W/YDR050C/YML035C/YJR121W/YOL077W-A/YBR221C/YGL234W/YMR205C/YJL121C/YPL271W/YBR145W/YAL038W/YDR400W/YDL185W/YDL066W/YKR080W/YBR127C/YDR428C/YOR128C/YBR196C/YMR083W/YLR432W/YOL086C/YMR303C/YLR359W/YOR393W/YPL281C/YHR202W/YLR354C/YGR204W/YKL067W/YGR240C/YKL060C/YGR061C/YOR163W/YCL040W/YPR020W/YDR408C/YJL052W/YGR256W/YMR315W/YOL136C/YOR347C/YNL220W/YJR009C/YDR399W/YGR25…
S288C	NaCl	GO:0032196	transposition	62	0.720488	2.21007	7.60183e-08	4.91488e-06	4.30565e-06	591	tags=44%, list=9%, signal=40%	YML045W/YML039W/YOL103W-B/YBL016W/YDR261W-B/YGR027W-B/YIL082W-A/YDR261C-D/YPR158C-D/YJR027W/YJR029W/YLR227W-B/YOR142W-B/YFL002W-A/YGR161W-B/YGR109W-B/YDR365W-B/YAR009C/YHL009W-B/YOR192C-B/YDR210W-B/YJL113W/YGR038C-B/YBL100W-B/YNL284C-B/YLR256W-A/YDR034C-D
S288C	NaCl	GO:0071897	DNA biosynthetic process	101	0.658071	2.13514	1.1655e-07	7.25633e-06	6.35687e-06	522	tags=25%, list=8%, signal=23%	YML045W/YML039W/YOL103W-B/YDR261W-B/YGR027W-B/YIL082W-A/YDR261C-D/YPR158C-D/YJR027W/YJR029W/YLR227W-B/YOR142W-B/YFL002W-A/YGR161W-B/YGR109W-B/YDR365W-B/YAR009C/YPL240C/YHL009W-B/YOR192C-B/YDR210W-B/YJL113W/YGR038C-B/YBL100W-B/YNL284C-B
S288C	NaCl	GO:0032197	retrotransposition	60	0.724878	2.19931	1.31215e-07	7.8776e-06	6.90114e-06	591	tags=45%, list=9%, signal=41%	YML045W/YML039W/YOL103W-B/YBL016W/YDR261W-B/YGR027W-B/YIL082W-A/YDR261C-D/YPR158C-D/YJR027W/YJR029W/YLR227W-B/YOR142W-B/YFL002W-A/YGR161W-B/YGR109W-B/YDR365W-B/YAR009C/YHL009W-B/YOR192C-B/YDR210W-B/YJL113W/YGR038C-B/YBL100W-B/YNL284C-B/YLR256W-A/YDR034C-D
S288C	NaCl	GO:0000096	sulfur amino acid metabolic process	46	-0.723962	-2.30895	1.74955e-07	1.01413e-05	8.88427e-06	591	tags=37%, list=9%, signal=34%	YPR167C/YMR009W/YGR204W/YJR137C/YAL012W/YKR069W/YHR137W/YGL125W/YDR253C/YDR502C/YLR180W/YIR017C/YLR303W/YLL062C/YNL277W/YER091C/YGL184C
S288C	NaCl	GO:0072521	purine-containing compound metabolic process	177	-0.496361	-1.96334	2.23622e-07	1.25303e-05	1.09771e-05	1114	tags=39%, list=18%, signal=33%	YLR153C/YML120C/YDR377W/YNR034W/YER178W/YDR050C/YAL054C/YML035C/YJR121W/YOL077W-A/YBR221C/YGL234W/YMR205C/YJL121C/YPL271W/YBR145W/YAL038W/YDR400W/YOR184W/YDL185W/YDL066W/YLR151C/YKR080W/YBR127C/YDR428C/YGR244C/YDR148C/YOR128C/YBR196C/YMR083W/YNL071W/YLR432W/YOL086C/YMR303C/YLR450W/YLR359W/YOR393W/YPL281C/YHR202W/YLR354C/YGR204W/YKL067W/YGR240C/YKL060C/YGR061C/YNR001C/YOR163W/YCL040W/YPR020W/YDR40…
S288C	NaCl	GO:0055086	nucleobase-containing small molecule metabolic process	248	-0.457454	-1.85895	2.44621e-07	1.32648e-05	1.16205e-05	1610	tags=48%, list=26%, signal=37%	YJR051W/YMR300C/YGL067W/YEL042W/YCR026C/YAR015W/YDL004W/YDL078C/YER037W/YLR328W/YHL011C/YER043C/YJR057W/YJL005W/YFL045C/YOR074C/YOR336W/YKL152C/YLR028C/YFR047C/YGR192C/YPL273W/YPL188W/YCR012W/YDR226W/YPR062W/YJR105W/YGL248W/YHR174W/YJR109C/YKR072C/YLR153C/YML120C/YDR377W/YNR034W/YER178W/YDR050C/YAL054C/YPL153C/YML035C/YJR121W/YGL224C/YOL077W-A/YBR221C/YDR530C/YGL234W/YGL037C/YER003C/YMR205C/YJL12…
S288C	NaCl	GO:0009066	aspartate family amino acid metabolic process	63	-0.663323	-2.24255	3.43531e-07	1.80461e-05	1.58092e-05	1565	tags=67%, list=25%, signal=51%	YFR055W/YLR027C/YLR155C/YLR157C/YLR158C/YLR160C/YPL023C/YPL273W/YDR158W/YJR139C/YER052C/YER086W/YHR025W/YIL046W/YKL001C/YIR034C/YOL064C/YGL202W/YCR053W/YCL064C/YNR050C/YIL094C/YDR148C/YPR167C/YMR009W/YGR204W/YKR069W/YHR137W/YDL182W/YDR234W/YDL131W/YBR115C/YGL125W/YJL200C/YDR502C/YLR180W/YIR017C/YLR303W/YLL062C/YNL277W/YER091C/YGL184C
S288C	NaCl	GO:0006555	methionine metabolic process	35	-0.758784	-2.28216	5.10159e-07	2.59872e-05	2.2766e-05	591	tags=40%, list=9%, signal=36%	YPR167C/YMR009W/YGR204W/YKR069W/YHR137W/YGL125W/YDR502C/YLR180W/YIR017C/YLR303W/YLL062C/YNL277W/YER091C/YGL184C
S288C	NaCl	GO:0072524	pyridine-containing compound metabolic process	96	-0.574203	-2.04468	9.09607e-07	4.49721e-05	3.93975e-05	1104	tags=46%, list=18%, signal=38%	YML120C/YNR034W/YER178W/YDR050C/YBR221C/YGR017W/YGL037C/YMR205C/YJL121C/YBR145W/YAL038W/YDR400W/YDL066W/YMR096W/YDR428C/YBR196C/YMR083W/YOL086C/YMR303C/YBR035C/YOR393W/YPL281C/YHR202W/YLR354C/YNL200C/YGR240C/YKL060C/YCL040W/YDR481C/YJL052W/YGR256W/YMR315W/YOL136C/YOR347C/YJR009C/YGR254W/YKL151C/YFR053C/YMR323W/YMR145C/YGR248W/YMR095C/YGR043C/YBR117C
S288C	NaCl	GO:0009117	nucleotide metabolic process	178	-0.491259	-1.93834	1.05255e-06	5.05523e-05	4.42861e-05	1104	tags=51%, list=18%, signal=43%	YJR051W/YMR300C/YGL067W/YAR015W/YDL004W/YDL078C/YER037W/YLR328W/YHL011C/YJR057W/YJL005W/YOR074C/YKL152C/YLR028C/YFR047C/YGR192C/YPL188W/YCR012W/YDR226W/YPR062W/YJR105W/YGL248W/YHR174W/YJR109C/YML120C/YDR377W/YNR034W/YER178W/YDR050C/YML035C/YJR121W/YGL224C/YOL077W-A/YBR221C/YDR530C/YGL234W/YGL037C/YMR205C/YJL121C/YPL271W/YBR145W/YMR271C/YGR209C/YAL038W/YDR400W/YDL185W/YDL066W/YKR080W/YBR127C/YDR42…
S288C	NaCl	GO:0009067	aspartate family amino acid biosynthetic process	49	-0.694763	-2.22143	1.1239e-06	5.248e-05	4.59749e-05	1374	tags=63%, list=22%, signal=50%	YPL023C/YPL273W/YDR158W/YJR139C/YER052C/YHR025W/YIL046W/YKL001C/YIR034C/YOL064C/YGL202W/YCR053W/YNR050C/YIL094C/YPR167C/YMR009W/YGR204W/YKR069W/YHR137W/YDL182W/YDR234W/YDL131W/YBR115C/YGL125W/YJL200C/YIR017C/YLR303W/YLL062C/YNL277W/YER091C/YGL184C
S288C	NaCl	GO:0000097	sulfur amino acid biosynthetic process	36	-0.737389	-2.2388	1.75267e-06	7.96283e-05	6.9758e-05	591	tags=39%, list=9%, signal=35%	YPR167C/YMR009W/YGR204W/YJR137C/YAL012W/YKR069W/YHR137W/YGL125W/YIR017C/YLR303W/YLL062C/YNL277W/YER091C/YGL184C
S288C	NaCl	GO:0000747	conjugation with cellular fusion	98	0.620851	2.00778	2.15699e-06	9.54184e-05	8.35908e-05	452	tags=23%, list=7%, signal=22%	YNL279W/YGL089C/YCL027W/YPL187W/YJR086W/YNR044W/YBL016W/YBR040W/YCL055W/YPL192C/YGR040W/YHR084W/YIL037C/YJL157C/YCR089W/YGL032C/YFL026W/YKL178C/YLR040C/YNL053W/YMR065W/YJR004C/YHR005C
S288C	NaCl	GO:0019362	pyridine nucleotide metabolic process	82	-0.587193	-2.05495	4.0702e-06	0.000175436	0.00015369	1104	tags=49%, list=18%, signal=41%	YML120C/YNR034W/YER178W/YDR050C/YBR221C/YGL037C/YMR205C/YJL121C/YBR145W/YAL038W/YDR400W/YDL066W/YDR428C/YBR196C/YMR083W/YOL086C/YMR303C/YOR393W/YPL281C/YHR202W/YLR354C/YNL200C/YGR240C/YKL060C/YCL040W/YDR481C/YJL052W/YGR256W/YMR315W/YOL136C/YOR347C/YJR009C/YGR254W/YKL151C/YFR053C/YMR323W/YMR145C/YGR248W/YGR043C/YBR117C
S288C	NaCl	GO:0046496	nicotinamide nucleotide metabolic process	81	-0.585137	-2.0386	7.74647e-06	0.000325546	0.000285193	1104	tags=48%, list=18%, signal=40%	YML120C/YNR034W/YER178W/YDR050C/YBR221C/YMR205C/YJL121C/YBR145W/YAL038W/YDR400W/YDL066W/YDR428C/YBR196C/YMR083W/YOL086C/YMR303C/YOR393W/YPL281C/YHR202W/YLR354C/YNL200C/YGR240C/YKL060C/YCL040W/YDR481C/YJL052W/YGR256W/YMR315W/YOL136C/YOR347C/YJR009C/YGR254W/YKL151C/YFR053C/YMR323W/YMR145C/YGR248W/YGR043C/YBR117C
S288C	NaCl	GO:0019236	response to pheromone	77	0.645109	2.01992	8.2378e-06	0.00033775	0.000295884	452	tags=23%, list=7%, signal=22%	YGL089C/YPL187W/YJR086W/YNR044W/YBL016W/YLR452C/YGR040W/YHR084W/YIL015W/YJL157C/YCR089W/YGL032C/YFL026W/YKL178C/YLR040C/YNL053W/YJR004C/YHR005C
S288C	NaCl	GO:0009150	purine ribonucleotide metabolic process	75	-0.580798	-2.01393	1.20806e-05	0.000483513	0.000423579	1471	tags=64%, list=23%, signal=50%	YAR015W/YDL004W/YJL005W/YKL152C/YLR028C/YGR192C/YCR012W/YDR226W/YJR105W/YGL248W/YHR174W/YDR377W/YER178W/YDR050C/YML035C/YJR121W/YOL077W-A/YBR221C/YGL234W/YMR205C/YPL271W/YAL038W/YDL185W/YBR127C/YOR128C/YBR196C/YLR432W/YLR359W/YOR393W/YPL281C/YKL067W/YGR240C/YKL060C/YGR061C/YOR163W/YCL040W/YPR020W/YDR408C/YJL052W/YOL136C/YOR347C/YNL220W/YJR009C/YDR399W/YGR254W/YFR053C/YMR323W/YMR120C
S288C	NaCl	GO:0071444	cellular response to pheromone	62	0.660162	2.02502	1.35303e-05	0.000516919	0.000452844	544	tags=27%, list=9%, signal=25%	YGL089C/YPL187W/YJR086W/YNR044W/YBL016W/YLR452C/YGR040W/YIL015W/YJL157C/YGL032C/YFL026W/YKL178C/YLR040C/YNL053W/YJR004C/YHR005C/YAL041W
S288C	NaCl	GO:0034599	cellular response to oxidative stress	90	-0.556369	-1.96743	1.35202e-05	0.000516919	0.000452844	931	tags=31%, list=15%, signal=27%	YHR053C/YHR055C/YOL052C-A/YDR513W/YPL091W/YCL033C/YCL035C/YDR353W/YHR008C/YKL069W/YML028W/YDR368W/YDR533C/YJR096W/YKL086W/YJR104C/YCL026C-B/YGR023W/YDR453C/YMR291W/YMR250W/YLR109W/YBL064C/YBR244W/YGR097W/YHR104W/YFL014W/YGR043C
S288C	NaCl	GO:0019693	ribose phosphate metabolic process	98	-0.542404	-1.94203	1.57462e-05	0.000588208	0.000515297	1560	tags=56%, list=25%, signal=43%	YAR015W/YDL004W/YHL011C/YJL005W/YKL152C/YLR028C/YGR192C/YCR012W/YDR226W/YPR062W/YJR105W/YGL248W/YHR174W/YJR109C/YDR377W/YER178W/YDR050C/YML035C/YJR121W/YOL077W-A/YBR221C/YKR043C/YGL234W/YMR205C/YPL271W/YMR271C/YAL038W/YDL185W/YBR127C/YOR128C/YBR196C/YLR432W/YBR111C/YLR359W/YOR393W/YPL281C/YKL067W/YGR240C/YKL060C/YGR061C/YOR163W/YCL040W/YPR020W/YDR408C/YJL052W/YJL130C/YOL136C/YOR347C/YNL220W/YJR00…
S288C	NaCl	GO:0005975	carbohydrate metabolic process	254	-0.411356	-1.68552	1.62183e-05	0.000592673	0.000519209	1111	tags=35%, list=18%, signal=30%	YPR184W/YPL219W/YNR034W/YER178W/YDR050C/YCR036W/YIL107C/YBR239C/YCL018W/YBR221C/YBR056W/YBR218C/YBR160W/YKR043C/YMR099C/YBR297W/YER003C/YMR205C/YJL121C/YBR145W/YAL038W/YDL066W/YDR420W/YDL247W/YGL227W/YMR305C/YGL027C/YBR196C/YMR261C/YJR030C/YBR015C/YBR126C/YOL086C/YLR343W/YNL066W/YKL035W/YMR135C/YOR393W/YPL281C/YHR043C/YLR354C/YBR105C/YFR017C/YLR044C/YGR240C/YKL060C/YGL156W/YDL049C/YML028W/YEL058W…
S288C	NaCl	GO:0009086	methionine biosynthetic process	32	-0.74015	-2.19637	1.73924e-05	0.000622054	0.000544948	591	tags=38%, list=9%, signal=34%	YPR167C/YMR009W/YGR204W/YKR069W/YHR137W/YGL125W/YIR017C/YLR303W/YLL062C/YNL277W/YER091C/YGL184C
S288C	NaCl	GO:0022413	reproductive process in single-celled organism	194	0.503345	1.7625	2.01279e-05	0.000704895	0.000617519	746	tags=22%, list=12%, signal=20%	YNL279W/YCL027W/YLR307W/YHR185C/YBR040W/YGL170C/YDR522C/YOR255W/YOR313C/YCR089W/YBR180W/YGR032W/YLL005C/YFL026W/YPR192W/YKL178C/YOR298W/YMR017W/YDL227C/YOL047C/YDR402C/YAL018C/YCR045C/YAL068C/YJL038C/YOL091W/YNL128W/YPR054W/YDR218C/YLR054C/YHR184W/YLR084C/YOR190W/YLR227C/YFL034C-B/YOL132W/YML066C/YOR338W/YBR045C/YNL204C/YBR043C/YDL240W
S288C	NaCl	GO:0009259	ribonucleotide metabolic process	91	-0.546453	-1.93956	2.44558e-05	0.000838985	0.000734989	1294	tags=51%, list=21%, signal=41%	YCR012W/YDR226W/YPR062W/YJR105W/YGL248W/YHR174W/YJR109C/YDR377W/YER178W/YDR050C/YML035C/YJR121W/YOL077W-A/YBR221C/YGL234W/YMR205C/YPL271W/YMR271C/YAL038W/YDL185W/YBR127C/YOR128C/YBR196C/YLR432W/YLR359W/YOR393W/YPL281C/YKL067W/YGR240C/YKL060C/YGR061C/YOR163W/YCL040W/YPR020W/YDR408C/YJL052W/YJL130C/YOL136C/YOR347C/YNL220W/YJR009C/YDR399W/YGR254W/YFR053C/YMR323W/YMR120C
S288C	NaCl	GO:0006310	DNA recombination	249	0.47785	1.71643	2.70919e-05	0.000910829	0.000797927	690	tags=14%, list=11%, signal=13%	YML045W/YML039W/YIL177C/YOL104C/YOL103W-B/YDR261W-B/YGR027W-B/YIL082W-A/YDR261C-D/YPR158C-D/YJR027W/YJR029W/YLR227W-B/YOR142W-B/YFL002W-A/YGR161W-B/YGR109W-B/YDR365W-B/YAR009C/YHL009W-B/YDL227C/YOR192C-B/YFL003C/YJR046W/YDR210W-B/YJL113W/YHL024W/YGR038C-B/YBL100W-B/YNL284C-B/YGL168W/YDR034C-D/YDR448W/YER179W/YPR158W-B/YDR334W
S288C	NaCl	GO:0022414	reproductive process	468	0.411556	1.55302	6.28265e-05	0.00207081	0.00181412	730	tags=16%, list=12%, signal=15%	YNL279W/YGL089C/YOL104C/YCL027W/YLR307W/YHR185C/YPL187W/YJR086W/YNR044W/YBL016W/YBR040W/YCL055W/YGL170C/YPL192C/YGR040W/YHR084W/YDR522C/YIL037C/YOR255W/YOR313C/YCL066W/YCR040W/YJL157C/YCR089W/YBR180W/YGR032W/YGL032C/YLL005C/YFL026W/YNL018C/YGL158W/YNL196C/YPR192W/YKL178C/YOR298W/YMR017W/YDL227C/YOL047C/YLR040C/YDR402C/YAL018C/YCR045C/YNL053W/YMR065W/YAL068C/YFL003C/YJL038C/YOL091W/YNL128W/YPR054W…
S288C	NaCl	GO:0019953	sexual reproduction	404	0.424319	1.58774	6.77254e-05	0.00218935	0.00191797	746	tags=17%, list=12%, signal=16%	YNL279W/YGL089C/YOL104C/YCL027W/YLR307W/YHR185C/YPL187W/YJR086W/YNR044W/YBL016W/YBR040W/YCL055W/YGL170C/YPL192C/YGR040W/YHR084W/YDR522C/YIL037C/YOR255W/YOR313C/YJL157C/YCR089W/YBR180W/YGR032W/YGL032C/YLL005C/YFL026W/YNL018C/YGL158W/YNL196C/YPR192W/YKL178C/YOR298W/YMR017W/YOL047C/YLR040C/YDR402C/YAL018C/YCR045C/YNL053W/YMR065W/YAL068C/YFL003C/YJL038C/YOL091W/YNL128W/YPR054W/YDR218C/YJR004C/YHR005C…
S288C	NaCl	GO:0097237	cellular response to toxic substance	35	-0.679127	-2.04258	7.52287e-05	0.00234184	0.00205156	1073	tags=60%, list=17%, signal=50%	YIR037W/YJL068C/YHR053C/YHR055C/YKL071W/YDR513W/YPL091W/YIR038C/YCL035C/YDR353W/YKR076W/YHR008C/YML028W/YEL066W/YKL086W/YJR104C/YDR453C/YLR109W/YBL064C/YBR244W/YGR088W
S288C	NaCl	GO:1990748	cellular detoxification	35	-0.679127	-2.04258	7.52287e-05	0.00234184	0.00205156	1073	tags=60%, list=17%, signal=50%	YIR037W/YJL068C/YHR053C/YHR055C/YKL071W/YDR513W/YPL091W/YIR038C/YCL035C/YDR353W/YKR076W/YHR008C/YML028W/YEL066W/YKL086W/YJR104C/YDR453C/YLR109W/YBL064C/YBR244W/YGR088W
S288C	NaCl	GO:0006979	response to oxidative stress	102	-0.503215	-1.82294	8.63765e-05	0.00263998	0.00231274	931	tags=29%, list=15%, signal=25%	YHR053C/YHR055C/YOL052C-A/YDR513W/YPL091W/YCL033C/YCL035C/YDR353W/YHR008C/YKL069W/YML028W/YDR368W/YDR533C/YJR096W/YKL086W/YJR104C/YJL101C/YCL026C-B/YGR023W/YDR453C/YMR291W/YMR250W/YLR109W/YBL064C/YBR244W/YGR097W/YHR104W/YFL014W/YGR088W/YGR043C
S288C	NaCl	GO:0000749	response to pheromone triggering conjugation with cellular fusion	51	0.672346	1.96166	0.000100821	0.00302644	0.0026513	544	tags=29%, list=9%, signal=27%	YGL089C/YPL187W/YJR086W/YNR044W/YBL016W/YGR040W/YJL157C/YGL032C/YFL026W/YKL178C/YLR040C/YNL053W/YJR004C/YHR005C/YAL041W
S288C	NaCl	GO:0070726	cell wall assembly	49	0.668725	1.94114	0.00012537	0.00369731	0.00323901	818	tags=43%, list=13%, signal=38%	YLR307W/YHR185C/YDR522C/YOR255W/YBR180W/YGR032W/YLL005C/YOR298W/YOL047C/YDR402C/YAL018C/YCR045C/YJL038C/YNL128W/YPR054W/YLR054C/YHR184W/YOL132W/YBR045C/YBR043C/YDR523C
S288C	NaCl	GO:0071940	fungal-type cell wall assembly	48	0.681747	1.97179	0.000148076	0.00401478	0.00351713	818	tags=44%, list=13%, signal=38%	YLR307W/YHR185C/YDR522C/YOR255W/YBR180W/YGR032W/YLL005C/YOR298W/YOL047C/YDR402C/YAL018C/YCR045C/YJL038C/YNL128W/YPR054W/YLR054C/YHR184W/YOL132W/YBR045C/YBR043C/YDR523C
S288C	NaCl	GO:0030476	ascospore wall assembly	47	0.684072	1.96509	0.000147933	0.00401478	0.00351713	818	tags=45%, list=13%, signal=39%	YLR307W/YHR185C/YDR522C/YOR255W/YBR180W/YGR032W/YLL005C/YOR298W/YOL047C/YDR402C/YAL018C/YCR045C/YJL038C/YNL128W/YPR054W/YLR054C/YHR184W/YOL132W/YBR045C/YBR043C/YDR523C
S288C	NaCl	GO:0042244	spore wall assembly	47	0.684072	1.96509	0.000147933	0.00401478	0.00351713	818	tags=45%, list=13%, signal=39%	YLR307W/YHR185C/YDR522C/YOR255W/YBR180W/YGR032W/YLL005C/YOR298W/YOL047C/YDR402C/YAL018C/YCR045C/YJL038C/YNL128W/YPR054W/YLR054C/YHR184W/YOL132W/YBR045C/YBR043C/YDR523C
S288C	NaCl	GO:0070590	spore wall biogenesis	47	0.684072	1.96509	0.000147933	0.00401478	0.00351713	818	tags=45%, list=13%, signal=39%	YLR307W/YHR185C/YDR522C/YOR255W/YBR180W/YGR032W/YLL005C/YOR298W/YOL047C/YDR402C/YAL018C/YCR045C/YJL038C/YNL128W/YPR054W/YLR054C/YHR184W/YOL132W/YBR045C/YBR043C/YDR523C
S288C	NaCl	GO:0070591	ascospore wall biogenesis	47	0.684072	1.96509	0.000147933	0.00401478	0.00351713	818	tags=45%, list=13%, signal=39%	YLR307W/YHR185C/YDR522C/YOR255W/YBR180W/YGR032W/YLL005C/YOR298W/YOL047C/YDR402C/YAL018C/YCR045C/YJL038C/YNL128W/YPR054W/YLR054C/YHR184W/YOL132W/YBR045C/YBR043C/YDR523C
S288C	NaCl	GO:0062197	cellular response to chemical stress	114	-0.481611	-1.76773	0.000181985	0.00485582	0.00425392	931	tags=27%, list=15%, signal=24%	YHR053C/YHR055C/YOL052C-A/YDR420W/YDR513W/YPL091W/YCL033C/YCL035C/YDR353W/YHR008C/YPR065W/YKL069W/YML028W/YDR368W/YDR533C/YJR096W/YKL086W/YJR104C/YCL026C-B/YGR023W/YAL053W/YDR453C/YMR291W/YMR250W/YLR109W/YBL064C/YBR244W/YGR097W/YHR104W/YFL014W/YGR043C
S288C	NaCl	GO:0098754	detoxification	46	-0.621362	-1.98172	0.000229318	0.00602318	0.00527658	1073	tags=54%, list=17%, signal=45%	YKR066C/YLR220W/YIR037W/YJL068C/YHR053C/YHR055C/YKL071W/YHR032W/YDR513W/YPL091W/YIR038C/YHL035C/YCL035C/YDR353W/YKR076W/YHR008C/YML028W/YEL066W/YKL086W/YJR104C/YDR453C/YLR109W/YBL064C/YBR244W/YGR088W
S288C	NaCl	GO:0009069	serine family amino acid metabolic process	37	-0.647534	-1.98559	0.000271558	0.00694355	0.00608286	1307	tags=62%, list=21%, signal=49%	YFL018C/YDR158W/YJR139C/YER052C/YER086W/YHR025W/YIL046W/YKL001C/YBR263W/YNL010W/YCL064C/YOR184W/YIL074C/YPR167C/YAL012W/YAL044C/YLR058C/YDR019C/YMR189W/YIR017C/YLR303W/YNL277W/YGL184C
S288C	NaCl	GO:0051156	glucose 6-phosphate metabolic process	21	-0.74656	-1.97903	0.00029741	0.00694355	0.00608286	391	tags=43%, list=6%, signal=40%	YBR196C/YLR354C/YCL040W/YGR256W/YMR105C/YFR053C/YGR248W/YGR043C/YBR117C
S288C	NaCl	GO:1901292	nucleoside phosphate catabolic process	46	-0.615439	-1.96283	0.000298903	0.00694355	0.00608286	1597	tags=70%, list=25%, signal=52%	YGL067W/YEL042W/YER037W/YKL152C/YGR192C/YCR012W/YGL248W/YHR174W/YER178W/YDR050C/YGL224C/YBR221C/YMR205C/YAL038W/YLR151C/YBR196C/YOR393W/YPL281C/YHR202W/YGR240C/YKL060C/YNR001C/YOR163W/YCL040W/YDR481C/YJL052W/YOL136C/YOR347C/YJR009C/YGR254W/YFR053C/YMR323W
S288C	NaCl	GO:0000750	pheromone-dependent signal transduction involved in conjugation with cellular fusion	30	0.730275	1.91962	0.000301534	0.00694355	0.00608286	544	tags=33%, list=9%, signal=31%	YGL089C/YPL187W/YJR086W/YBL016W/YGR040W/YFL026W/YKL178C/YNL053W/YHR005C/YAL041W
S288C	NaCl	GO:0031139	positive regulation of conjugation with cellular fusion	30	0.730275	1.91962	0.000301534	0.00694355	0.00608286	544	tags=33%, list=9%, signal=31%	YGL089C/YPL187W/YJR086W/YBL016W/YGR040W/YFL026W/YKL178C/YNL053W/YHR005C/YAL041W
S288C	NaCl	GO:0032005	signal transduction involved in positive regulation of conjugation with cellular fusion	30	0.730275	1.91962	0.000301534	0.00694355	0.00608286	544	tags=33%, list=9%, signal=31%	YGL089C/YPL187W/YJR086W/YBL016W/YGR040W/YFL026W/YKL178C/YNL053W/YHR005C/YAL041W
S288C	NaCl	GO:0046434	organophosphate catabolic process	62	-0.555742	-1.86192	0.000281465	0.00694355	0.00608286	1674	tags=65%, list=27%, signal=48%	YOL011W/YDL022W/YLR380W/YGL067W/YEL042W/YER037W/YKL152C/YGR192C/YPL268W/YCR012W/YGL248W/YHR174W/YHR046C/YER178W/YDR050C/YGL224C/YBR221C/YMR205C/YAL038W/YLR151C/YBR196C/YOR393W/YPL281C/YHR202W/YGR240C/YKL060C/YNR001C/YOR163W/YCL040W/YDR481C/YJL052W/YMR006C/YOL136C/YMR008C/YOR347C/YPL110C/YJR009C/YGR254W/YFR053C/YMR323W
S288C	NaCl	GO:0000755	cytogamy	12	0.859809	1.83051	0.000287983	0.00694355	0.00608286	282	tags=50%, list=4%, signal=48%	YNL279W/YCL027W/YBR040W/YCR089W/YFL026W/YKL178C
S288C	NaCl	GO:0006508	proteolysis	393	0.408806	1.52419	0.000292265	0.00694355	0.00608286	1459	tags=32%, list=23%, signal=26%	YML045W/YML039W/YOL103W-B/YDR261W-B/YGR027W-B/YIL082W-A/YDR261C-D/YPR158C-D/YJR027W/YIL015W/YJR029W/YLR227W-B/YJL144W/YFL062W/YOR142W-B/YFL002W-A/YGR161W-B/YGR109W-B/YDR365W-B/YHL009W-B/YFL016C/YDL227C/YER143W/YOR339C/YGR048W/YCR045C/YBR101C/YNL007C/YOR192C-B/YDR330W/YNL155W/YDR210W-B/YJL113W/YOR157C/YFR004W/YLL039C/YGR038C-B/YBL100W-B/YNL284C-B/YNL064C/YOR259C/YBR170C/YOL038W/YEL012W/YGL116W/YDL…
S288C	NaCl	GO:0003006	developmental process involved in reproduction	144	0.50926	1.73443	0.000332276	0.00754804	0.00661242	730	tags=25%, list=12%, signal=23%	YLR307W/YHR185C/YGL170C/YDR522C/YOR255W/YOR313C/YCL066W/YCR040W/YBR180W/YGR032W/YLL005C/YNL018C/YPR192W/YOR298W/YMR017W/YDL227C/YOL047C/YDR402C/YAL018C/YCR045C/YAL068C/YJL038C/YOL091W/YNL128W/YPR054W/YDR218C/YLR054C/YHR184W/YOR190W/YLR227C/YOL132W/YML066C/YOR338W/YBR045C/YNL204C/YBR043C
S288C	NaCl	GO:1901137	carbohydrate derivative biosynthetic process	209	-0.397913	-1.61043	0.000343186	0.00769194	0.00673849	1868	tags=48%, list=30%, signal=35%	YDR441C/YKL181W/YDR414C/YML022W/YER170W/YOR149C/YLR088W/YML106W/YOR320C/YJR131W/YEL002C/YDR454C/YPL227C/YBR110W/YLR043C/YMR281W/YDR182W/YCR044C/YGL226C-A/YMR300C/YCL052C/YEL042W/YBR036C/YJL062W/YAR015W/YDL004W/YDL095W/YOR099W/YGL142C/YOR198C/YHL011C/YBR004C/YJR057W/YJL005W/YFL045C/YOR074C/YOR336W/YLR028C/YLR020C/YBR243C/YDR307W/YCL005W-A/YPL175W/YAL023C/YDR226W/YHR204W/YOR321W/YPR062W/YJR143C/YJR…
S288C	NaCl	GO:0031137	regulation of conjugation with cellular fusion	32	0.724324	1.91598	0.000365647	0.00808753	0.00708504	544	tags=31%, list=9%, signal=29%	YGL089C/YPL187W/YJR086W/YBL016W/YGR040W/YFL026W/YKL178C/YNL053W/YHR005C/YAL041W
S288C	NaCl	GO:0098869	cellular oxidant detoxification	31	-0.67242	-1.98006	0.000383288	0.00836762	0.00733041	931	tags=58%, list=15%, signal=50%	YIR037W/YHR053C/YHR055C/YDR513W/YPL091W/YIR038C/YCL035C/YDR353W/YKR076W/YHR008C/YML028W/YKL086W/YJR104C/YDR453C/YLR109W/YBL064C/YBR244W/YGR088W
S288C	NaCl	GO:0006090	pyruvate metabolic process	40	-0.624496	-1.93999	0.000433611	0.00934488	0.00818654	1442	tags=70%, list=23%, signal=54%	YKL152C/YGR192C/YFL018C/YCR012W/YHR174W/YLR153C/YER178W/YDR050C/YBR221C/YBR218C/YMR205C/YAL038W/YBR196C/YNL071W/YOR393W/YPL281C/YLR044C/YGR240C/YKL060C/YKL029C/YCL040W/YJL052W/YOL136C/YOR347C/YJR009C/YGR254W/YFR053C/YMR323W
YPS606	NaCl	GO:0042254	ribosome biogenesis	401	-0.657125	-3.03725	2.55352e-54	4.29246e-51	3.63137e-51	1558	tags=65%, list=25%, signal=52%	YJL069C/YDL166C/YPR169W/YDR339C/YDR365C/YER146W/YOL022C/YCR016W/YOL144W/YLR075W/YDR299W/YLR293C/YHR062C/YGL111W/YKL057C/YLL034C/YKL082C/YLR221C/YJR002W/YER112W/YGR280C/YJL050W/YFL002C/YBR167C/YGL120C/YER036C/YOR056C/YER007C-A/YLL008W/YOR224C/YIR026C/YLR051C/YKL172W/YMR269W/YDR312W/YHR066W/YOL080C/YNL132W/YFR001W/YPR016C/YCR087C-A/YKL021C/YCR057C/YGL097W/YDR398W/YLR438C-A/YMR239C/YMR014W/YIL110W/Y…
YPS606	NaCl	GO:0022613	ribonucleoprotein complex biogenesis	483	-0.612828	-2.89523	1.34437e-49	1.12994e-46	9.55918e-47	1558	tags=58%, list=25%, signal=47%	YJL069C/YDL166C/YPR169W/YLR419W/YDR339C/YDR365C/YER146W/YOL022C/YCR016W/YOL144W/YLR075W/YDR299W/YLR293C/YGR091W/YHR062C/YGL111W/YKL057C/YLL034C/YKL082C/YLR221C/YJR002W/YER112W/YGR280C/YJL050W/YFL002C/YPL237W/YBR167C/YGL120C/YER036C/YOR056C/YER007C-A/YPR094W/YLL008W/YOR224C/YIR026C/YLR051C/YKL172W/YMR269W/YDR312W/YHR066W/YOL080C/YNL132W/YOR361C/YFR001W/YPR016C/YCR087C-A/YKL021C/YKR059W/YOL139C/YPR…
YPS606	NaCl	GO:0002181	cytoplasmic translation	168	-0.79089	-3.35052	1.87744e-46	1.05199e-43	8.89972e-44	631	tags=67%, list=10%, signal=62%	YMR146C/YBR079C/YLR287C-A/YGR148C/YNL209W/YPR102C/YGL076C/YDL081C/YBR031W/YPL249C-A/YDR450W/YGL103W/YGR162W/YGL030W/YLR262C-A/YLR340W/YOL039W/YGR027C/YPL143W/YGR214W/YMR142C/YBL027W/YCR031C/YMR309C/YLL045C/YLR061W/YDR382W/YFL034C-A/YPL131W/YKL006W/YML024W/YDR500C/YPL198W/YBL092W/YJL177W/YNL096C/YNL069C/YGL135W/YDL130W/YBL087C/YDL191W/YLR264W/YFR031C-A/YNL178W/YKR094C/YGL147C/YDR012W/YOL040C/YDL22…
YPS606	NaCl	GO:0006412	translation	458	-0.592245	-2.7709	1.5496e-41	6.5122e-39	5.50924e-39	800	tags=36%, list=13%, signal=34%	YDR385W/YMR286W/YDR023W/YMR247C/YDR429C/YKL056C/YER165W/YOR335C/YFR023W/YPL226W/YJL136C/YLR150W/YMR116C/YPL160W/YDR037W/YHR019C/YPL183W-A/YMR146C/YOR167C/YBR079C/YLR287C-A/YDR341C/YDR496C/YBR048W/YGR148C/YNL209W/YPR102C/YBL072C/YKR057W/YOR133W/YGL076C/YDL081C/YBR031W/YGL123W/YPL249C-A/YDR450W/YGL103W/YBL076C/YGR162W/YGL030W/YLR262C-A/YLR340W/YGR264C/YOL039W/YGR027C/YHL015W/YPL143W/YGR214W/YDR091C…
YPS606	NaCl	GO:0006364	rRNA processing	290	-0.646682	-2.88709	5.41912e-36	1.82191e-33	1.54131e-33	1568	tags=66%, list=25%, signal=52%	YIL019W/YJL069C/YDL166C/YDR339C/YDR365C/YER146W/YOL022C/YCR016W/YOL144W/YDR299W/YLR293C/YHR062C/YGL111W/YKL082C/YJR002W/YER112W/YGR280C/YJL050W/YFL002C/YBR167C/YGL120C/YOR056C/YLL008W/YLR051C/YKL172W/YDR312W/YHR066W/YOL080C/YNL132W/YFR001W/YPR016C/YCR087C-A/YKL021C/YCR057C/YDR398W/YLR438C-A/YMR239C/YMR014W/YPR144C/YJR041C/YHR197W/YJL010C/YPL220W/YIL091C/YHR196W/YLR222C/YNR046W/YHR148W/YAL025C/YHR…
YPS606	NaCl	GO:0016072	rRNA metabolic process	345	-0.607855	-2.76518	2.02749e-34	5.68036e-32	4.80551e-32	1252	tags=51%, list=20%, signal=43%	YNL001W/YDR312W/YHR066W/YOL080C/YNL132W/YFR001W/YPR016C/YCR087C-A/YKL021C/YCR057C/YDR398W/YLR438C-A/YMR239C/YMR014W/YPR144C/YJR041C/YHR197W/YJL010C/YPL220W/YIL091C/YHR196W/YLR222C/YNL135C/YJR063W/YNR046W/YHR148W/YAL025C/YHR088W/YKL014C/YCL054W/YLR129W/YJL148W/YGR145W/YKL078W/YDL208W/YGR081C/YNR054C/YLR197W/YCL059C/YER082C/YGR063C/YBR142W/YOR201C/YAL033W/YPL043W/YOR243C/YLR196W/YKL099C/YPL126W/YMR…
YPS606	NaCl	GO:0042274	ribosomal small subunit biogenesis	140	-0.697661	-2.8905	1.07841e-23	2.58971e-21	2.19087e-21	1170	tags=65%, list=19%, signal=54%	YMR269W/YNL132W/YFR001W/YCR057C/YDR398W/YMR014W/YLR336C/YPR144C/YJL010C/YIL091C/YHR196W/YLR222C/YNR046W/YHR148W/YLR129W/YGR145W/YKL078W/YGR081C/YNR054C/YCL059C/YER082C/YKL099C/YPL126W/YMR290C/YDR449C/YLR068W/YPL226W/YJL136C/YLR186W/YML093W/YBR247C/YDL153C/YOR167C/YNL147W/YGR128C/YBR048W/YLR435W/YGR103W/YBL072C/YKR057W/YPL266W/YDR450W/YPL217C/YHL015W/YOR310C/YGR214W/YGL171W/YCR031C/YPL090C/YOR369C…
YPS606	NaCl	GO:0042273	ribosomal large subunit biogenesis	131	-0.698421	-2.86873	2.20056e-22	4.62393e-20	3.91179e-20	1497	tags=77%, list=24%, signal=60%	YCR016W/YOL144W/YLR075W/YGL111W/YLL034C/YKL082C/YLR221C/YFL002C/YGL120C/YLL008W/YIR026C/YKL172W/YDR312W/YHR066W/YOL080C/YFR001W/YPR016C/YKL021C/YIL110W/YHR197W/YPL220W/YLR397C/YNR046W/YGL099W/YAL025C/YHR088W/YKL014C/YCL054W/YDL208W/YIR012W/YBR142W/YPL043W/YMR290C/YOL077C/YNL182C/YPL211W/YER006W/YKR081C/YDR496C/YMR049C/YOL041C/YLR435W/YGR103W/YER126C/YPR102C/YNL002C/YLR009W/YLR276C/YGL076C/YJL122W…
YPS606	NaCl	GO:0030490	maturation of SSU-rRNA	116	-0.70436	-2.82933	2.53965e-19	4.7435e-17	4.01294e-17	1170	tags=66%, list=19%, signal=55%	YCR057C/YDR398W/YMR014W/YPR144C/YJL010C/YIL091C/YHR196W/YLR222C/YNR046W/YLR129W/YGR145W/YKL078W/YGR081C/YNR054C/YCL059C/YER082C/YKL099C/YPL126W/YMR290C/YDR449C/YLR068W/YJL136C/YLR186W/YML093W/YBR247C/YDL153C/YOR167C/YNL147W/YGR128C/YBR048W/YLR435W/YGR103W/YBL072C/YKR057W/YPL266W/YDR450W/YPL217C/YHL015W/YOR310C/YGR214W/YGL171W/YCR031C/YPL090C/YOR369C/YPR132W/YBL004W/YDL060W/YPR112C/YOR294W/YJR123W…
YPS606	NaCl	GO:0000462	maturation of SSU-rRNA from tricistronic rRNA transcript (SSU-rRNA, 5.8S rRNA, LSU-rRNA)	102	-0.707652	-2.7531	7.11356e-18	1.19579e-15	1.01162e-15	1170	tags=68%, list=19%, signal=56%	YCR057C/YDR398W/YPR144C/YJL010C/YIL091C/YHR196W/YLR222C/YLR129W/YGR145W/YKL078W/YGR081C/YNR054C/YCL059C/YER082C/YKL099C/YPL126W/YMR290C/YDR449C/YLR068W/YJL136C/YLR186W/YML093W/YBR247C/YDL153C/YGR128C/YBR048W/YLR435W/YGR103W/YBL072C/YKR057W/YPL266W/YDR450W/YPL217C/YHL015W/YOR310C/YGR214W/YGL171W/YCR031C/YPL090C/YPR132W/YBL004W/YDL060W/YPR112C/YOR294W/YOR004W/YEL026W/YMR229C/YGR271C-A/YDR324C/YPL01…
YPS606	NaCl	GO:0042255	ribosome assembly	80	-0.74431	-2.77599	3.77604e-17	5.77047e-15	4.88175e-15	638	tags=80%, list=10%, signal=73%	YLL008W/YIR026C/YDR312W/YHR066W/YOL080C/YPR016C/YKL021C/YCR057C/YIL110W/YHR197W/YPR041W/YGL099W/YNL163C/YNR054C/YIR012W/YOL077C/YNL182C/YOR167C/YPL211W/YKR081C/YBR048W/YLR022C/YPR102C/YLR009W/YEL055C/YNL061W/YLR340W/YDR060W/YPL143W/YGR214W/YCR031C/YOR369C/YPL093W/YOR063W/YNL302C/YPR112C/YPL131W/YKL006W/YML024W/YLR106C/YJR123W/YLR264W/YKR094C/YMR229C/YOL040C/YIL148W/YGL189C/YML073C/YHL001W/YLR167W…
YPS606	NaCl	GO:0008652	amino acid biosynthetic process	126	-0.614526	-2.50238	4.16457e-13	5.83386e-11	4.93538e-11	1116	tags=48%, list=18%, signal=41%	YGL026C/YNL010W/YAL012W/YDL066W/YGR155W/YIL051C/YNL135C/YJR139C/YOR236W/YDL171C/YIL094C/YOR323C/YJR016C/YDR354W/YIL020C/YGL202W/YCR053W/YBR248C/YER086W/YLR017W/YHR025W/YNL104C/YDR158W/YGL148W/YOR202W/YDR035W/YEL009C/YCL064C/YLR303W/YDR234W/YER091C/YMR062C/YOR303W/YMR170C/YMR108W/YLR355C/YDL131W/YPL273W/YBR249C/YOL140W/YLR058C/YJL130C/YER069W/YIL116W/YOR108W/YHR018C/YBR115C/YER052C/YDL182W/YDR127W…
YPS606	NaCl	GO:0000470	maturation of LSU-rRNA	70	-0.709021	-2.57947	5.40613e-13	6.99054e-11	5.91391e-11	966	tags=63%, list=15%, signal=54%	YNR046W/YAL025C/YHR088W/YKL014C/YCL054W/YDL208W/YBR142W/YPL043W/YMR290C/YOL077C/YPL211W/YER006W/YKR081C/YMR049C/YOL041C/YLR435W/YGR103W/YER126C/YNL002C/YLR276C/YGL076C/YHR052W/YNL061W/YNL110C/YLL045C/YKL006W/YDR500C/YPL198W/YJL177W/YNL069C/YGL135W/YEL026W/YGL078C/YDL191W/YMR229C/YGL189C/YHL001W/YOR272W/YKL180W/YDL136W/YIL133C/YHL033C/YLR185W/YER131W
YPS606	NaCl	GO:0022618	protein-RNA complex assembly	166	-0.560259	-2.36316	6.95756e-13	8.05959e-11	6.81831e-11	1439	tags=51%, list=23%, signal=40%	YLR221C/YER112W/YFL002C/YPL237W/YER007C-A/YPR094W/YLL008W/YIR026C/YDR312W/YHR066W/YOL080C/YOR361C/YPR016C/YKL021C/YKR059W/YOL139C/YPR182W/YCR057C/YIL110W/YPR163C/YJR007W/YMR260C/YHR197W/YPR041W/YGL099W/YNL244C/YKL183W/YDL208W/YNR054C/YIR012W/YDR429C/YIR005W/YOL077C/YMR146C/YNL182C/YOR167C/YPL211W/YBR079C/YKR081C/YBR048W/YPR102C/YLR009W/YLR147C/YGR162W/YEL055C/YNL061W/YLR340W/YDR060W/YPL143W/YGR21…
YPS606	NaCl	GO:0006520	amino acid metabolic process	245	-0.505988	-2.21477	7.19178e-13	8.05959e-11	6.81831e-11	1332	tags=43%, list=21%, signal=35%	YLR060W/YGR124W/YJR024C/YHR208W/YGR185C/YOL064C/YNL247W/YOR168W/YLR155C/YLR157C/YLR158C/YLR160C/YPL023C/YNL037C/YFL022C/YGL026C/YNL010W/YAL012W/YER043C/YDL066W/YGR155W/YIL051C/YBR121C/YDR019C/YNL135C/YJR139C/YKL184W/YDL219W/YOR236W/YDL171C/YIL094C/YOL097C/YGR094W/YMR300C/YOR323C/YDR023W/YOR335C/YJR016C/YDR354W/YIL020C/YMR116C/YPL160W/YDR037W/YGL202W/YCR053W/YHR019C/YBR248C/YER086W/YLR044C/YLR017W…
YPS606	NaCl	GO:0140694	non-membrane-bounded organelle assembly	163	-0.564976	-2.36939	1.41507e-12	1.48671e-10	1.25774e-10	1439	tags=47%, list=23%, signal=37%	YLR221C/YER112W/YLR404W/YFL002C/YPR093C/YLL008W/YGR140W/YIR026C/YHL007C/YDR312W/YHR066W/YOL080C/YPR016C/YKL021C/YCR057C/YLR438C-A/YIL110W/YHR197W/YPR041W/YIL090W/YGL099W/YNL163C/YNR054C/YIR012W/YGL008C/YOL077C/YNL182C/YOR167C/YPL211W/YKR081C/YBR048W/YLR022C/YPR102C/YLR009W/YGR162W/YEL055C/YNL061W/YLR340W/YDR060W/YPL143W/YGR214W/YCL024W/YCR031C/YOR369C/YPL093W/YOR063W/YNL302C/YPR112C/YPL131W/YKL00…
YPS606	NaCl	GO:0071826	protein-RNA complex organization	173	-0.547849	-2.33868	2.42765e-12	2.14783e-10	1.81704e-10	1439	tags=50%, list=23%, signal=39%	YLR221C/YER112W/YFL002C/YPL237W/YGL120C/YER007C-A/YPR094W/YLL008W/YIR026C/YDR312W/YHR066W/YOL080C/YOR361C/YPR016C/YKL021C/YKR059W/YOL139C/YPR182W/YCR057C/YIL110W/YPR163C/YJR007W/YMR260C/YHR197W/YPR041W/YGL099W/YNL244C/YKL183W/YDL208W/YNR054C/YIR012W/YDR429C/YIR005W/YOL077C/YMR146C/YNL182C/YOR167C/YPL211W/YBR079C/YKR081C/YBR048W/YPR102C/YLR009W/YLR147C/YGR162W/YEL055C/YNL061W/YLR340W/YDR060W/YPL14…
YPS606	NaCl	GO:0016053	organic acid biosynthetic process	188	-0.532548	-2.28322	2.33114e-12	2.14783e-10	1.81704e-10	1116	tags=41%, list=18%, signal=35%	YGL026C/YNL010W/YAL012W/YBR159W/YDL066W/YGR155W/YIL051C/YNL135C/YJR139C/YBR034C/YDL015C/YER061C/YKL184W/YKL192C/YOR236W/YDL171C/YIL094C/YOR323C/YJR016C/YDR354W/YIL020C/YGL202W/YCR053W/YBR248C/YER086W/YPL231W/YEL071W/YLR017W/YHR025W/YNL104C/YGL055W/YKL182W/YDR158W/YGL148W/YOR202W/YER073W/YDR035W/YBR084W/YOR391C/YCL064C/YLR303W/YDR234W/YER091C/YNR016C/YMR062C/YOR303W/YMR170C/YJL097W/YMR108W/YLR355C…
YPS606	NaCl	GO:0046394	carboxylic acid biosynthetic process	188	-0.532548	-2.28322	2.33114e-12	2.14783e-10	1.81704e-10	1116	tags=41%, list=18%, signal=35%	YGL026C/YNL010W/YAL012W/YBR159W/YDL066W/YGR155W/YIL051C/YNL135C/YJR139C/YBR034C/YDL015C/YER061C/YKL184W/YKL192C/YOR236W/YDL171C/YIL094C/YOR323C/YJR016C/YDR354W/YIL020C/YGL202W/YCR053W/YBR248C/YER086W/YPL231W/YEL071W/YLR017W/YHR025W/YNL104C/YGL055W/YKL182W/YDR158W/YGL148W/YOR202W/YER073W/YDR035W/YBR084W/YOR391C/YCL064C/YLR303W/YDR234W/YER091C/YNR016C/YMR062C/YOR303W/YMR170C/YJL097W/YMR108W/YLR355C…
YPS606	NaCl	GO:0033750	ribosome localization	70	-0.688169	-2.50361	1.29971e-11	1.04039e-09	8.80157e-10	1479	tags=67%, list=24%, signal=52%	YLR293C/YKL057C/YLL034C/YER036C/YIR026C/YFR001W/YPR016C/YGL097W/YHR170W/YJL010C/YPL220W/YGL099W/YHR088W/YBR230C/YGR081C/YAL059W/YLR074C/YNR053C/YOR167C/YER006W/YNL209W/YKL009W/YGL123W/YDR450W/YDR101C/YGR245C/YGR214W/YDR091C/YPL093W/YNL302C/YOR294W/YLR106C/YGL135W/YJR123W/YLR264W/YNL178W/YKR094C/YOL040C/YDL229W/YIL148W/YGL189C/YOL121C/YML026C/YLR048W/YMR230W/YOR293W/YER131W
YPS606	NaCl	GO:0000054	ribosomal subunit export from nucleus	69	-0.687058	-2.48953	1.28048e-11	1.04039e-09	8.80157e-10	1479	tags=67%, list=24%, signal=52%	YLR293C/YKL057C/YLL034C/YER036C/YIR026C/YFR001W/YPR016C/YGL097W/YHR170W/YJL010C/YPL220W/YGL099W/YHR088W/YGR081C/YAL059W/YLR074C/YNR053C/YOR167C/YER006W/YNL209W/YKL009W/YGL123W/YDR450W/YDR101C/YGR245C/YGR214W/YDR091C/YPL093W/YNL302C/YOR294W/YLR106C/YGL135W/YJR123W/YLR264W/YNL178W/YKR094C/YOL040C/YDL229W/YIL148W/YGL189C/YOL121C/YML026C/YLR048W/YMR230W/YOR293W/YER131W
YPS606	NaCl	GO:1901607	alpha-amino acid biosynthetic process	119	-0.58835	-2.37449	7.1368e-11	5.45317e-09	4.61331e-09	1116	tags=45%, list=18%, signal=38%	YGL026C/YNL010W/YAL012W/YDL066W/YGR155W/YIL051C/YNL135C/YJR139C/YOR236W/YDL171C/YIL094C/YOR323C/YJR016C/YDR354W/YIL020C/YGL202W/YCR053W/YBR248C/YER086W/YLR017W/YHR025W/YNL104C/YDR158W/YOR202W/YCL064C/YLR303W/YDR234W/YER091C/YMR062C/YOR303W/YMR108W/YLR355C/YDL131W/YPL273W/YOL140W/YLR058C/YJL130C/YER069W/YIL116W/YOR108W/YHR018C/YBR115C/YER052C/YDL182W/YER055C/YPR035W/YJL200C/YCL030C/YPR145W/YJL088W…
YPS606	NaCl	GO:0000460	maturation of 5.8S rRNA	92	-0.626919	-2.41011	1.58519e-10	1.11029e-08	9.39295e-09	1799	tags=70%, list=29%, signal=50%	YOR001W/YLR059C/YHR169W/YNL308C/YPR137W/YGR276C/YOR145C/YJL069C/YDR339C/YLR293C/YJR002W/YJL050W/YGL120C/YLR051C/YFR001W/YPR016C/YKL021C/YCR057C/YPR144C/YJL010C/YLR222C/YAL025C/YHR088W/YKL014C/YCL054W/YLR129W/YNR054C/YCL059C/YER082C/YBR142W/YKL099C/YDR449C/YJL136C/YLR186W/YML093W/YBR247C/YOL077C/YDL153C/YKR081C/YNR024W/YMR049C/YGR103W/YER126C/YNL002C/YKR057W/YHR052W/YDR450W/YOR310C/YGR214W/YGL171W…
YPS606	NaCl	GO:0000466	maturation of 5.8S rRNA from tricistronic rRNA transcript (SSU-rRNA, 5.8S rRNA, LSU-rRNA)	92	-0.626919	-2.41011	1.58519e-10	1.11029e-08	9.39295e-09	1799	tags=70%, list=29%, signal=50%	YOR001W/YLR059C/YHR169W/YNL308C/YPR137W/YGR276C/YOR145C/YJL069C/YDR339C/YLR293C/YJR002W/YJL050W/YGL120C/YLR051C/YFR001W/YPR016C/YKL021C/YCR057C/YPR144C/YJL010C/YLR222C/YAL025C/YHR088W/YKL014C/YCL054W/YLR129W/YNR054C/YCL059C/YER082C/YBR142W/YKL099C/YDR449C/YJL136C/YLR186W/YML093W/YBR247C/YOL077C/YDL153C/YKR081C/YNR024W/YMR049C/YGR103W/YER126C/YNL002C/YKR057W/YHR052W/YDR450W/YOR310C/YGR214W/YGL171W…
YPS606	NaCl	GO:0019953	sexual reproduction	404	0.41983	1.8964	2.20214e-10	1.48072e-08	1.25267e-08	1505	tags=36%, list=24%, signal=29%	YHR185C/YAL018C/YPR192W/YMR133W/YJR086W/YML066C/YGL183C/YER106W/YOR351C/YER044C-A/YOR177C/YOR255W/YGR059W/YGL089C/YNL279W/YGL249W/YBR186W/YLR307W/YOR313C/YGR225W/YLL005C/YHL024W/YGL170C/YBR040W/YDR014W-A/YBR180W/YDR522C/YOL047C/YGR044C/YIL072W/YPR007C/YER046W/YOL132W/YDR403W/YGL158W/YLR213C/YOR190W/YMR017W/YKL178C/YGL250W/YFL026W/YER179W/YNL173C/YDR285W/YER020W/YIL037C/YOR298W/YOL104C/YJL170C/YLR…
YPS606	NaCl	GO:0000463	maturation of LSU-rRNA from tricistronic rRNA transcript (SSU-rRNA, 5.8S rRNA, LSU-rRNA)	54	-0.715296	-2.47448	3.09099e-10	1.98499e-08	1.67928e-08	955	tags=63%, list=15%, signal=54%	YAL025C/YHR088W/YKL014C/YCL054W/YBR142W/YPL043W/YMR290C/YOL077C/YPL211W/YER006W/YKR081C/YMR049C/YOL041C/YLR435W/YGR103W/YER126C/YNL002C/YLR276C/YGL076C/YHR052W/YNL061W/YNL110C/YDR500C/YPL198W/YJL177W/YGL078C/YDL191W/YMR229C/YGL189C/YOR272W/YKL180W/YDL136W/YLR185W/YER131W
YPS606	NaCl	GO:0000479	endonucleolytic cleavage of tricistronic rRNA transcript (SSU-rRNA, 5.8S rRNA, LSU-rRNA)	59	-0.698068	-2.45803	3.18827e-10	1.98499e-08	1.67928e-08	1283	tags=66%, list=20%, signal=53%	YLR051C/YFR001W/YCR057C/YPR144C/YJL010C/YLR222C/YLR129W/YNR054C/YCL059C/YER082C/YKL099C/YDR449C/YJL136C/YLR186W/YML093W/YBR247C/YOL077C/YDL153C/YKR057W/YDR450W/YPL217C/YOR310C/YGR214W/YGL171W/YBL004W/YDL060W/YPR112C/YOR294W/YDR500C/YJL177W/YOR004W/YGL078C/YMR229C/YKL180W/YJL109C/YML026C/YHR021C/YLR048W/YLR185W
YPS606	NaCl	GO:0051168	nuclear export	134	-0.560878	-2.30779	3.71976e-10	2.23319e-08	1.88925e-08	1479	tags=48%, list=24%, signal=37%	YLR293C/YKL057C/YLL034C/YBR245C/YER036C/YGR116W/YIR026C/YFR001W/YPR016C/YGL097W/YHR170W/YMR125W/YJL010C/YLR335W/YPL220W/YKR095W/YHR196W/YBR034C/YGL099W/YHR088W/YDR395W/YGR081C/YGL016W/YGL092W/YAL059W/YIR005W/YPL226W/YLR074C/YNR053C/YBR247C/YOR167C/YER006W/YGR128C/YGR090W/YNL209W/YKL009W/YGL123W/YDR450W/YKL205W/YDR101C/YGR245C/YGR214W/YMR308C/YDR091C/YBR111W-A/YPL093W/YNL302C/YOR294W/YLR106C/YGL13…
YPS606	NaCl	GO:0170034	L-amino acid biosynthetic process	108	-0.58706	-2.32893	5.36732e-10	3.00749e-08	2.5443e-08	1433	tags=54%, list=23%, signal=42%	YML096W/YGR208W/YOR130C/YPR118W/YGR124W/YJR024C/YHR208W/YOL064C/YPL023C/YNL037C/YNL010W/YAL012W/YDL066W/YGR155W/YNL135C/YJR139C/YOR236W/YDL171C/YIL094C/YOR323C/YJR016C/YIL020C/YGL202W/YCR053W/YBR248C/YLR017W/YHR025W/YNL104C/YDR158W/YOR202W/YLR303W/YDR234W/YER091C/YMR062C/YOR303W/YMR108W/YLR355C/YDL131W/YPL273W/YOL140W/YLR058C/YER069W/YIL116W/YOR108W/YHR018C/YBR115C/YER052C/YDL182W/YER055C/YPR035W…
YPS606	NaCl	GO:0170038	proteinogenic amino acid biosynthetic process	108	-0.58706	-2.32893	5.36732e-10	3.00749e-08	2.5443e-08	1433	tags=54%, list=23%, signal=42%	YML096W/YGR208W/YOR130C/YPR118W/YGR124W/YJR024C/YHR208W/YOL064C/YPL023C/YNL037C/YNL010W/YAL012W/YDL066W/YGR155W/YNL135C/YJR139C/YOR236W/YDL171C/YIL094C/YOR323C/YJR016C/YIL020C/YGL202W/YCR053W/YBR248C/YLR017W/YHR025W/YNL104C/YDR158W/YOR202W/YLR303W/YDR234W/YER091C/YMR062C/YOR303W/YMR108W/YLR355C/YDL131W/YPL273W/YOL140W/YLR058C/YER069W/YIL116W/YOR108W/YHR018C/YBR115C/YER052C/YDL182W/YER055C/YPR035W…
YPS606	NaCl	GO:1901605	alpha-amino acid metabolic process	178	-0.50182	-2.14516	6.37417e-10	3.36137e-08	2.84368e-08	1222	tags=41%, list=19%, signal=34%	YLR155C/YLR157C/YLR158C/YLR160C/YPL023C/YNL037C/YGL026C/YNL010W/YAL012W/YER043C/YDL066W/YGR155W/YIL051C/YDR019C/YNL135C/YJR139C/YKL184W/YDL219W/YOR236W/YDL171C/YIL094C/YMR300C/YOR323C/YJR016C/YDR354W/YIL020C/YGL202W/YCR053W/YBR248C/YER086W/YLR044C/YLR017W/YHR025W/YNL104C/YMR250W/YDR321W/YDR158W/YBL039C/YOR202W/YGR061C/YCL064C/YLR303W/YDR234W/YER091C/YMR062C/YOR303W/YMR108W/YLR355C/YDL131W/YPL273W…
YPS606	NaCl	GO:0070925	organelle assembly	206	-0.492619	-2.12718	6.39881e-10	3.36137e-08	2.84368e-08	1439	tags=40%, list=23%, signal=32%	YLR221C/YER112W/YLR404W/YFL002C/YPR093C/YJL178C/YLL008W/YGR140W/YIR026C/YHL007C/YDR312W/YHR066W/YOL080C/YLR240W/YPR016C/YKL021C/YCR057C/YLR438C-A/YIL110W/YOR115C/YHR197W/YPR041W/YIL090W/YGL099W/YNL163C/YNR054C/YIR012W/YGL008C/YLL014W/YOL077C/YNL182C/YOR167C/YPL211W/YKR081C/YBR048W/YLR022C/YPR102C/YLR009W/YGR162W/YEL055C/YNL061W/YLR340W/YDR060W/YPL143W/YGR214W/YCL024W/YCR031C/YOR369C/YPL093W/YOR06…
YPS606	NaCl	GO:0051321	meiotic cell cycle	313	0.442859	1.93666	7.84394e-10	3.99565e-08	3.38027e-08	1505	tags=36%, list=24%, signal=29%	YHR185C/YAL018C/YPR192W/YMR133W/YML066C/YGL183C/YER106W/YOR351C/YER044C-A/YOR177C/YOR255W/YGR059W/YGL249W/YBR186W/YLR307W/YOR313C/YGR225W/YLL005C/YHL024W/YGL170C/YDR014W-A/YBR180W/YDR522C/YOL047C/YGR044C/YIL072W/YPR007C/YER046W/YOL132W/YDR403W/YGL158W/YLR213C/YOR190W/YMR017W/YGL250W/YER179W/YDR285W/YER020W/YOR298W/YOL104C/YPR054W/YOR230W/YJR094C/YNL034W/YNL012W/YJR021C/YIR025W/YOR229W/YDR273W/YHL…
YPS606	NaCl	GO:0000027	ribosomal large subunit assembly	44	-0.733991	-2.47172	1.40485e-09	6.94573e-08	5.87601e-08	1494	tags=89%, list=24%, signal=68%	YLR075W/YLR221C/YFL002C/YLL008W/YIR026C/YDR312W/YHR066W/YOL080C/YPR016C/YKL021C/YIL110W/YHR197W/YGL099W/YIR012W/YOL077C/YNL182C/YPL211W/YKR081C/YPR102C/YLR009W/YEL055C/YNL061W/YLR340W/YDR060W/YPL143W/YPL093W/YOR063W/YPL131W/YKL006W/YLR106C/YKR094C/YIL148W/YML073C/YHL001W/YDR418W/YOL127W/YLR448W/YEL054C/YGR085C
YPS606	NaCl	GO:0000028	ribosomal small subunit assembly	25	-0.84528	-2.58387	1.89815e-09	9.11657e-08	7.7125e-08	622	tags=80%, list=10%, signal=72%	YOR167C/YBR048W/YGR214W/YCR031C/YOR369C/YNL302C/YPR112C/YML024W/YJR123W/YLR264W/YOL040C/YLR167W/YGR159C/YKL156W/YOL121C/YDR025W/YJL191W/YHR021C/YLR048W/YDR447C
YPS606	NaCl	GO:0030435	sporulation resulting in formation of a cellular spore	164	0.518043	2.12689	2.32342e-09	1.05558e-07	8.93011e-08	1505	tags=46%, list=24%, signal=36%	YHR185C/YAL018C/YPR192W/YML066C/YER044C-A/YOR177C/YOR255W/YGR059W/YIL099W/YLR307W/YOR313C/YGR225W/YLL005C/YHL024W/YGL170C/YBR180W/YDR522C/YOL047C/YER046W/YOL132W/YDR403W/YLR213C/YOR190W/YMR017W/YER179W/YER020W/YOR298W/YPR054W/YJR094C/YEL060C/YNL034W/YNL012W/YDR273W/YLR399C/YKR089C/YHL027W/YEL072W/YNL018C/YPL027W/YIL017C/YML052W/YGR032W/YCL048W/YHR184W/YOR275C/YHR014W/YBR010W/YNL202W/YER096W/YIL07…
YPS606	NaCl	GO:0048646	anatomical structure formation involved in morphogenesis	164	0.518043	2.12689	2.32342e-09	1.05558e-07	8.93011e-08	1505	tags=46%, list=24%, signal=36%	YHR185C/YAL018C/YPR192W/YML066C/YER044C-A/YOR177C/YOR255W/YGR059W/YIL099W/YLR307W/YOR313C/YGR225W/YLL005C/YHL024W/YGL170C/YBR180W/YDR522C/YOL047C/YER046W/YOL132W/YDR403W/YLR213C/YOR190W/YMR017W/YER179W/YER020W/YOR298W/YPR054W/YJR094C/YEL060C/YNL034W/YNL012W/YDR273W/YLR399C/YKR089C/YHL027W/YEL072W/YNL018C/YPL027W/YIL017C/YML052W/YGR032W/YCL048W/YHR184W/YOR275C/YHR014W/YBR010W/YNL202W/YER096W/YIL07…
YPS606	NaCl	GO:0170033	L-amino acid metabolic process	165	-0.509982	-2.14263	2.39247e-09	1.05835e-07	8.95355e-08	1222	tags=42%, list=19%, signal=35%	YLR155C/YLR157C/YLR158C/YLR160C/YPL023C/YNL037C/YGL026C/YNL010W/YAL012W/YER043C/YDL066W/YGR155W/YDR019C/YNL135C/YJR139C/YOR236W/YDL171C/YIL094C/YMR300C/YOR323C/YJR016C/YIL020C/YGL202W/YCR053W/YBR248C/YER086W/YLR044C/YLR017W/YHR025W/YNL104C/YMR250W/YDR321W/YDR158W/YBL039C/YOR202W/YGR061C/YCL064C/YLR303W/YDR234W/YER091C/YMR062C/YOR303W/YMR108W/YLR355C/YDL131W/YPL273W/YMR217W/YOL140W/YLR058C/YJL130C…
YPS606	NaCl	GO:0022414	reproductive process	468	0.396264	1.81479	4.11724e-09	1.77464e-07	1.50132e-07	1505	tags=34%, list=24%, signal=28%	YHR185C/YAL018C/YPR192W/YMR133W/YJR086W/YML066C/YGL183C/YER106W/YOR351C/YER044C-A/YOR177C/YOR255W/YGR059W/YGL089C/YNL279W/YGL249W/YBR186W/YLR307W/YOR313C/YGR225W/YLL005C/YHL024W/YGL170C/YBR040W/YDR014W-A/YBR180W/YDR522C/YOL047C/YGR044C/YIL072W/YPR007C/YER046W/YOL132W/YDL227C/YDR403W/YGL158W/YLR213C/YOR190W/YMR017W/YKL178C/YGL250W/YCL066W/YCR040W/YFL026W/YER179W/YNL173C/YDR285W/YER020W/YIL037C/YOR…
YPS606	NaCl	GO:0170039	proteinogenic amino acid metabolic process	163	-0.510229	-2.1398	5.538e-09	2.32734e-07	1.9689e-07	1222	tags=42%, list=19%, signal=34%	YLR155C/YLR157C/YLR158C/YLR160C/YPL023C/YNL037C/YGL026C/YNL010W/YAL012W/YDL066W/YGR155W/YDR019C/YNL135C/YJR139C/YOR236W/YDL171C/YIL094C/YMR300C/YOR323C/YJR016C/YIL020C/YGL202W/YCR053W/YBR248C/YER086W/YLR044C/YLR017W/YHR025W/YNL104C/YMR250W/YDR321W/YDR158W/YBL039C/YOR202W/YGR061C/YCL064C/YLR303W/YDR234W/YER091C/YMR062C/YOR303W/YMR108W/YLR355C/YDL131W/YPL273W/YMR217W/YOL140W/YLR058C/YJL130C/YER069W…
YPS606	NaCl	GO:0006913	nucleocytoplasmic transport	184	-0.484685	-2.07088	7.89347e-09	3.15927e-07	2.6727e-07	1237	tags=36%, list=20%, signal=30%	YMR129W/YFR001W/YPR016C/YGL097W/YJR132W/YHR170W/YMR125W/YJL010C/YLR335W/YPL220W/YKR095W/YHR196W/YBR034C/YGL099W/YHR088W/YER009W/YDR395W/YGR081C/YGL016W/YGL092W/YAL059W/YIR005W/YPL226W/YLR074C/YNR053C/YJR074W/YBR247C/YER110C/YOR167C/YER006W/YHR030C/YGR128C/YGR090W/YNL209W/YKL009W/YGL123W/YDR450W/YKL205W/YDR101C/YGR245C/YGR214W/YMR308C/YDR091C/YBR111W-A/YNR016C/YPL093W/YNL302C/YOR294W/YLR106C/YKR09…
YPS606	NaCl	GO:0051169	nuclear transport	184	-0.484685	-2.07088	7.89347e-09	3.15927e-07	2.6727e-07	1237	tags=36%, list=20%, signal=30%	YMR129W/YFR001W/YPR016C/YGL097W/YJR132W/YHR170W/YMR125W/YJL010C/YLR335W/YPL220W/YKR095W/YHR196W/YBR034C/YGL099W/YHR088W/YER009W/YDR395W/YGR081C/YGL016W/YGL092W/YAL059W/YIR005W/YPL226W/YLR074C/YNR053C/YJR074W/YBR247C/YER110C/YOR167C/YER006W/YHR030C/YGR128C/YGR090W/YNL209W/YKL009W/YGL123W/YDR450W/YKL205W/YDR101C/YGR245C/YGR214W/YMR308C/YDR091C/YBR111W-A/YNR016C/YPL093W/YNL302C/YOR294W/YLR106C/YKR09…
YPS606	NaCl	GO:0043934	sporulation	168	0.508462	2.08641	1.42016e-08	5.55182e-07	4.69677e-07	1505	tags=45%, list=24%, signal=35%	YHR185C/YAL018C/YPR192W/YML066C/YER044C-A/YOR177C/YOR255W/YGR059W/YIL099W/YLR307W/YOR313C/YGR225W/YLL005C/YHL024W/YGL170C/YBR180W/YDR522C/YOL047C/YER046W/YOL132W/YDR403W/YLR213C/YOR190W/YMR017W/YER179W/YER020W/YOR298W/YPR054W/YJR094C/YEL060C/YNL034W/YNL012W/YDR273W/YLR399C/YKR089C/YHL027W/YEL072W/YNL018C/YPL027W/YIL017C/YML052W/YGR032W/YCL048W/YHR184W/YOR275C/YHR014W/YBR010W/YNL202W/YER096W/YIL07…
YPS606	NaCl	GO:1903046	meiotic cell cycle process	262	0.448284	1.92912	1.97349e-08	7.53963e-07	6.37843e-07	1292	tags=31%, list=21%, signal=25%	YHR185C/YAL018C/YPR192W/YMR133W/YML066C/YGL183C/YER106W/YOR351C/YER044C-A/YOR177C/YOR255W/YGR059W/YGL249W/YBR186W/YLR307W/YOR313C/YGR225W/YLL005C/YHL024W/YGL170C/YDR014W-A/YBR180W/YDR522C/YOL047C/YGR044C/YIL072W/YPR007C/YER046W/YOL132W/YDR403W/YGL158W/YLR213C/YOR190W/YMR017W/YGL250W/YER179W/YDR285W/YER020W/YOR298W/YOL104C/YPR054W/YJR094C/YNL012W/YJR021C/YIR025W/YDR273W/YHL027W/YPL164C/YPL138C/YPL…
YPS606	NaCl	GO:0044283	small molecule biosynthetic process	337	-0.395218	-1.79689	3.23226e-08	1.20743e-06	1.02147e-06	1116	tags=31%, list=18%, signal=27%	YGL026C/YNL010W/YAL012W/YBR159W/YJL054W/YDL066W/YBR002C/YGR155W/YIL051C/YNL135C/YJR139C/YBR034C/YDL015C/YER061C/YBR256C/YDR050C/YKL152C/YKL184W/YKL192C/YOR236W/YDL171C/YBR218C/YIL094C/YML028W/YOR323C/YGR192C/YGR017W/YHR046C/YLR450W/YJR016C/YDR354W/YIL020C/YER062C/YCR012W/YML106W/YGL202W/YCR053W/YBR248C/YKL060C/YER086W/YPL231W/YLR044C/YEL071W/YLR017W/YHR025W/YNL104C/YBR239C/YPL252C/YGL055W/YKL182W…
YPS606	NaCl	GO:0031503	protein-containing complex localization	114	-0.544757	-2.18691	5.13189e-08	1.87537e-06	1.58654e-06	1691	tags=52%, list=27%, signal=38%	YER125W/YOR145C/YJL061W/YLR229C/YDR363W-A/YOR195W/YLR442C/YLR293C/YKL057C/YLL034C/YJL085W/YIL068C/YER036C/YIR026C/YFR001W/YPR016C/YGL097W/YOR115C/YHR170W/YJL010C/YPL220W/YGL099W/YHR088W/YGR081C/YGL092W/YAL059W/YLR074C/YNR053C/YOL083W/YOR167C/YER006W/YNL209W/YKL009W/YGL123W/YDR450W/YDR101C/YGR245C/YGR214W/YDR091C/YPL093W/YNL302C/YOR294W/YLR106C/YGL135W/YJR123W/YLR264W/YNL178W/YKR094C/YOL040C/YDL22…
YPS606	NaCl	GO:0000447	endonucleolytic cleavage in ITS1 to separate SSU-rRNA from 5.8S rRNA and LSU-rRNA from tricistronic rRNA transcript (SSU-rRNA, 5.8S rRNA, LSU-rRNA)	44	-0.694059	-2.33725	5.63787e-08	2.01644e-06	1.70588e-06	1731	tags=84%, list=28%, signal=61%	YHR169W/YNL308C/YPR137W/YOR145C/YJL069C/YDR339C/YJR002W/YLR051C/YFR001W/YCR057C/YPR144C/YJL010C/YLR222C/YLR129W/YNR054C/YCL059C/YER082C/YKL099C/YDR449C/YJL136C/YLR186W/YML093W/YBR247C/YDL153C/YKR057W/YDR450W/YOR310C/YGR214W/YGL171W/YBL004W/YPR112C/YOR294W/YOR004W/YMR229C/YJL109C/YML026C/YLR048W
YPS606	NaCl	GO:0043436	oxoacid metabolic process	377	-0.372943	-1.7143	1.07848e-07	3.77692e-06	3.19523e-06	1222	tags=34%, list=19%, signal=29%	YLR155C/YLR157C/YLR158C/YLR160C/YPL023C/YDR294C/YNL037C/YBR196C/YOR317W/YGL026C/YNL010W/YAL012W/YBR159W/YOR344C/YER043C/YDL066W/YHR174W/YBR041W/YGR155W/YIL051C/YDR019C/YNL135C/YJR139C/YBR034C/YDL015C/YBR221C/YER061C/YDR050C/YKL152C/YDL192W/YKL184W/YJL012C/YKL192C/YDL219W/YOR347C/YLR118C/YOR236W/YDL171C/YBR218C/YIL094C/YMR300C/YOR323C/YGR192C/YJR016C/YDR354W/YMR205C/YIL020C/YML004C/YCR012W/YOR270C…
YPS606	NaCl	GO:0032502	developmental process	231	0.445416	1.89427	2.19773e-07	7.53956e-06	6.37838e-06	1505	tags=39%, list=24%, signal=31%	YHR185C/YAL018C/YPR192W/YML066C/YER044C-A/YOR177C/YOR255W/YGR059W/YIL099W/YLR307W/YOR313C/YGR225W/YLL005C/YHL024W/YGL170C/YBR040W/YBR180W/YDR522C/YOL047C/YER046W/YOL132W/YDL227C/YDR403W/YLR213C/YOR190W/YMR017W/YCL066W/YCR040W/YER179W/YER020W/YOR298W/YPR054W/YJR094C/YEL060C/YNL034W/YNL012W/YDR273W/YLR399C/YKR089C/YHL027W/YEL072W/YNL018C/YGR238C/YPL027W/YIL017C/YML052W/YPR194C/YGR032W/YCL048W/YHR18…
YPS606	NaCl	GO:0009653	anatomical structure morphogenesis	197	0.459328	1.91718	2.43298e-07	8.01929e-06	6.78422e-06	1505	tags=41%, list=24%, signal=32%	YHR185C/YAL018C/YPR192W/YML066C/YER044C-A/YOR177C/YOR255W/YGR059W/YIL099W/YLR307W/YOR313C/YGR225W/YLL005C/YHL024W/YGL170C/YBR040W/YBR180W/YDR522C/YOL047C/YER046W/YOL132W/YDR403W/YLR213C/YOR190W/YMR017W/YER179W/YER020W/YOR298W/YPR054W/YJR094C/YEL060C/YNL034W/YNL012W/YDR273W/YLR399C/YKR089C/YHL027W/YEL072W/YNL018C/YGR238C/YPL027W/YIL017C/YML052W/YPR194C/YGR032W/YCL048W/YHR184W/YOR275C/YDR309C/YHR01…
YPS606	NaCl	GO:0048856	anatomical structure development	197	0.459328	1.91718	2.43298e-07	8.01929e-06	6.78422e-06	1505	tags=41%, list=24%, signal=32%	YHR185C/YAL018C/YPR192W/YML066C/YER044C-A/YOR177C/YOR255W/YGR059W/YIL099W/YLR307W/YOR313C/YGR225W/YLL005C/YHL024W/YGL170C/YBR040W/YBR180W/YDR522C/YOL047C/YER046W/YOL132W/YDR403W/YLR213C/YOR190W/YMR017W/YER179W/YER020W/YOR298W/YPR054W/YJR094C/YEL060C/YNL034W/YNL012W/YDR273W/YLR399C/YKR089C/YHL027W/YEL072W/YNL018C/YGR238C/YPL027W/YIL017C/YML052W/YPR194C/YGR032W/YCL048W/YHR184W/YOR275C/YDR309C/YHR01…
YPS606	NaCl	GO:1901137	carbohydrate derivative biosynthetic process	209	-0.44035	-1.89841	3.09676e-07	1.00109e-05	8.46906e-06	1840	tags=55%, list=29%, signal=40%	YOL141W/YKL016C/YPL076W/YOR198C/YML056C/YAR015W/YLR057W/YBL099W/YDR408C/YGL084C/YPL227C/YNR030W/YJL183W/YGL257C/YDR414C/YER099C/YGR036C/YEL002C/YDR322C-A/YDR454C/YLR359W/YJR057W/YFL045C/YHR188C/YBR243C/YGL142C/YLR242C/YNL219C/YOR099W/YLL031C/YML081C-A/YKL067W/YGR216C/YBR036C/YGL065C/YLR295C/YPL175W/YBR205W/YDL055C/YGR227W/YMR200W/YGL234W/YDR020C/YHR128W/YJL184W/YJR131W/YPL207W/YOR149C/YMR196W/YDR…
YPS606	NaCl	GO:1901135	carbohydrate derivative metabolic process	292	-0.39251	-1.74964	4.10689e-07	1.30258e-05	1.10197e-05	1840	tags=52%, list=29%, signal=38%	YOL141W/YKL016C/YPL076W/YOR198C/YML056C/YER178W/YAR015W/YDR516C/YLR057W/YBL099W/YBR229C/YDR408C/YGL084C/YPL227C/YNR030W/YJL183W/YGL257C/YDR414C/YER099C/YGR036C/YEL002C/YDR322C-A/YDR454C/YOL136C/YAL038W/YLR359W/YJR057W/YFL045C/YHR188C/YBR243C/YGL142C/YLR242C/YBR111C/YNL219C/YOR099W/YLL031C/YML081C-A/YKL067W/YGR216C/YBR036C/YKL035W/YOL056W/YGL065C/YLR295C/YPL175W/YBR205W/YDL055C/YGR227W/YMR200W/YGL…
YPS606	NaCl	GO:0003006	developmental process involved in reproduction	144	0.493124	1.96898	6.74105e-07	2.06494e-05	1.74692e-05	1484	tags=41%, list=24%, signal=32%	YHR185C/YAL018C/YPR192W/YML066C/YOR177C/YOR255W/YGR059W/YLR307W/YOR313C/YGR225W/YLL005C/YGL170C/YBR180W/YDR522C/YOL047C/YER046W/YOL132W/YDL227C/YDR403W/YLR213C/YOR190W/YMR017W/YCL066W/YCR040W/YER020W/YOR298W/YPR054W/YNL034W/YNL012W/YDR273W/YHL027W/YNL018C/YPL027W/YIL017C/YML052W/YGR032W/YCL048W/YHR184W/YIR002C/YBR010W/YNL202W/YER096W/YOL071W/YBR148W/YOL091W/YLL033W/YLR054C/YDR218C/YDL239C/YAL056W…
YPS606	NaCl	GO:0006082	organic acid metabolic process	379	-0.370364	-1.70579	6.75621e-07	2.06494e-05	1.74692e-05	1222	tags=34%, list=19%, signal=29%	YLR155C/YLR157C/YLR158C/YLR160C/YPL023C/YDR294C/YNL037C/YBR196C/YOR317W/YGL026C/YNL010W/YAL012W/YBR159W/YOR344C/YER043C/YDL066W/YHR174W/YBR041W/YGR155W/YIL051C/YDR019C/YNL135C/YJR139C/YBR034C/YDL015C/YBR221C/YER061C/YDR050C/YKL152C/YDL192W/YKL184W/YJL012C/YKL192C/YDL219W/YOR347C/YLR118C/YOR236W/YDL171C/YBR218C/YIL094C/YMR300C/YOR323C/YGR192C/YJR016C/YDR354W/YMR205C/YIL020C/YML004C/YCR012W/YOR270C…
YPS606	NaCl	GO:0048869	cellular developmental process	125	0.496578	1.95138	9.863e-07	2.96066e-05	2.50468e-05	1503	tags=43%, list=24%, signal=34%	YHR185C/YAL018C/YPR192W/YML066C/YOR177C/YOR255W/YGR059W/YLR307W/YOR313C/YGR225W/YLL005C/YGL170C/YBR180W/YDR522C/YOL047C/YER046W/YOL132W/YDR403W/YLR213C/YOR190W/YMR017W/YER020W/YOR298W/YPR054W/YNL012W/YDR273W/YHL027W/YPL027W/YIL017C/YML052W/YPR194C/YGR032W/YCL048W/YHR184W/YIR002C/YNL202W/YER096W/YOL071W/YDR451C/YBR148W/YOL091W/YLL033W/YLR054C/YDR218C/YDL239C/YDR207C/YAL056W/YLR189C/YDR104C/YBR045C…
YPS606	NaCl	GO:0019752	carboxylic acid metabolic process	359	-0.366652	-1.68055	1.16524e-06	3.43643e-05	2.90718e-05	1222	tags=34%, list=19%, signal=29%	YLR155C/YLR157C/YLR158C/YLR160C/YPL023C/YDR294C/YNL037C/YBR196C/YOR317W/YGL026C/YNL010W/YAL012W/YBR159W/YOR344C/YER043C/YDL066W/YHR174W/YBR041W/YGR155W/YIL051C/YDR019C/YNL135C/YJR139C/YBR034C/YDL015C/YBR221C/YER061C/YDR050C/YKL152C/YDL192W/YKL184W/YKL192C/YDL219W/YOR347C/YLR118C/YOR236W/YDL171C/YBR218C/YIL094C/YMR300C/YOR323C/YGR192C/YJR016C/YDR354W/YMR205C/YIL020C/YML004C/YCR012W/YGL202W/YCR053W…
YPS606	NaCl	GO:0034293	sexual sporulation	118	0.511793	1.99609	1.23791e-06	3.52699e-05	2.98379e-05	1484	tags=45%, list=24%, signal=35%	YHR185C/YAL018C/YPR192W/YML066C/YOR177C/YOR255W/YGR059W/YLR307W/YOR313C/YGR225W/YLL005C/YGL170C/YBR180W/YDR522C/YOL047C/YER046W/YOL132W/YDR403W/YLR213C/YOR190W/YMR017W/YER020W/YOR298W/YPR054W/YNL034W/YNL012W/YDR273W/YHL027W/YNL018C/YPL027W/YIL017C/YML052W/YGR032W/YCL048W/YHR184W/YBR010W/YNL202W/YER096W/YOL071W/YBR148W/YOL091W/YLL033W/YLR054C/YDR218C/YDL239C/YAL056W/YLR189C/YNL231C/YDR104C/YBR045C…
YPS606	NaCl	GO:0043935	sexual sporulation resulting in formation of a cellular spore	118	0.511793	1.99609	1.23791e-06	3.52699e-05	2.98379e-05	1484	tags=45%, list=24%, signal=35%	YHR185C/YAL018C/YPR192W/YML066C/YOR177C/YOR255W/YGR059W/YLR307W/YOR313C/YGR225W/YLL005C/YGL170C/YBR180W/YDR522C/YOL047C/YER046W/YOL132W/YDR403W/YLR213C/YOR190W/YMR017W/YER020W/YOR298W/YPR054W/YNL034W/YNL012W/YDR273W/YHL027W/YNL018C/YPL027W/YIL017C/YML052W/YGR032W/YCL048W/YHR184W/YBR010W/YNL202W/YER096W/YOL071W/YBR148W/YOL091W/YLL033W/YLR054C/YDR218C/YDL239C/YAL056W/YLR189C/YNL231C/YDR104C/YBR045C…
YPS606	NaCl	GO:0072329	monocarboxylic acid catabolic process	38	0.679568	2.1926	2.15697e-06	6.04312e-05	5.1124e-05	1290	tags=55%, list=21%, signal=44%	YPL095C/YGL205W/YIL160C/YOR388C/YKR009C/YPL276W/YNL009W/YPL147W/YGL010W/YPL275W/YMR210W/YPR001W/YLR284C/YDR248C/YJR019C/YNL202W/YEL020C/YKL188C/YOR363C/YOR180C/YDL174C
YPS606	NaCl	GO:0030437	ascospore formation	113	0.505917	1.95807	2.51377e-06	6.9273e-05	5.86041e-05	830	tags=29%, list=13%, signal=26%	YHR185C/YAL018C/YPR192W/YML066C/YOR177C/YOR255W/YGR059W/YLR307W/YOR313C/YGR225W/YLL005C/YGL170C/YBR180W/YDR522C/YOL047C/YER046W/YOL132W/YDR403W/YLR213C/YOR190W/YMR017W/YER020W/YOR298W/YPR054W/YNL012W/YDR273W/YHL027W/YPL027W/YIL017C/YML052W/YGR032W/YCL048W/YHR184W
YPS606	NaCl	GO:0030154	cell differentiation	118	0.50323	1.96269	2.81977e-06	7.64523e-05	6.46777e-05	1503	tags=44%, list=24%, signal=34%	YHR185C/YAL018C/YPR192W/YML066C/YOR177C/YOR255W/YGR059W/YLR307W/YOR313C/YGR225W/YLL005C/YGL170C/YBR180W/YDR522C/YOL047C/YER046W/YOL132W/YDR403W/YLR213C/YOR190W/YMR017W/YER020W/YOR298W/YPR054W/YNL012W/YDR273W/YHL027W/YPL027W/YIL017C/YML052W/YPR194C/YGR032W/YCL048W/YHR184W/YNL202W/YER096W/YOL071W/YDR451C/YBR148W/YOL091W/YLL033W/YLR054C/YDR218C/YDL239C/YAL056W/YLR189C/YDR104C/YBR045C/YBL058W/YDR402C…
YPS606	NaCl	GO:0048468	cell development	114	0.50938	1.97183	2.87014e-06	7.65828e-05	6.47881e-05	830	tags=30%, list=13%, signal=26%	YHR185C/YAL018C/YPR192W/YML066C/YOR177C/YOR255W/YGR059W/YLR307W/YOR313C/YGR225W/YLL005C/YGL170C/YBR180W/YDR522C/YOL047C/YER046W/YOL132W/YDR403W/YLR213C/YOR190W/YMR017W/YER020W/YOR298W/YPR054W/YNL012W/YDR273W/YHL027W/YPL027W/YIL017C/YML052W/YPR194C/YGR032W/YCL048W/YHR184W
YPS606	NaCl	GO:0000967	rRNA 5'-end processing	37	-0.683303	-2.21512	3.89553e-06	0.000102318	8.65602e-05	1731	tags=84%, list=28%, signal=61%	YHR169W/YPR137W/YOR145C/YDR412W/YJL069C/YDR339C/YJR002W/YLR051C/YFR001W/YCR057C/YPR144C/YJL010C/YLR222C/YLR129W/YNR054C/YER082C/YKL099C/YDR449C/YLR186W/YML093W/YOL077C/YDL153C/YNL002C/YPL217C/YOR310C/YGL171W/YBL004W/YPR112C/YOR004W/YMR229C/YJL109C
YPS606	NaCl	GO:0016042	lipid catabolic process	68	0.575281	2.05943	6.63458e-06	0.000171581	0.000145155	1355	tags=44%, list=22%, signal=35%	YPL095C/YGL205W/YIL160C/YKR009C/YDR275W/YNL009W/YCR068W/YPL147W/YGL010W/YIR007W/YMR210W/YPR001W/YLR284C/YNL012W/YKR089C/YDL109C/YJR019C/YNL202W/YPL206C/YEL020C/YBR183W/YER019W/YOR084W/YKL188C/YOR363C/YDL133W/YOR059C/YLL012W/YOR180C/YML059C
YPS606	NaCl	GO:0010927	cellular component assembly involved in morphogenesis	67	0.578389	2.06821	8.85086e-06	0.000222064	0.000187864	830	tags=36%, list=13%, signal=31%	YHR185C/YAL018C/YML066C/YOR177C/YOR255W/YLR307W/YGR225W/YLL005C/YBR180W/YDR522C/YOL047C/YER046W/YOL132W/YDR403W/YLR213C/YMR017W/YOR298W/YPR054W/YNL012W/YDR273W/YPL027W/YGR032W/YCL048W/YHR184W
YPS606	NaCl	GO:0032989	cellular anatomical entity morphogenesis	67	0.578389	2.06821	8.85086e-06	0.000222064	0.000187864	830	tags=36%, list=13%, signal=31%	YHR185C/YAL018C/YML066C/YOR177C/YOR255W/YLR307W/YGR225W/YLL005C/YBR180W/YDR522C/YOL047C/YER046W/YOL132W/YDR403W/YLR213C/YMR017W/YOR298W/YPR054W/YNL012W/YDR273W/YPL027W/YGR032W/YCL048W/YHR184W
YPS606	NaCl	GO:0006526	L-arginine biosynthetic process	11	-0.887534	-2.13712	1.16583e-05	0.000284023	0.00024028	336	tags=73%, list=5%, signal=69%	YMR062C/YOR303W/YOL140W/YER069W/YHR018C/YJL088W/YJR109C/YOL058W
YPS606	NaCl	GO:0022413	reproductive process in single-celled organism	194	0.421564	1.75277	1.15737e-05	0.000284023	0.00024028	1457	tags=32%, list=23%, signal=26%	YHR185C/YAL018C/YPR192W/YML066C/YOR177C/YOR255W/YGR059W/YNL279W/YLR307W/YOR313C/YGR225W/YLL005C/YGL170C/YBR040W/YBR180W/YDR522C/YOL047C/YER046W/YOL132W/YDL227C/YDR403W/YLR213C/YOR190W/YMR017W/YKL178C/YFL026W/YER020W/YOR298W/YPR054W/YNL012W/YDR273W/YKR089C/YHL027W/YNL078W/YPL027W/YIL017C/YML052W/YGR032W/YCL048W/YHR184W/YIR002C/YNL202W/YKL129C/YER096W/YOL071W/YBR148W/YOL091W/YLL033W/YHR111W/YGR058W…
YPS606	NaCl	GO:0000480	endonucleolytic cleavage in 5'-ETS of tricistronic rRNA transcript (SSU-rRNA, 5.8S rRNA, LSU-rRNA)	33	-0.67699	-2.13698	1.6083e-05	0.000386222	0.000326739	1731	tags=82%, list=28%, signal=60%	YHR169W/YPR137W/YJL069C/YDR339C/YJR002W/YLR051C/YFR001W/YCR057C/YPR144C/YJL010C/YLR222C/YLR129W/YNR054C/YER082C/YKL099C/YDR449C/YLR186W/YML093W/YDL153C/YPL217C/YOR310C/YGL171W/YBL004W/YPR112C/YOR004W/YMR229C/YJL109C
YPS606	NaCl	GO:0044242	cellular lipid catabolic process	53	0.60056	2.06791	1.73848e-05	0.000411604	0.000348212	1355	tags=47%, list=22%, signal=37%	YPL095C/YGL205W/YIL160C/YKR009C/YDR275W/YNL009W/YCR068W/YPL147W/YGL010W/YMR210W/YPR001W/YLR284C/YNL012W/YKR089C/YJR019C/YNL202W/YPL206C/YEL020C/YBR183W/YER019W/YOR084W/YKL188C/YOR363C/YOR180C/YML059C
YPS606	NaCl	GO:0000472	endonucleolytic cleavage to generate mature 5'-end of SSU-rRNA from (SSU-rRNA, 5.8S rRNA, LSU-rRNA)	34	-0.678719	-2.1594	2.3231e-05	0.00054238	0.000458847	1731	tags=82%, list=28%, signal=60%	YHR169W/YPR137W/YOR145C/YJL069C/YDR339C/YJR002W/YLR051C/YFR001W/YCR057C/YPR144C/YJL010C/YLR222C/YLR129W/YNR054C/YER082C/YKL099C/YDR449C/YLR186W/YML093W/YDL153C/YPL217C/YOR310C/YGL171W/YBL004W/YPR112C/YOR004W/YMR229C/YJL109C
YPS606	NaCl	GO:0006450	regulation of translational fidelity	29	-0.690869	-2.15279	2.37779e-05	0.000547544	0.000463215	1146	tags=62%, list=18%, signal=51%	YIL110W/YFL022C/YNL244C/YDL219W/YGR094W/YOR335C/YPL160W/YNL209W/YGL123W/YBL076C/YPR132W/YHR020W/YJR123W/YDL229W/YBR189W/YGR118W/YDL075W/YLR406C
YPS606	NaCl	GO:0030476	ascospore wall assembly	47	0.61499	2.06168	2.92771e-05	0.000639152	0.000540715	830	tags=40%, list=13%, signal=35%	YHR185C/YAL018C/YOR255W/YLR307W/YGR225W/YLL005C/YBR180W/YDR522C/YOL047C/YER046W/YOL132W/YDR403W/YLR213C/YOR298W/YPR054W/YDR273W/YGR032W/YCL048W/YHR184W
YPS606	NaCl	GO:0042244	spore wall assembly	47	0.61499	2.06168	2.92771e-05	0.000639152	0.000540715	830	tags=40%, list=13%, signal=35%	YHR185C/YAL018C/YOR255W/YLR307W/YGR225W/YLL005C/YBR180W/YDR522C/YOL047C/YER046W/YOL132W/YDR403W/YLR213C/YOR298W/YPR054W/YDR273W/YGR032W/YCL048W/YHR184W
YPS606	NaCl	GO:0070590	spore wall biogenesis	47	0.61499	2.06168	2.92771e-05	0.000639152	0.000540715	830	tags=40%, list=13%, signal=35%	YHR185C/YAL018C/YOR255W/YLR307W/YGR225W/YLL005C/YBR180W/YDR522C/YOL047C/YER046W/YOL132W/YDR403W/YLR213C/YOR298W/YPR054W/YDR273W/YGR032W/YCL048W/YHR184W
YPS606	NaCl	GO:0070591	ascospore wall biogenesis	47	0.61499	2.06168	2.92771e-05	0.000639152	0.000540715	830	tags=40%, list=13%, signal=35%	YHR185C/YAL018C/YOR255W/YLR307W/YGR225W/YLL005C/YBR180W/YDR522C/YOL047C/YER046W/YOL132W/YDR403W/YLR213C/YOR298W/YPR054W/YDR273W/YGR032W/YCL048W/YHR184W
YPS606	NaCl	GO:0009062	fatty acid catabolic process	26	0.712361	2.08915	3.25339e-05	0.000701148	0.000593163	1285	tags=62%, list=20%, signal=49%	YPL095C/YGL205W/YIL160C/YKR009C/YNL009W/YPL147W/YGL010W/YMR210W/YPR001W/YLR284C/YJR019C/YNL202W/YEL020C/YKL188C/YOR363C/YOR180C
YPS606	NaCl	GO:0051656	establishment of organelle localization	165	-0.419842	-1.76392	3.35994e-05	0.000714944	0.000604834	1317	tags=37%, list=21%, signal=30%	YDR016C/YPR181C/YLR148W/YLR293C/YKL057C/YLL034C/YER036C/YPL018W/YOR326W/YIR026C/YNL271C/YFR001W/YPR016C/YGL097W/YHR170W/YPL218W/YJL010C/YDR150W/YPL220W/YPL085W/YGL099W/YHR088W/YLR370C/YKR083C/YGR081C/YAL059W/YKL138C-A/YLR074C/YNR053C/YOR167C/YER006W/YNL209W/YKL009W/YGL123W/YDR450W/YDR101C/YJL080C/YGR245C/YGR214W/YDR091C/YDR320C-A/YDR424C/YPL093W/YNL302C/YOR294W/YLR106C/YGL135W/YJR123W/YLR264W/YNL…
YPS606	NaCl	GO:0071940	fungal-type cell wall assembly	48	0.6123	2.06813	3.90448e-05	0.000820428	0.000694072	830	tags=40%, list=13%, signal=35%	YHR185C/YAL018C/YOR255W/YLR307W/YGR225W/YLL005C/YBR180W/YDR522C/YOL047C/YER046W/YOL132W/YDR403W/YLR213C/YOR298W/YPR054W/YDR273W/YGR032W/YCL048W/YHR184W
YPS606	NaCl	GO:0070726	cell wall assembly	49	0.604246	2.04518	4.93142e-05	0.00102342	0.000865803	830	tags=39%, list=13%, signal=34%	YHR185C/YAL018C/YOR255W/YLR307W/YGR225W/YLL005C/YBR180W/YDR522C/YOL047C/YER046W/YOL132W/YDR403W/YLR213C/YOR298W/YPR054W/YDR273W/YGR032W/YCL048W/YHR184W
YPS606	NaCl	GO:0006399	tRNA metabolic process	208	-0.381355	-1.64519	7.90274e-05	0.00162006	0.00137055	1888	tags=47%, list=30%, signal=34%	YJL125C/YAR008W/YHR003C/YDL111C/YOL141W/YOR001W/YGL236C/YJL035C/YDR045C/YGR276C/YPL086C/YER125W/YDR267C/YPL212C/YPR033C/YKL027W/YNR015W/YDR378C/YOL102C/YKR056W/YOR239W/YER146W/YML080W/YLR384C/YHR062C/YLL018C/YOL124C/YER112W/YJL050W/YDR120C/YPL157W/YBR167C/YIL078W/YNL292W/YLR060W/YOR224C/YML036W/YGR185C/YDL150W/YOL064C/YNL247W/YJL184W/YOR168W/YPL207W/YNL132W/YGL063W/YLR438C-A/YBR061C/YJL087C/YFL02…
YPS606	NaCl	GO:0009117	nucleotide metabolic process	178	-0.392773	-1.67901	9.47109e-05	0.00191818	0.00162276	1308	tags=35%, list=21%, signal=29%	YDL085W/YJR069C/YGL234W/YGR256W/YDR020C/YHR128W/YOL061W/YLR043C/YJL121C/YBR196C/YDR298C/YJR121W/YOR344C/YOR111W/YDL066W/YHR174W/YPL188W/YMR145C/YGR209C/YBR221C/YDR050C/YKL152C/YOR347C/YDR377W/YPR062W/YMR300C/YGR192C/YMR205C/YNL220W/YCR012W/YML106W/YKL060C/YBL068W/YPL271W/YGR254W/YHL011C/YCL040W/YJR051W/YBL039C/YGR240C/YGR061C/YML022W/YLR432W/YFR053C/YMR303C/YPR020W/YOL086C/YBR145W/YMR217W/YNL200C…
YPS606	NaCl	GO:0000966	RNA 5'-end processing	59	-0.538715	-1.89692	0.000103924	0.00207972	0.00175942	1731	tags=63%, list=28%, signal=46%	YHR169W/YPR137W/YOR145C/YDR412W/YJL069C/YDR339C/YJR002W/YPL157W/YBR167C/YLR051C/YFR001W/YCR057C/YMR125W/YPR144C/YJL010C/YML091C/YLR222C/YLR129W/YNR054C/YER082C/YGR063C/YAL033W/YKL099C/YDR449C/YLR186W/YML093W/YOL077C/YDL153C/YNL002C/YPL217C/YOR310C/YGL171W/YBL004W/YPR112C/YOR004W/YMR229C/YJL109C
YPS606	NaCl	GO:0009064	glutamine family amino acid metabolic process	58	-0.55243	-1.9473	0.000134249	0.00265498	0.00224608	1222	tags=50%, list=19%, signal=41%	YLR155C/YLR157C/YLR158C/YLR160C/YNL037C/YDL066W/YDL171C/YMR300C/YOR323C/YBR248C/YLR017W/YMR250W/YDR321W/YBL039C/YGR061C/YMR062C/YOR303W/YMR217W/YOL140W/YJL130C/YER069W/YHR018C/YPR035W/YNL334C/YPR145W/YJL088W/YJR109C/YOL058W/YHR033W
YPS606	NaCl	GO:0007129	homologous chromosome pairing at meiosis	23	0.716647	2.02924	0.000170465	0.00333199	0.00281882	419	tags=39%, list=7%, signal=37%	YGL183C/YGL249W/YGR225W/YDR014W-A/YIL072W/YPR007C/YER179W/YDR285W/YOL104C
YPS606	NaCl	GO:0009073	aromatic amino acid family biosynthetic process	24	-0.682359	-2.05965	0.000224662	0.00434088	0.00367233	729	tags=50%, list=12%, signal=44%	YDR354W/YIL020C/YGL202W/YBR248C/YGL148W/YOR202W/YDR035W/YBR249C/YIL116W/YDR127W/YER055C/YCL030C
YPS606	NaCl	GO:0009066	aspartate family amino acid metabolic process	63	-0.530043	-1.88217	0.000233758	0.0044653	0.00377759	1433	tags=52%, list=23%, signal=41%	YML096W/YPR118W/YGR124W/YJR024C/YHR208W/YOL064C/YLR155C/YLR157C/YLR158C/YLR160C/YPL023C/YJR139C/YIL094C/YGL202W/YCR053W/YER086W/YLR017W/YHR025W/YDR321W/YDR158W/YCL064C/YLR303W/YDR234W/YER091C/YDL131W/YPL273W/YBR115C/YER052C/YDL182W/YLR180W/YJL200C/YPR145W/YGL184C
YPS606	NaCl	GO:0019693	ribose phosphate metabolic process	98	-0.460539	-1.78203	0.000268414	0.0050697	0.00428891	1832	tags=62%, list=29%, signal=45%	YKL016C/YML056C/YER178W/YAR015W/YDR516C/YBL099W/YDR408C/YER099C/YDR322C-A/YDR454C/YOL136C/YAL038W/YLR359W/YBR111C/YML081C-A/YKL067W/YOL056W/YLR295C/YGL234W/YDR020C/YHR128W/YOL061W/YBR196C/YDR298C/YJR121W/YOR344C/YHR174W/YBR221C/YDR050C/YKL152C/YOR347C/YDR377W/YPR062W/YMR300C/YGR192C/YMR205C/YNL220W/YCR012W/YML106W/YKL060C/YBL068W/YPL271W/YGR254W/YHL011C/YCL040W/YBL039C/YGR240C/YGR061C/YML022W/YLR…
YPS606	NaCl	GO:0006098	pentose-phosphate shunt	13	-0.795736	-2.01855	0.000282444	0.00524054	0.00443344	76	tags=31%, list=1%, signal=30%	YOR095C/YGR248W/YGR043C/YBR117C
YPS606	NaCl	GO:0000055	ribosomal large subunit export from nucleus	34	-0.628996	-2.0012	0.000283694	0.00524054	0.00443344	1835	tags=68%, list=29%, signal=48%	YNL227C/YJR042W/YER125W/YJL061W/YKL057C/YLL034C/YIR026C/YFR001W/YHR170W/YPL220W/YHR088W/YAL059W/YLR074C/YNR053C/YER006W/YKL009W/YDR101C/YGR245C/YOR294W/YLR106C/YGL135W/YKR094C/YIL148W
YPS606	NaCl	GO:0061982	meiosis I cell cycle process	106	0.449393	1.73813	0.000303531	0.00554604	0.00469188	1408	tags=32%, list=22%, signal=25%	YMR133W/YGL183C/YER106W/YER044C-A/YGL249W/YBR186W/YGR225W/YHL024W/YDR014W-A/YIL072W/YPR007C/YGL250W/YER179W/YDR285W/YOL104C/YJR021C/YIR025W/YPL164C/YPL138C/YPL209C/YLR035C/YIL073C/YER173W/YGL075C/YBR175W/YHL022C/YNL312W/YHR152W/YDR369C/YLR219W/YML095C/YGL244W/YIR010W/YOR368W
YPS606	NaCl	GO:0009084	glutamine family amino acid biosynthetic process	25	-0.686335	-2.098	0.00030883	0.00558219	0.00472247	336	tags=52%, list=5%, signal=49%	YDL171C/YOR323C/YLR017W/YMR062C/YOR303W/YOL140W/YER069W/YHR018C/YPR035W/YJL088W/YJR109C/YOL058W/YHR033W
YPS606	NaCl	GO:0042546	cell wall biogenesis	74	0.49894	1.81197	0.000379609	0.00678854	0.00574302	830	tags=31%, list=13%, signal=27%	YHR185C/YAL018C/YOR255W/YLR307W/YGR225W/YLL005C/YBR180W/YDR522C/YOL047C/YER046W/YOL132W/YDR403W/YLR213C/YKR042W/YOR298W/YPR054W/YOR365C/YDL049C/YDR273W/YHL027W/YGR032W/YCL048W/YHR184W
YPS606	NaCl	GO:0019395	fatty acid oxidation	20	0.710469	1.95535	0.000408944	0.00716078	0.00605793	1285	tags=60%, list=20%, signal=48%	YGL205W/YIL160C/YKR009C/YNL009W/YPL147W/YGL010W/YLR284C/YJR019C/YEL020C/YKL188C/YOR363C/YOR180C
YPS606	NaCl	GO:0034440	lipid oxidation	20	0.710469	1.95535	0.000408944	0.00716078	0.00605793	1285	tags=60%, list=20%, signal=48%	YGL205W/YIL160C/YKR009C/YNL009W/YPL147W/YGL010W/YLR284C/YJR019C/YEL020C/YKL188C/YOR363C/YOR180C
YPS606	NaCl	GO:0170041	non-proteinogenic amino acid metabolic process	39	-0.603762	-1.98023	0.000440614	0.0076358	0.0064598	387	tags=33%, list=6%, signal=31%	YLR303W/YMR062C/YMR170C/YPL273W/YOL140W/YJL130C/YER069W/YHR018C/YJL088W/YJR109C/YOL058W/YMR169C/YGL184C
YPS606	NaCl	GO:0140013	meiotic nuclear division	120	0.429022	1.68097	0.000464084	0.00796047	0.00673446	1194	tags=26%, list=19%, signal=21%	YMR133W/YGL183C/YER106W/YOR351C/YGL249W/YBR186W/YGR225W/YHL024W/YDR014W-A/YGR044C/YIL072W/YPR007C/YGL158W/YGL250W/YER179W/YDR285W/YOL104C/YJR094C/YJR021C/YIR025W/YPL164C/YPL209C/YGL194C/YLR035C/YIL073C/YER173W/YGL075C/YHL022C/YGL216W/YNL312W/YHR152W
YPS606	NaCl	GO:0031505	fungal-type cell wall organization	192	0.379388	1.57707	0.00051617	0.00876447	0.00741463	830	tags=22%, list=13%, signal=20%	YLR461W/YMR325W/YHR185C/YCR104W/YJR150C/YAL018C/YER011W/YOR255W/YJL116C/YBR301W/YLR307W/YLR037C/YGR225W/YOR010C/YLL005C/YBR180W/YDR522C/YEL049W/YOL047C/YER046W/YOL132W/YDR403W/YGL261C/YLR213C/YHL046C/YOL161C/YKR042W/YOR298W/YKR019C/YPR054W/YDL049C/YDR273W/YOR247W/YDR528W/YGR143W/YDL203C/YML052W/YIL176C/YJL223C/YGR032W/YCL048W/YHR184W
YPS606	NaCl	GO:0000154	rRNA modification	27	-0.639438	-1.98524	0.000539175	0.00906354	0.00766764	966	tags=56%, list=15%, signal=47%	YNR046W/YCL054W/YDL208W/YLR197W/YOR201C/YOR243C/YDL036C/YLR186W/YDL014W/YHR089C/YHR072W-A/YPL266W/YNL061W/YDR083W/YLR175W
YPS606	H2O2	GO:0002181	cytoplasmic translation	168	0.764093	3.29731	1.81653e-39	3.05359e-36	2.5202e-36	797	tags=70%, list=13%, signal=63%	YLR388W/YJL138C/YDL130W/YGL030W/YIL133C/YBL087C/YGR034W/YDL184C/YJL190C/YKL006W/YNL301C/YNL069C/YFR032C-A/YER117W/YOR182C/YOL120C/YLR406C/YGR214W/YGL135W/YLR048W/YJR094W-A/YIL018W/YDL136W/YDL061C/YLR325C/YDR500C/YJL191W/YPL143W/YMR230W/YGR027C/YML024W/YOR096W/YDL229W/YCR031C/YDR382W/YBR191W/YLR344W/YDL075W/YIL069C/YDL081C/YOL039W/YOR293W/YOL040C/YNL162W/YKR094C/YDL133C-A/YMR242C/YFR031C-A/YER074W…
YPS606	H2O2	GO:0042254	ribosome biogenesis	401	0.564388	2.69216	1.52413e-31	1.28103e-28	1.05727e-28	1258	tags=50%, list=20%, signal=43%	YCR018C/YKR057W/YOR167C/YDL083C/YGL030W/YIL133C/YGR034W/YKL006W/YDR064W/YOR287C/YNL069C/YDL014W/YGR214W/YBR189W/YGL135W/YLR048W/YHR021C/YJR123W/YDL136W/YDR500C/YCR047C/YJL191W/YOR369C/YHR089C/YPL143W/YMR230W/YMR143W/YJL136C/YML024W/YOR096W/YDL229W/YCR031C/YLR344W/YIL069C/YOR293W/YOL040C/YLR197W/YPL090C/YDR025W/YKR094C/YFR031C-A/YER074W/YOL121C/YGL123W/YPL211W/YDR450W/YDR447C/YIL148W/YML026C/YEL02…
YPS606	H2O2	GO:0022613	ribonucleoprotein complex biogenesis	483	0.511372	2.46314	1.57615e-27	8.83172e-25	7.28902e-25	1258	tags=45%, list=20%, signal=39%	YCR018C/YKR057W/YJL138C/YOR167C/YDL083C/YGL030W/YIL133C/YGR034W/YKL006W/YDR064W/YOR287C/YNL069C/YDL014W/YGR214W/YBR189W/YGL135W/YLR048W/YHR021C/YJR123W/YDL136W/YLR325C/YDR500C/YCR047C/YJL191W/YOR369C/YHR089C/YPL143W/YMR230W/YMR143W/YJL136C/YML024W/YOR096W/YDL229W/YCR031C/YLR344W/YIL069C/YOR293W/YOL040C/YLR197W/YPL090C/YDR025W/YKR094C/YFR031C-A/YER074W/YOL121C/YGL123W/YPL211W/YDR450W/YDR447C/YIL14…
YPS606	H2O2	GO:0006364	rRNA processing	290	0.576772	2.64414	8.30735e-24	3.49117e-21	2.88134e-21	1160	tags=51%, list=19%, signal=43%	YCR018C/YKR057W/YOR167C/YDL083C/YGL030W/YIL133C/YKL006W/YDR064W/YOR287C/YNL069C/YDL014W/YGR214W/YBR189W/YGL135W/YLR048W/YHR021C/YJR123W/YDL136W/YDR500C/YCR047C/YJL191W/YOR369C/YHR089C/YPL143W/YMR143W/YJL136C/YOR096W/YDL229W/YCR031C/YIL069C/YLR197W/YPL090C/YDR025W/YER074W/YGL123W/YPL211W/YDR450W/YML026C/YEL026W/YGR118W/YER102W/YBR048W/YLL045C/YLR185W/YGL076C/YER131W/YBL072C/YJL177W/YML063W/YNL209W…
YPS606	H2O2	GO:0006412	translation	458	0.461977	2.21315	8.24702e-19	2.77265e-16	2.28833e-16	671	tags=34%, list=11%, signal=32%	YLR281C/YJR047C/YLR388W/YKR057W/YHR015W/YJL138C/YOR167C/YDL083C/YDL130W/YGL030W/YIL133C/YBL087C/YGR034W/YDL184C/YJL190C/YKL006W/YDR064W/YNL301C/YNL069C/YFR032C-A/YER117W/YOR182C/YOL120C/YLR406C/YGR214W/YBR189W/YGL135W/YLR048W/YJR094W-A/YHR021C/YJR123W/YIL018W/YDL136W/YDL061C/YLR325C/YDR500C/YJL191W/YOR369C/YPL143W/YMR230W/YMR143W/YJL136C/YGR027C/YML024W/YOR096W/YDL229W/YCR031C/YDR382W/YBR191W/YLR…
YPS606	H2O2	GO:0016072	rRNA metabolic process	345	0.509742	2.37616	1.76635e-18	4.94871e-16	4.08429e-16	1160	tags=46%, list=19%, signal=39%	YCR018C/YKR057W/YOR167C/YDL083C/YGL030W/YIL133C/YKL006W/YDR064W/YOR287C/YNL069C/YDL014W/YGR214W/YBR189W/YGL135W/YLR048W/YHR021C/YJR123W/YDL136W/YDR500C/YCR047C/YJL191W/YOR369C/YHR089C/YPL143W/YMR143W/YJL136C/YOR096W/YDL229W/YCR031C/YIL069C/YLR197W/YPL090C/YDR025W/YER074W/YGL123W/YPL211W/YDR450W/YMR116C/YML026C/YEL026W/YGR118W/YER102W/YBR048W/YLL045C/YLR185W/YGL076C/YER131W/YBL072C/YJL177W/YML063W…
YPS606	H2O2	GO:0042273	ribosomal large subunit biogenesis	131	0.631941	2.62	1.00324e-14	2.19025e-12	1.80766e-12	1160	tags=62%, list=19%, signal=51%	YIL133C/YGR034W/YKL006W/YNL069C/YGL135W/YDL136W/YDR500C/YPL143W/YLR344W/YKR094C/YFR031C-A/YPL211W/YIL148W/YEL026W/YDR418W/YEL054C/YML073C/YLL045C/YLR185W/YGL076C/YER131W/YOR234C/YOL127W/YJL177W/YKL180W/YPL131W/YNL002C/YGR085C/YKL009W/YER126C/YKR081C/YPR102C/YLR340W/YOL077C/YLR448W/YNL110C/YLR435W/YDR091C/YDR083W/YHL033C/YLR075W/YHL001W/YKL021C/YPL198W/YOR294W/YKL082C/YHR040W/YGL189C/YLR221C/YDR41…
YPS606	H2O2	GO:0042274	ribosomal small subunit biogenesis	140	0.623104	2.61058	1.04235e-14	2.19025e-12	1.80766e-12	1042	tags=55%, list=17%, signal=47%	YKR057W/YOR167C/YDL083C/YDR064W/YOR287C/YGR214W/YBR189W/YLR048W/YHR021C/YJR123W/YCR047C/YJL191W/YOR369C/YMR143W/YJL136C/YML024W/YOR096W/YCR031C/YIL069C/YOL040C/YPL090C/YDR025W/YER074W/YOL121C/YDR450W/YDR447C/YML026C/YEL026W/YNL302C/YGR118W/YER102W/YBR048W/YBL072C/YML063W/YLR068W/YOR310C/YLR167W/YHR148W/YNL075W/YBR181C/YPL239W/YMR269W/YLR264W/YLR435W/YPR132W/YNL096C/YBR247C/YLR441C/YOR004W/YNL308C…
YPS606	H2O2	GO:0030490	maturation of SSU-rRNA	116	0.624303	2.54662	1.30185e-12	2.43158e-10	2.00684e-10	1395	tags=64%, list=22%, signal=51%	YKR057W/YOR167C/YDL083C/YDR064W/YOR287C/YGR214W/YBR189W/YLR048W/YHR021C/YJR123W/YCR047C/YJL191W/YOR369C/YMR143W/YJL136C/YCR031C/YIL069C/YPL090C/YDR025W/YER074W/YDR450W/YML026C/YEL026W/YGR118W/YER102W/YBR048W/YBL072C/YML063W/YLR068W/YOR310C/YLR167W/YBR181C/YLR264W/YLR435W/YPR132W/YBR247C/YLR441C/YOR004W/YNL308C/YDR449C/YHL015W/YDR021W/YNR054C/YOR294W/YIL019W/YDR299W/YDL060W/YGR271C-A/YKL099C/YGR10…
YPS606	H2O2	GO:0042255	ribosome assembly	80	0.673051	2.59687	1.18391e-11	1.99016e-09	1.64252e-09	973	tags=59%, list=16%, signal=50%	YOR167C/YKL006W/YGR214W/YLR048W/YHR021C/YJR123W/YJL191W/YOR369C/YPL143W/YML024W/YCR031C/YOL040C/YDR025W/YKR094C/YOL121C/YPL211W/YDR447C/YIL148W/YDR418W/YNL302C/YEL054C/YML073C/YBR048W/YER131W/YOL127W/YLR167W/YPL131W/YGR085C/YKR081C/YPR102C/YLR340W/YOL077C/YLR448W/YLR264W/YLR075W/YHL001W/YKL021C/YNR054C/YGL189C/YLR221C/YNL182C/YOR063W/YLR009W/YHR197W/YLL008W/YIR026C/YCR057C
YPS606	H2O2	GO:0000462	maturation of SSU-rRNA from tricistronic rRNA transcript (SSU-rRNA, 5.8S rRNA, LSU-rRNA)	102	0.628154	2.53922	4.51082e-11	6.89335e-09	5.68924e-09	1395	tags=65%, list=22%, signal=51%	YKR057W/YDL083C/YDR064W/YOR287C/YGR214W/YBR189W/YLR048W/YHR021C/YCR047C/YJL191W/YMR143W/YJL136C/YCR031C/YIL069C/YPL090C/YDR025W/YER074W/YDR450W/YML026C/YEL026W/YGR118W/YER102W/YBR048W/YBL072C/YML063W/YLR068W/YOR310C/YBR181C/YLR435W/YPR132W/YBR247C/YLR441C/YOR004W/YNL308C/YDR449C/YHL015W/YDR021W/YNR054C/YOR294W/YIL019W/YDR299W/YDL060W/YGR271C-A/YKL099C/YGR103W/YPL266W/YDL148C/YCL059C/YBL004W/YDR32…
YPS606	H2O2	GO:0000054	ribosomal subunit export from nucleus	69	0.69148	2.59168	1.27805e-10	1.79034e-08	1.47761e-08	1177	tags=62%, list=19%, signal=51%	YOR167C/YGR214W/YGL135W/YLR048W/YJR123W/YCR047C/YMR230W/YDL229W/YOR293W/YOL040C/YKR094C/YOL121C/YGL123W/YDR450W/YIL148W/YML026C/YNL302C/YER131W/YNL209W/YKL009W/YPL239W/YNL178W/YLR264W/YDR091C/YLR074C/YDR101C/YLR293C/YOR294W/YGL189C/YHR088W/YPL146C/YDR361C/YIR026C/YHR170W/YNL227C/YFR001W/YPL093W/YGR245C/YGL099W/YPL220W/YER006W/YNR053C/YKL143W
YPS606	H2O2	GO:0033750	ribosome localization	70	0.687506	2.59177	1.3883e-10	1.79518e-08	1.48161e-08	1177	tags=61%, list=19%, signal=50%	YOR167C/YGR214W/YGL135W/YLR048W/YJR123W/YCR047C/YMR230W/YDL229W/YOR293W/YOL040C/YKR094C/YOL121C/YGL123W/YDR450W/YIL148W/YML026C/YNL302C/YER131W/YNL209W/YKL009W/YPL239W/YNL178W/YLR264W/YDR091C/YLR074C/YDR101C/YLR293C/YOR294W/YGL189C/YHR088W/YPL146C/YDR361C/YIR026C/YHR170W/YNL227C/YFR001W/YPL093W/YGR245C/YGL099W/YPL220W/YER006W/YNR053C/YKL143W
YPS606	H2O2	GO:0140053	mitochondrial gene expression	160	-0.561525	-2.19294	9.41399e-10	1.13035e-07	9.32905e-08	2036	tags=72%, list=32%, signal=50%	YCR071C/YMR282C/YKL170W/YOR187W/YNL081C/YML129C/YNR037C/YDR282C/YGL068W/YCR046C/YOL114C/YMR286W/YDR405W/YGR165W/YDL202W/YML025C/YCR065W/YGL129C/YDR115W/YBR268W/YNL252C/YLR204W/YPR100W/YKL167C/YNL122C/YNL177C/YMR098C/YBL038W/YGR150C/YDR175C/YDR116C/YGR215W/YNL284C/YHR038W/YDL045W-A/YJL102W/YBR122C/YER050C/YDR337W/YKL194C/YKL138C/YDR041W/YJR101W/YDR494W/YPL173W/YBR185C/YMR257C/YEL050C/YBL090W/YLR20…
YPS606	H2O2	GO:0006281	DNA repair	308	-0.459511	-1.93454	5.30581e-09	5.94605e-07	4.90741e-07	2187	tags=54%, list=35%, signal=37%	YDR191W/YBR089C-A/YLR265C/YPR135W/YOR191W/YDR092W/YBL019W/YNL215W/YGL168W/YHR056C/YBL088C/YDL059C/YOL094C/YHR099W/YEL037C/YBR272C/YGL048C/YHR120W/YML069W/YLR032W/YDL074C/YDR363W/YDR014W-A/YJR035W/YOR346W/YEL018W/YDR004W/YDL154W/YPL008W/YOR023C/YFR038W/YOL086W-A/YOR259C/YOL095C/YJR082C/YMR167W/YGL092W/YDR419W/YBR289W/YKL113C/YER116C/YPL164C/YKL108W/YDR227W/YPL046C/YPR056W/YNL133C/YOR141C/YGL094C/Y…
YPS606	H2O2	GO:0032543	mitochondrial translation	134	-0.569145	-2.17613	9.09075e-09	9.55097e-07	7.88264e-07	2036	tags=77%, list=32%, signal=53%	YCR071C/YMR282C/YKL170W/YOR187W/YNL081C/YML129C/YNR037C/YDR282C/YGL068W/YCR046C/YOL114C/YMR286W/YDR405W/YGR165W/YDL202W/YML025C/YGL129C/YDR115W/YBR268W/YNL252C/YLR204W/YPR100W/YKL167C/YNL122C/YNL177C/YBL038W/YDR175C/YDR116C/YGR215W/YNL284C/YHR038W/YDL045W-A/YJL102W/YBR122C/YER050C/YDR337W/YKL194C/YKL138C/YDR041W/YJR101W/YDR494W/YPL173W/YBR185C/YMR257C/YEL050C/YBL090W/YLR203C/YPL097W/YMR158W/YHR14…
YPS606	H2O2	GO:0006974	DNA damage response	351	-0.446415	-1.90755	1.1323e-08	1.11964e-06	9.24067e-07	2187	tags=51%, list=35%, signal=35%	YDR191W/YBR089C-A/YLR265C/YPR135W/YOR191W/YDR092W/YBL019W/YBL051C/YNL215W/YBR173C/YGL168W/YHR056C/YDR283C/YBL088C/YDL059C/YOL094C/YHR099W/YEL037C/YBR272C/YGL048C/YHR120W/YNL085W/YML069W/YLR032W/YDL074C/YDR363W/YDR014W-A/YJR035W/YOR346W/YEL018W/YDR004W/YDL154W/YPL008W/YMR114C/YOR023C/YFR038W/YOL086W-A/YOR259C/YOL095C/YJR082C/YMR167W/YGL092W/YDR419W/YBR289W/YKL113C/YER116C/YPL164C/YKL108W/YDL156W/Y…
YPS606	H2O2	GO:0046390	ribose phosphate biosynthetic process	64	0.65707	2.43945	2.80368e-08	2.61832e-06	2.16096e-06	1245	tags=70%, list=20%, signal=57%	YNL333W/YJL116C/YDR454C/YKR043C/YPR020W/YML106W/YMR217W/YBL068W/YDL004W/YLR432W/YBL039C/YML081C-A/YGL234W/YKL216W/YDR298C/YDR377W/YDR226W/YJR105W/YML056C/YBL099W/YKL181W/YML022W/YLR295C/YHL011C/YHR128W/YKL016C/YPR062W/YNR012W/YBR039W/YMR120C/YER099C/YPL271W/YJR103W/YPL078C/YDL185W/YJL130C/YDR322C-A/YMR271C/YLR359W/YDR399W/YOL061W/YNL220W/YKL024C/YJR109C/YJR121W
YPS606	H2O2	GO:0000028	ribosomal small subunit assembly	25	0.815392	2.48694	3.98068e-08	3.52186e-06	2.90667e-06	623	tags=72%, list=10%, signal=65%	YOR167C/YGR214W/YLR048W/YHR021C/YJR123W/YJL191W/YOR369C/YML024W/YCR031C/YOL040C/YDR025W/YOL121C/YDR447C/YNL302C/YBR048W/YLR167W/YLR264W/YNR054C
YPS606	H2O2	GO:0000460	maturation of 5.8S rRNA	92	0.574332	2.30117	6.57242e-08	5.26107e-06	4.34208e-06	1914	tags=72%, list=31%, signal=51%	YKR057W/YGR214W/YLR048W/YDR500C/YCR047C/YJL136C/YDR450W/YML026C/YLR185W/YJL177W/YKL180W/YOR310C/YNL002C/YER126C/YKR081C/YOL077C/YBR247C/YOR004W/YNL308C/YLR293C/YDR449C/YKL021C/YNR054C/YOR294W/YGR095C/YHR088W/YKL099C/YGR103W/YDL148C/YMR049C/YAL025C/YGL078C/YCL059C/YBL004W/YHR081W/YGR251W/YCR057C/YFR001W/YDL153C/YOR272W/YLR186W/YHR052W/YLR222C/YPR144C/YER082C/YGL171W/YHR169W/YNR024W/YML093W/YPR112C…
YPS606	H2O2	GO:0000466	maturation of 5.8S rRNA from tricistronic rRNA transcript (SSU-rRNA, 5.8S rRNA, LSU-rRNA)	92	0.574332	2.30117	6.57242e-08	5.26107e-06	4.34208e-06	1914	tags=72%, list=31%, signal=51%	YKR057W/YGR214W/YLR048W/YDR500C/YCR047C/YJL136C/YDR450W/YML026C/YLR185W/YJL177W/YKL180W/YOR310C/YNL002C/YER126C/YKR081C/YOL077C/YBR247C/YOR004W/YNL308C/YLR293C/YDR449C/YKL021C/YNR054C/YOR294W/YGR095C/YHR088W/YKL099C/YGR103W/YDL148C/YMR049C/YAL025C/YGL078C/YCL059C/YBL004W/YHR081W/YGR251W/YCR057C/YFR001W/YDL153C/YOR272W/YLR186W/YHR052W/YLR222C/YPR144C/YER082C/YGL171W/YHR169W/YNR024W/YML093W/YPR112C…
YPS606	H2O2	GO:0019953	sexual reproduction	404	-0.412052	-1.77429	1.32356e-07	1.01132e-05	8.34666e-06	1325	tags=35%, list=21%, signal=30%	YHR090C/YIL132C/YOR298W/YER179W/YOR368W/YLR120C/YMR017W/YCR093W/YDR260C/YAL018C/YFL003C/YJL074C/YNL102W/YEL032W/YMR001C/YCL055W/YDR356W/YPR019W/YDR446W/YER173W/YLR394W/YNL188W/YGR179C/YCL027W/YDR104C/YNL098C/YBL023C/YCR092C/YJL187C/YGL071W/YER132C/YBR098W/YKL178C/YAR007C/YHL023C/YLR227C/YKL089W/YNL088W/YCR091W/YFR031C/YCR086W/YDR386W/YGL075C/YLR320W/YHR014W/YPR054W/YLR272C/YOL048C/YLR341W/YBL058W…
YPS606	H2O2	GO:0022414	reproductive process	468	-0.401471	-1.76452	2.48287e-07	1.81465e-05	1.49768e-05	1325	tags=34%, list=21%, signal=29%	YHR090C/YIL132C/YOR298W/YER179W/YOR368W/YLR120C/YMR017W/YCR093W/YDR260C/YAL018C/YFL003C/YJL074C/YIR002C/YNL102W/YEL032W/YMR001C/YCL055W/YDR356W/YPR019W/YDR446W/YPL016W/YER173W/YLR394W/YNL188W/YGR179C/YCL027W/YDR104C/YJL176C/YNL098C/YBL023C/YCR092C/YJL187C/YGL071W/YMR106C/YER132C/YBR098W/YKL178C/YAR007C/YHL023C/YLR227C/YKL089W/YNL088W/YCR091W/YFR031C/YCR086W/YDR386W/YGL075C/YLR320W/YHR014W/YKL189W…
YPS606	H2O2	GO:1903046	meiotic cell cycle process	262	-0.451467	-1.87665	3.28956e-07	2.21443e-05	1.82762e-05	1313	tags=39%, list=21%, signal=32%	YIL132C/YOR298W/YER179W/YOR368W/YMR017W/YDR260C/YAL018C/YFL003C/YJL074C/YNL102W/YEL032W/YMR001C/YPR019W/YDR446W/YER173W/YLR394W/YDR104C/YNL098C/YBL023C/YCR092C/YJL187C/YGL071W/YER132C/YBR098W/YAR007C/YLR227C/YKL089W/YNL088W/YFR031C/YCR086W/YDR386W/YGL075C/YLR320W/YPR054W/YLR272C/YOL048C/YLR341W/YBL058W/YML032C/YGL163C/YDR325W/YMR076C/YJL019W/YMR224C/YPL153C/YJL168C/YDR273W/YBR136W/YNL082W/YPR120C…
YPS606	H2O2	GO:0051321	meiotic cell cycle	313	-0.429605	-1.81103	3.29332e-07	2.21443e-05	1.82762e-05	1325	tags=37%, list=21%, signal=31%	YHR090C/YIL132C/YOR298W/YER179W/YOR368W/YMR017W/YDR260C/YAL018C/YFL003C/YJL074C/YNL102W/YEL032W/YMR001C/YCL055W/YPR019W/YDR446W/YER173W/YLR394W/YGR179C/YDR104C/YNL098C/YBL023C/YCR092C/YJL187C/YGL071W/YER132C/YBR098W/YAR007C/YHL023C/YLR227C/YKL089W/YNL088W/YFR031C/YCR086W/YDR386W/YGL075C/YLR320W/YHR014W/YPR054W/YLR272C/YOL048C/YLR341W/YBL058W/YML032C/YGL163C/YDR325W/YMR076C/YNL018C/YJL019W/YMR224C…
YPS606	H2O2	GO:0006302	double-strand break repair	144	-0.519138	-2.00616	3.73282e-07	2.41341e-05	1.99184e-05	1779	tags=53%, list=28%, signal=39%	YGL092W/YBR289W/YKL113C/YKL108W/YDR227W/YNL133C/YOR141C/YDR369C/YLR288C/YIL126W/YAL019W/YNL312W/YOR005C/YML061C/YGL113W/YOR033C/YFR027W/YPL127C/YIL132C/YER179W/YOR368W/YJL074C/YIR002C/YNL102W/YEL032W/YPR019W/YDR446W/YBL023C/YMR106C/YBR098W/YLR442C/YAR007C/YOL087C/YDR386W/YLR320W/YPL167C/YHR154W/YDR363W-A/YML032C/YGL163C/YDL102W/YMR076C/YMR137C/YDL101C/YMR224C/YNL262W/YLR007W/YCR014C/YJL092W/YBR27…
YPS606	H2O2	GO:0000470	maturation of LSU-rRNA	70	0.60514	2.28126	6.96986e-07	4.33938e-05	3.58139e-05	1160	tags=61%, list=19%, signal=51%	YIL133C/YKL006W/YNL069C/YGL135W/YDL136W/YDR500C/YPL211W/YEL026W/YLL045C/YLR185W/YGL076C/YER131W/YJL177W/YKL180W/YNL002C/YER126C/YKR081C/YOL077C/YNL110C/YLR435W/YHL033C/YHL001W/YKL021C/YPL198W/YHR040W/YGL189C/YDR412W/YHR088W/YDL191W/YGR103W/YOL041C/YMR049C/YAL025C/YGL078C/YPL146C/YDL208W/YNR046W/YOL144W/YPL043W/YOR272W/YPL220W/YER006W/YHR052W
YPS606	H2O2	GO:0019693	ribose phosphate metabolic process	98	0.545929	2.20234	9.00461e-07	5.40598e-05	4.46168e-05	1245	tags=63%, list=20%, signal=52%	YNL333W/YJL116C/YOR344C/YDR454C/YKR043C/YPR020W/YML106W/YJL052W/YMR217W/YBL068W/YDL004W/YLR432W/YBL039C/YML081C-A/YGL234W/YOR393W/YPL281C/YDR050C/YKL216W/YDR298C/YDR377W/YDR226W/YAL038W/YJR105W/YHR174W/YML056C/YBL099W/YKL181W/YBR196C/YGR240C/YML022W/YLR295C/YGL253W/YHL011C/YHR128W/YKL016C/YKL060C/YPR062W/YNR012W/YBR039W/YGR192C/YMR120C/YER099C/YJR009C/YPL271W/YJR103W/YPL078C/YKL152C/YDL185W/YMR20…
YPS606	H2O2	GO:0009260	ribonucleotide biosynthetic process	58	0.637259	2.30904	1.16012e-06	6.50056e-05	5.36506e-05	1245	tags=67%, list=20%, signal=54%	YNL333W/YJL116C/YDR454C/YPR020W/YML106W/YMR217W/YDL004W/YLR432W/YBL039C/YML081C-A/YGL234W/YKL216W/YDR298C/YDR377W/YDR226W/YJR105W/YML056C/YBL099W/YML022W/YLR295C/YHR128W/YKL016C/YPR062W/YNR012W/YBR039W/YMR120C/YPL271W/YJR103W/YPL078C/YDL185W/YJL130C/YDR322C-A/YMR271C/YLR359W/YDR399W/YNL220W/YKL024C/YJR109C/YJR121W
YPS606	H2O2	GO:0000479	endonucleolytic cleavage of tricistronic rRNA transcript (SSU-rRNA, 5.8S rRNA, LSU-rRNA)	59	0.627876	2.29428	1.12742e-06	6.50056e-05	5.36506e-05	1384	tags=61%, list=22%, signal=48%	YKR057W/YGR214W/YLR048W/YHR021C/YDR500C/YCR047C/YJL136C/YDR450W/YML026C/YLR185W/YJL177W/YKL180W/YOR310C/YOL077C/YBR247C/YOR004W/YNL308C/YDR449C/YNR054C/YOR294W/YDL060W/YKL099C/YDL148C/YGL078C/YCL059C/YBL004W/YGR251W/YCR057C/YFR001W/YDL153C/YLR186W/YLR222C/YPR144C/YER082C/YGL171W/YHR169W
YPS606	H2O2	GO:0071826	protein-RNA complex organization	173	0.459169	1.9866	1.46907e-06	7.96616e-05	6.57466e-05	1155	tags=38%, list=18%, signal=32%	YJL138C/YOR167C/YKL006W/YGR214W/YLR048W/YHR021C/YJR123W/YLR325C/YJL191W/YOR369C/YPL143W/YML024W/YCR031C/YOL040C/YDR025W/YKR094C/YOL121C/YPL211W/YDR447C/YIL148W/YDR418W/YNL302C/YEL054C/YML073C/YBR048W/YOL127W/YKR059W/YLR167W/YPL131W/YGR085C/YKR081C/YPR102C/YLR340W/YMR260C/YOL077C/YLR448W/YLR264W/YLR075W/YHL001W/YPR182W/YKL021C/YNR054C/YHR040W/YPL119C/YLR221C/YOR204W/YNL182C/YLL026W/YPR163C/YOR063W…
YPS606	H2O2	GO:0022618	protein-RNA complex assembly	166	0.463154	1.9948	1.53297e-06	8.05288e-05	6.64623e-05	1155	tags=39%, list=18%, signal=32%	YJL138C/YOR167C/YKL006W/YGR214W/YLR048W/YHR021C/YJR123W/YLR325C/YJL191W/YOR369C/YPL143W/YML024W/YCR031C/YOL040C/YDR025W/YKR094C/YOL121C/YPL211W/YDR447C/YIL148W/YDR418W/YNL302C/YEL054C/YML073C/YBR048W/YOL127W/YKR059W/YLR167W/YPL131W/YGR085C/YKR081C/YPR102C/YLR340W/YMR260C/YOL077C/YLR448W/YLR264W/YLR075W/YHL001W/YPR182W/YKL021C/YNR054C/YHR040W/YPL119C/YLR221C/YOR204W/YNL182C/YPR163C/YOR063W/YIR005W…
YPS606	H2O2	GO:0006260	DNA replication	151	-0.491797	-1.91211	4.62439e-06	0.000235563	0.000194416	1819	tags=48%, list=29%, signal=35%	YBR276C/YOL086W-A/YDR419W/YKL113C/YDR303C/YER143W/YKL108W/YJL194W/YLL004W/YML065W/YNL312W/YML061C/YLR117C/YBL035C/YGR048W/YJR006W/YGL113W/YFR027W/YDR296W/YER129W/YIR002C/YNL102W/YGR270W/YEL032W/YBR274W/YPR019W/YPL016W/YDL126C/YBL023C/YCR092C/YPR164W/YBR098W/YDL164C/YLR442C/YAR007C/YNL088W/YLR320W/YCL061C/YPL167C/YOR080W/YDL102W/YDR110W/YDL101C/YNL262W/YPL153C/YBR275C/YIL150C/YJL168C/YMR078C/YBR13…
YPS606	H2O2	GO:0008643	carbohydrate transport	46	-0.664904	-2.14695	6.20585e-06	0.000306825	0.000253229	683	tags=35%, list=11%, signal=31%	YPR026W/YPR115W/YEL069C/YDL194W/YNL318C/YHR094C/YNR072W/YDR277C/YOL156W/YFR053C/YDL245C/YDR536W/YDR342C/YHR096C/YFL011W/YDL247W
YPS606	H2O2	GO:0034219	carbohydrate transmembrane transport	38	-0.694861	-2.14121	6.5053e-06	0.00031244	0.000257864	454	tags=39%, list=7%, signal=37%	YPR115W/YEL069C/YDL194W/YNL318C/YHR094C/YNR072W/YDR277C/YOL156W/YFR053C/YDL245C/YDR536W/YDR342C/YHR096C/YFL011W/YDL247W
YPS606	H2O2	GO:0006261	DNA-templated DNA replication	132	-0.505493	-1.93555	6.94934e-06	0.000324495	0.000267814	1557	tags=45%, list=25%, signal=34%	YLL004W/YML065W/YNL312W/YML061C/YLR117C/YBL035C/YGR048W/YJR006W/YGL113W/YDR296W/YER129W/YIR002C/YNL102W/YGR270W/YEL032W/YBR274W/YPR019W/YPL016W/YDL126C/YBL023C/YCR092C/YPR164W/YBR098W/YDL164C/YAR007C/YNL088W/YLR320W/YCL061C/YDL102W/YDR110W/YDL101C/YNL262W/YPL153C/YBR275C/YIL150C/YJL168C/YMR078C/YBR136W/YKL112W/YPR120C/YGL207W/YDR217C/YGR109C/YDR310C/YOL090W/YGL201C/YFL036W/YLR103C/YLR430W/YOR144C…
YPS606	H2O2	GO:0009201	ribonucleoside triphosphate biosynthetic process	27	0.741956	2.33906	1.05228e-05	0.000478076	0.000394567	1245	tags=81%, list=20%, signal=66%	YJL116C/YPR020W/YDL004W/YLR432W/YBL039C/YML081C-A/YDR298C/YDR377W/YML056C/YBL099W/YLR295C/YKL016C/YNR012W/YBR039W/YPL271W/YJR103W/YPL078C/YDL185W/YJL130C/YDR322C-A/YJR109C/YJR121W
YPS606	H2O2	GO:0009259	ribonucleotide metabolic process	91	0.52501	2.0959	1.38995e-05	0.000614871	0.000507468	1245	tags=62%, list=20%, signal=50%	YNL333W/YJL116C/YOR344C/YDR454C/YPR020W/YML106W/YJL052W/YMR217W/YDL004W/YLR432W/YBL039C/YML081C-A/YGL234W/YOR393W/YPL281C/YDR050C/YKL216W/YDR298C/YDR377W/YDR226W/YAL038W/YJR105W/YHR174W/YML056C/YBL099W/YBR196C/YGR240C/YML022W/YLR295C/YGL253W/YHR128W/YKL016C/YKL060C/YPR062W/YNR012W/YBR039W/YGR192C/YMR120C/YJR009C/YPL271W/YJR103W/YPL078C/YKL152C/YDL185W/YMR205C/YJL130C/YDR322C-A/YMR271C/YLR359W/YDR…
YPS606	H2O2	GO:0000027	ribosomal large subunit assembly	44	0.656876	2.23264	1.52668e-05	0.000658039	0.000543095	1216	tags=66%, list=19%, signal=54%	YKL006W/YPL143W/YKR094C/YPL211W/YIL148W/YDR418W/YEL054C/YML073C/YOL127W/YPL131W/YGR085C/YKR081C/YPR102C/YLR340W/YOL077C/YLR448W/YLR075W/YHL001W/YKL021C/YLR221C/YNL182C/YOR063W/YLR009W/YHR197W/YLL008W/YIR026C/YPL093W/YGL099W/YCR072C
YPS606	H2O2	GO:0051168	nuclear export	134	0.450854	1.8763	1.91711e-05	0.000805666	0.000664935	1320	tags=39%, list=21%, signal=31%	YOR167C/YGR214W/YGL135W/YLR048W/YJR123W/YCR047C/YMR230W/YDL229W/YOR293W/YOL040C/YKR094C/YOL121C/YGL123W/YDR450W/YIL148W/YML026C/YNL302C/YER131W/YNL209W/YKL009W/YPL239W/YNL178W/YLR264W/YDR091C/YLR074C/YBR247C/YDR101C/YBR118W/YLR293C/YOR294W/YPR080W/YGL189C/YHR088W/YIR005W/YPL146C/YDR361C/YIR026C/YHR170W/YNL227C/YFR001W/YPL093W/YGR245C/YGL099W/YPL220W/YER006W/YNR053C/YKL143W/YCR073W-A/YER036C/YDL08…
YPS606	H2O2	GO:0009165	nucleotide biosynthetic process	100	0.497133	2.00885	2.08214e-05	0.000843704	0.000696328	1506	tags=58%, list=24%, signal=45%	YNL333W/YJL116C/YDR454C/YPR020W/YJL026W/YML106W/YMR217W/YBL068W/YDL004W/YLR432W/YBL039C/YML081C-A/YBR252W/YBL098W/YGR180C/YGL234W/YKL216W/YDR298C/YDR377W/YDR226W/YJR105W/YML056C/YBL099W/YKL181W/YML022W/YLR295C/YHL011C/YHR128W/YKL016C/YPR062W/YNR012W/YBR039W/YMR120C/YER099C/YLR209C/YPL271W/YJR103W/YPL078C/YCL050C/YDL185W/YJL130C/YDR322C-A/YMR271C/YLR359W/YDR399W/YOL061W/YLR043C/YNL220W/YDR428C/YKL…
YPS606	H2O2	GO:0000278	mitotic cell cycle	335	-0.394296	-1.67256	2.108e-05	0.000843704	0.000696328	2063	tags=46%, list=33%, signal=33%	YOR262W/YPL209C/YPL179W/YLR314C/YPL174C/YGL216W/YDL188C/YDL074C/YOL006C/YKL101W/YOR249C/YHR129C/YNL068C/YDR363W/YNL164C/YAL041W/YIL046W/YDL028C/YML064C/YPL008W/YDR253C/YGL003C/YDL155W/YJL030W/YDR420W/YDR218C/YIL031W/YLR361C/YMR198W/YMR199W/YLL003W/YKR083C/YOR233W/YNL271C/YFR040W/YKL108W/YOL069W/YER155C/YML034W/YMR273C/YKL048C/YJL194W/YLR045C/YFR003C/YGL190C/YLR353W/YLR319C/YLR288C/YMR109W/YKR072C…
YPS606	H2O2	GO:0000725	recombinational repair	92	-0.540333	-1.96653	2.22356e-05	0.000869256	0.000717417	1853	tags=55%, list=30%, signal=40%	YDR004W/YOR023C/YOL095C/YBR289W/YKL108W/YDR369C/YLR288C/YNL312W/YML061C/YGL113W/YIL132C/YER179W/YJL074C/YIR002C/YEL032W/YPR019W/YDR446W/YBL023C/YPR164W/YMR106C/YAR007C/YOL087C/YDR386W/YLR320W/YPL167C/YDR363W-A/YML032C/YGL163C/YMR224C/YLR007W/YJL092W/YOR328W/YIL150C/YMR078C/YJL142C/YPL022W/YDR440W/YDR334W/YLR376C/YPL194W/YGL201C/YLR103C/YOR144C/YDR180W/YLR274W/YLR383W/YNL250W/YLR247C/YDR076W/YMR19…
YPS606	H2O2	GO:0000463	maturation of LSU-rRNA from tricistronic rRNA transcript (SSU-rRNA, 5.8S rRNA, LSU-rRNA)	54	0.580999	2.0841	2.71952e-05	0.00102052	0.00084226	1233	tags=61%, list=20%, signal=50%	YDL136W/YDR500C/YPL211W/YLR185W/YGL076C/YER131W/YJL177W/YKL180W/YNL002C/YER126C/YKR081C/YOL077C/YNL110C/YLR435W/YKL021C/YPL198W/YHR040W/YGL189C/YDR412W/YHR088W/YDL191W/YGR103W/YOL041C/YMR049C/YAL025C/YGL078C/YPL146C/YOL144W/YPL043W/YOR272W/YER006W/YHR052W/YLR276C
YPS606	H2O2	GO:1901293	nucleoside phosphate biosynthetic process	126	0.458044	1.87481	2.73191e-05	0.00102052	0.00084226	1565	tags=54%, list=25%, signal=41%	YNL333W/YJL116C/YNL141W/YDR454C/YFL045C/YPR020W/YJL026W/YML106W/YMR217W/YBL068W/YDL004W/YLR432W/YBL039C/YML081C-A/YBR252W/YBL098W/YGR180C/YGL234W/YKL216W/YDR298C/YDR377W/YDR226W/YJR105W/YML056C/YBL099W/YKL181W/YML022W/YLR295C/YHL011C/YHR128W/YER003C/YKL016C/YPR062W/YNR012W/YBR039W/YMR120C/YER099C/YLR209C/YPL271W/YJR103W/YPL078C/YCL050C/YDL185W/YJL130C/YDR322C-A/YMR271C/YLR359W/YMR084W/YIL083C/YDL…
YPS606	H2O2	GO:0009311	oligosaccharide metabolic process	31	-0.706199	-2.1005	2.80902e-05	0.00102651	0.000847206	1001	tags=48%, list=16%, signal=41%	YBR001C/YMR196W/YBR298C/YML100W/YJL216C/YBR126C/YDR074W/YPR026W/YMR105C/YGL156W/YBR297W/YBR299W/YIL172C/YJL221C/YDL247W
YPS606	H2O2	GO:0009145	purine nucleoside triphosphate biosynthetic process	21	0.745888	2.17962	3.37964e-05	0.00115942	0.000956898	1012	tags=76%, list=16%, signal=64%	YJL116C/YPR020W/YDL004W/YLR432W/YML081C-A/YDR298C/YDR377W/YML056C/YBL099W/YLR295C/YKL016C/YBR039W/YPL271W/YPL078C/YDL185W/YDR322C-A
YPS606	H2O2	GO:0009206	purine ribonucleoside triphosphate biosynthetic process	21	0.745888	2.17962	3.37964e-05	0.00115942	0.000956898	1012	tags=76%, list=16%, signal=64%	YJL116C/YPR020W/YDL004W/YLR432W/YML081C-A/YDR298C/YDR377W/YML056C/YBL099W/YLR295C/YKL016C/YBR039W/YPL271W/YPL078C/YDL185W/YDR322C-A
YPS606	H2O2	GO:1903047	mitotic cell cycle process	317	-0.39611	-1.67353	3.3252e-05	0.00115942	0.000956898	2014	tags=45%, list=32%, signal=32%	YPL174C/YGL216W/YDL188C/YDL074C/YOL006C/YKL101W/YOR249C/YHR129C/YNL068C/YDR363W/YNL164C/YAL041W/YIL046W/YDL028C/YML064C/YPL008W/YGL003C/YDL155W/YJL030W/YDR420W/YDR218C/YIL031W/YLR361C/YMR198W/YMR199W/YLL003W/YOR233W/YNL271C/YFR040W/YKL108W/YOL069W/YER155C/YML034W/YMR273C/YKL048C/YJL194W/YLR045C/YFR003C/YGL190C/YLR353W/YLR319C/YLR288C/YMR109W/YNL298W/YJL013C/YML065W/YGL060W/YDL089W/YGR108W/YAL047C…
YPS606	H2O2	GO:0051726	regulation of cell cycle	275	-0.404867	-1.69736	3.7095e-05	0.00124713	0.00102929	2115	tags=47%, list=34%, signal=33%	YMR135C/YDR283C/YBL088C/YHR166C/YPL209C/YGR092W/YPL179W/YJL106W/YGL216W/YDL074C/YHR119W/YKL101W/YOR249C/YHR129C/YNL068C/YDR363W/YNL164C/YAL041W/YDL028C/YML064C/YPL008W/YDR253C/YGL003C/YDL155W/YJL030W/YIL031W/YLR361C/YMR198W/YDR303C/YMR199W/YKR083C/YOR233W/YBL056W/YKL108W/YDL156W/YER155C/YMR273C/YJL194W/YLR182W/YFR003C/YGL190C/YDR293C/YLR288C/YKR072C/YNL298W/YJL013C/YML065W/YDL089W/YGR108W/YAL047C…
YPS606	H2O2	GO:0000023	maltose metabolic process	14	-0.83088	-2.04753	5.04203e-05	0.00166189	0.0013716	200	tags=50%, list=3%, signal=49%	YBR298C/YJL216C/YBR297W/YBR299W/YIL172C/YJL221C/YDL247W
YPS606	H2O2	GO:0000447	endonucleolytic cleavage in ITS1 to separate SSU-rRNA from 5.8S rRNA and LSU-rRNA from tricistronic rRNA transcript (SSU-rRNA, 5.8S rRNA, LSU-rRNA)	44	0.637987	2.16844	5.14541e-05	0.00166335	0.0013728	1675	tags=73%, list=27%, signal=54%	YKR057W/YGR214W/YLR048W/YCR047C/YJL136C/YDR450W/YML026C/YOR310C/YBR247C/YOR004W/YNL308C/YDR449C/YNR054C/YOR294W/YKL099C/YDL148C/YCL059C/YBL004W/YGR251W/YCR057C/YFR001W/YDL153C/YLR186W/YLR222C/YPR144C/YER082C/YGL171W/YHR169W/YML093W/YPR112C/YJL010C/YJR002W
YPS606	H2O2	GO:0006913	nucleocytoplasmic transport	184	0.402615	1.78013	5.54161e-05	0.00172508	0.00142375	1349	tags=36%, list=22%, signal=29%	YOR167C/YGR214W/YGL135W/YLR048W/YJR123W/YCR047C/YMR230W/YDL229W/YOR293W/YOL040C/YER110C/YKR094C/YOL121C/YGL123W/YDR450W/YIL148W/YML026C/YNL302C/YER131W/YNL209W/YOR230W/YKL009W/YNL007C/YPL239W/YER009W/YNL178W/YLR264W/YDR091C/YLR074C/YNL064C/YBR247C/YDR101C/YBR118W/YLR293C/YOR294W/YKR092C/YPR080W/YGL189C/YOL032W/YHR088W/YLL024C/YDL063C/YIR005W/YPL146C/YDR361C/YIR026C/YHR170W/YLR437C/YNL227C/YFR001W…
YPS606	H2O2	GO:0051169	nuclear transport	184	0.402615	1.78013	5.54161e-05	0.00172508	0.00142375	1349	tags=36%, list=22%, signal=29%	YOR167C/YGR214W/YGL135W/YLR048W/YJR123W/YCR047C/YMR230W/YDL229W/YOR293W/YOL040C/YER110C/YKR094C/YOL121C/YGL123W/YDR450W/YIL148W/YML026C/YNL302C/YER131W/YNL209W/YOR230W/YKL009W/YNL007C/YPL239W/YER009W/YNL178W/YLR264W/YDR091C/YLR074C/YNL064C/YBR247C/YDR101C/YBR118W/YLR293C/YOR294W/YKR092C/YPR080W/YGL189C/YOL032W/YHR088W/YLL024C/YDL063C/YIR005W/YPL146C/YDR361C/YIR026C/YHR170W/YLR437C/YNL227C/YFR001W…
YPS606	H2O2	GO:0140694	non-membrane-bounded organelle assembly	163	0.412743	1.76643	8.32536e-05	0.00254453	0.00210006	1065	tags=33%, list=17%, signal=28%	YOR167C/YKL006W/YGR214W/YLR048W/YHR021C/YJR123W/YJL191W/YOR369C/YPL143W/YML024W/YCR031C/YOL040C/YDR025W/YKR094C/YOL121C/YPL211W/YDR447C/YIL148W/YDR418W/YNL302C/YEL054C/YML073C/YBR048W/YER131W/YOL127W/YLR167W/YPL131W/YGL008C/YGR085C/YKR081C/YPR102C/YLR340W/YOL077C/YLR448W/YLR264W/YLR075W/YHL001W/YKL021C/YOR276W/YNR054C/YGL189C/YLR221C/YNL182C/YOR063W/YLR009W/YHR197W/YLL008W/YIR026C/YCR057C/YFL037W…
YPS606	H2O2	GO:0005984	disaccharide metabolic process	28	-0.715071	-2.06773	9.36367e-05	0.00271385	0.0022398	852	tags=46%, list=14%, signal=40%	YBR001C/YBR298C/YML100W/YJL216C/YBR126C/YDR074W/YPR026W/YMR105C/YBR297W/YBR299W/YIL172C/YJL221C/YDL247W
YPS606	H2O2	GO:0006164	purine nucleotide biosynthetic process	67	0.542961	2.03657	9.26168e-05	0.00271385	0.0022398	1506	tags=61%, list=24%, signal=47%	YNL333W/YJL116C/YDR454C/YPR020W/YMR217W/YBL068W/YDL004W/YLR432W/YML081C-A/YBL098W/YGL234W/YDR298C/YDR377W/YDR226W/YJR105W/YML056C/YBL099W/YKL181W/YML022W/YLR295C/YHL011C/YKL016C/YBR039W/YMR120C/YER099C/YLR209C/YPL271W/YPL078C/YDL185W/YDR322C-A/YLR359W/YDR399W/YOL061W/YNL220W/YDR428C/YJR121W/YGR061C/YNL129W/YGR204W/YDR408C/YLR328W
YPS606	H2O2	GO:0010564	regulation of cell cycle process	243	-0.413272	-1.70197	9.16169e-05	0.00271385	0.0022398	2115	tags=49%, list=34%, signal=33%	YMR135C/YDR283C/YBL088C/YHR166C/YPL209C/YGR092W/YJL106W/YGL216W/YDL074C/YHR119W/YKL101W/YOR249C/YHR129C/YNL068C/YDR363W/YNL164C/YAL041W/YDL028C/YML064C/YPL008W/YGL003C/YDL155W/YJL030W/YIL031W/YLR361C/YMR198W/YDR303C/YMR199W/YKR083C/YOR233W/YKL108W/YDL156W/YER155C/YMR273C/YJL194W/YLR182W/YFR003C/YGL190C/YDR293C/YLR288C/YNL298W/YJL013C/YML065W/YDL089W/YGR108W/YAL047C/YLR127C/YGL056C/YDR201W/YBR007C…
YPS606	H2O2	GO:0007154	cell communication	418	-0.358133	-1.55059	0.000112919	0.00311176	0.00256821	2151	tags=47%, list=34%, signal=33%	YBL051C/YDR144C/YAL048C/YCR075W-A/YLR305C/YDR283C/YKL126W/YFL047W/YBL088C/YDL035C/YDL159W/YPL209C/YGR092W/YPL179W/YPL268W/YDR422C/YJL106W/YDL188C/YDL074C/YAL056W/YDL203C/YOR101W/YKL101W/YHR129C/YFR014C/YDR363W/YNL164C/YAL041W/YDL028C/YML064C/YKL168C/YNL090W/YDL206W/YKR055W/YPL008W/YGL003C/YKL166C/YML007W/YDR170C/YJL030W/YMR029C/YLR187W/YNL161W/YLR240W/YDR420W/YIL031W/YLR361C/YLR238W/YOR233W/YNL04…
YPS606	H2O2	GO:0007165	signal transduction	418	-0.358133	-1.55059	0.000112919	0.00311176	0.00256821	2151	tags=47%, list=34%, signal=33%	YBL051C/YDR144C/YAL048C/YCR075W-A/YLR305C/YDR283C/YKL126W/YFL047W/YBL088C/YDL035C/YDL159W/YPL209C/YGR092W/YPL179W/YPL268W/YDR422C/YJL106W/YDL188C/YDL074C/YAL056W/YDL203C/YOR101W/YKL101W/YHR129C/YFR014C/YDR363W/YNL164C/YAL041W/YDL028C/YML064C/YKL168C/YNL090W/YDL206W/YKR055W/YPL008W/YGL003C/YKL166C/YML007W/YDR170C/YJL030W/YMR029C/YLR187W/YNL161W/YLR240W/YDR420W/YIL031W/YLR361C/YLR238W/YOR233W/YNL04…
YPS606	H2O2	GO:0023052	signaling	418	-0.358133	-1.55059	0.000112919	0.00311176	0.00256821	2151	tags=47%, list=34%, signal=33%	YBL051C/YDR144C/YAL048C/YCR075W-A/YLR305C/YDR283C/YKL126W/YFL047W/YBL088C/YDL035C/YDL159W/YPL209C/YGR092W/YPL179W/YPL268W/YDR422C/YJL106W/YDL188C/YDL074C/YAL056W/YDL203C/YOR101W/YKL101W/YHR129C/YFR014C/YDR363W/YNL164C/YAL041W/YDL028C/YML064C/YKL168C/YNL090W/YDL206W/YKR055W/YPL008W/YGL003C/YKL166C/YML007W/YDR170C/YJL030W/YMR029C/YLR187W/YNL161W/YLR240W/YDR420W/YIL031W/YLR361C/YLR238W/YOR233W/YNL04…
YPS606	H2O2	GO:0009152	purine ribonucleotide biosynthetic process	43	0.618751	2.10352	0.000117539	0.00318682	0.00263016	1245	tags=65%, list=20%, signal=53%	YNL333W/YJL116C/YDR454C/YPR020W/YMR217W/YDL004W/YLR432W/YML081C-A/YGL234W/YDR298C/YDR377W/YDR226W/YJR105W/YML056C/YBL099W/YML022W/YLR295C/YKL016C/YBR039W/YMR120C/YPL271W/YPL078C/YDL185W/YDR322C-A/YLR359W/YDR399W/YNL220W/YJR121W
YPS606	H2O2	GO:0031669	cellular response to nutrient levels	115	-0.479902	-1.80373	0.000133183	0.00355365	0.00293291	1687	tags=48%, list=27%, signal=36%	YOR260W/YMR140W/YKL048C/YFL041W/YDR169C/YPL248C/YLR173W/YDR294C/YFL021W/YGR130C/YKL100C/YPL120W/YPL133C/YGL056C/YMR058W/YGL180W/YPL016W/YJL176C/YNL098C/YKR075C/YGL071W/YDR028C/YCR081W/YHL023C/YOR391C/YPL280W/YLR417W/YJL110C/YDR040C/YER028C/YDR043C/YGR116W/YHR186C/YBR020W/YLL040C/YGL208W/YJL089W/YOR062C/YDR128W/YDR443C/YPL230W/YAL051W/YLR155C/YLR157C/YLR158C/YLR160C/YDR009W/YDR506C/YOR173W/YGL209W…
YPS606	H2O2	GO:0072522	purine-containing compound biosynthetic process	87	0.482725	1.91044	0.000146527	0.00384862	0.00317635	1506	tags=53%, list=24%, signal=41%	YNL333W/YJL116C/YNL141W/YDR454C/YPR020W/YMR217W/YBL068W/YDL004W/YLR432W/YML081C-A/YBL098W/YGL234W/YDR298C/YDR377W/YDR226W/YJR105W/YML056C/YBL099W/YKL181W/YLR017W/YML022W/YLR295C/YHL011C/YKL016C/YBR039W/YMR120C/YER099C/YLR209C/YPL271W/YPL078C/YDL185W/YDR322C-A/YLR359W/YIL083C/YDR399W/YOL061W/YER178W/YNL220W/YDR428C/YJR121W/YGR061C/YNL129W/YGR204W/YLR153C/YDR408C/YLR328W
YPS606	H2O2	GO:0009161	ribonucleoside monophosphate metabolic process	41	0.622416	2.09885	0.000158612	0.00410195	0.00338543	1185	tags=63%, list=19%, signal=52%	YNL333W/YNL141W/YDR454C/YML106W/YMR217W/YBL068W/YLR432W/YGL234W/YKL216W/YDR226W/YJR105W/YML056C/YKL181W/YML022W/YHL011C/YHR128W/YPR062W/YNR012W/YMR120C/YER099C/YJL130C/YMR271C/YLR359W/YDR399W/YOL061W/YNL220W
YPS606	H2O2	GO:0009156	ribonucleoside monophosphate biosynthetic process	38	0.627049	2.08084	0.000187261	0.0047372	0.00390972	1185	tags=63%, list=19%, signal=52%	YNL333W/YNL141W/YML106W/YMR217W/YBL068W/YLR432W/YGL234W/YKL216W/YJR105W/YML056C/YKL181W/YML022W/YHL011C/YHR128W/YPR062W/YNR012W/YMR120C/YER099C/YJL130C/YMR271C/YLR359W/YDR399W/YOL061W/YNL220W
YPS606	H2O2	GO:0031503	protein-containing complex localization	114	0.449349	1.82478	0.000188811	0.0047372	0.00390972	1177	tags=39%, list=19%, signal=33%	YOR167C/YGR214W/YGL135W/YLR048W/YJR123W/YCR047C/YMR230W/YDL229W/YOR293W/YOL040C/YKR094C/YOL121C/YGL123W/YDR450W/YIL148W/YML026C/YNL302C/YER131W/YNL209W/YKL009W/YPL239W/YNL178W/YLR264W/YDR091C/YLR074C/YDR101C/YLR293C/YOR294W/YGL189C/YLR229C/YHR088W/YER018C/YPL146C/YDR361C/YIR026C/YHR170W/YNL227C/YFR001W/YPL093W/YGR245C/YGL099W/YPL220W/YER006W/YNR053C/YKL143W
YPS606	H2O2	GO:0006754	ATP biosynthetic process	17	0.776093	2.13373	0.000210839	0.00506316	0.00417874	1245	tags=88%, list=20%, signal=71%	YJL116C/YPR020W/YDL004W/YML081C-A/YDR298C/YDR377W/YBL099W/YLR295C/YKL016C/YBR039W/YPL271W/YPL078C/YDL185W/YDR322C-A/YJR121W
YPS606	H2O2	GO:0015986	proton motive force-driven ATP synthesis	17	0.776093	2.13373	0.000210839	0.00506316	0.00417874	1245	tags=88%, list=20%, signal=71%	YJL116C/YPR020W/YDL004W/YML081C-A/YDR298C/YDR377W/YBL099W/YLR295C/YKL016C/YBR039W/YPL271W/YPL078C/YDL185W/YDR322C-A/YJR121W
YPS606	H2O2	GO:0009142	nucleoside triphosphate biosynthetic process	31	0.650672	2.05693	0.000209914	0.00506316	0.00417874	1245	tags=71%, list=20%, signal=57%	YJL116C/YPR020W/YDL004W/YLR432W/YBL039C/YML081C-A/YDR298C/YDR377W/YML056C/YBL099W/YLR295C/YKL016C/YNR012W/YBR039W/YPL271W/YJR103W/YPL078C/YDL185W/YJL130C/YDR322C-A/YJR109C/YJR121W
YPS606	H2O2	GO:1902749	regulation of cell cycle G2/M phase transition	24	-0.704892	-1.99603	0.000218862	0.00510983	0.00421726	1693	tags=79%, list=27%, signal=58%	YKL108W/YMR273C/YJL194W/YGL190C/YLR288C/YML065W/YBR007C/YOR033C/YBR274W/YER173W/YJL187C/YCL061C/YMR224C/YNL262W/YPL194W/YML109W/YHR164C/YMR190C/YKL161C
YPS606	H2O2	GO:0051276	chromosome organization	370	-0.368759	-1.58018	0.000215945	0.00510983	0.00421726	2008	tags=46%, list=32%, signal=33%	YLR032W/YGL216W/YDL074C/YOL006C/YJL115W/YHR119W/YOR249C/YDR174W/YER105C/YDR363W/YDR014W-A/YNL164C/YDL028C/YDR004W/YDL154W/YPL008W/YGL003C/YDL155W/YJL030W/YOL095C/YGL092W/YDR419W/YIL031W/YKL113C/YER116C/YBR233W/YOL069W/YDR227W/YJL225C/YML034W/YFR003C/YMR044W/YGL190C/YOR098C/YDR369C/YLR288C/YFR013W/YAL019W/YJL013C/YNL216W/YML065W/YNL312W/YDL089W/YGR108W/YOR005C/YDR291W/YGR099W/YML061C/YBL035C/YKL01…
YPS606	H2O2	GO:0032196	transposition	62	0.530036	1.94484	0.000272835	0.00605104	0.00499406	230	tags=19%, list=4%, signal=19%	YDR034C-C/YHR214C-B/YAR009C/YGR038C-B/YPR158C-D/YBR012W-B/YJR027W/YML039W/YNL284C-A/YDR261C-D/YGR161C-D/YER138C
YPS606	H2O2	GO:0009150	purine ribonucleotide metabolic process	75	0.50198	1.91398	0.00026893	0.00605104	0.00499406	1104	tags=57%, list=18%, signal=48%	YNL333W/YJL116C/YOR344C/YDR454C/YPR020W/YJL052W/YMR217W/YDL004W/YLR432W/YML081C-A/YGL234W/YOR393W/YPL281C/YDR050C/YDR298C/YDR377W/YDR226W/YAL038W/YJR105W/YHR174W/YML056C/YBL099W/YBR196C/YGR240C/YML022W/YLR295C/YGL253W/YKL016C/YKL060C/YBR039W/YGR192C/YMR120C/YJR009C/YPL271W/YPL078C/YKL152C/YDL185W/YMR205C/YDR322C-A/YLR359W/YDR399W/YCR012W/YER178W
YPS606	H2O2	GO:0010948	negative regulation of cell cycle process	131	-0.463266	-1.7709	0.000267481	0.00605104	0.00499406	1961	tags=49%, list=31%, signal=34%	YKL101W/YHR129C/YDR363W/YNL164C/YDL028C/YML064C/YPL008W/YGL003C/YJL030W/YIL031W/YOR233W/YKL108W/YDL156W/YER155C/YJL194W/YFR003C/YGL190C/YLR288C/YJL013C/YML065W/YAL047C/YBR007C/YOR033C/YOR368W/YNL258C/YBR274W/YER173W/YJL187C/YBR098W/YJR053W/YFR031C/YDR386W/YCL061C/YHR154W/YLR272C/YGL093W/YDR325W/YDL101C/YMR224C/YNL262W/YPL153C/YBR275C/YDR507C/YJL168C/YBR136W/YGL021W/YNL201C/YDR440W/YDR217C/YPL194W…
YPS606	H2O2	GO:0045786	negative regulation of cell cycle	135	-0.45658	-1.74763	0.000273574	0.00605104	0.00499406	1961	tags=48%, list=31%, signal=34%	YKL101W/YHR129C/YDR363W/YNL164C/YDL028C/YML064C/YPL008W/YGL003C/YJL030W/YIL031W/YOR233W/YKL108W/YDL156W/YER155C/YJL194W/YFR003C/YGL190C/YLR288C/YJL013C/YML065W/YAL047C/YBR007C/YOR033C/YOR368W/YNL258C/YBR274W/YER173W/YJL187C/YBR098W/YJR053W/YFR031C/YDR386W/YCL061C/YHR154W/YLR272C/YGL093W/YJR090C/YDR325W/YDL101C/YMR224C/YNL262W/YPL153C/YBR275C/YDR507C/YJL168C/YBR136W/YGL021W/YNL201C/YDR440W/YDR217C…
YPS606	H2O2	GO:0035556	intracellular signal transduction	345	-0.366033	-1.56139	0.000281569	0.00614698	0.00507325	2232	tags=49%, list=36%, signal=33%	YGL086W/YKL092C/YOR171C/YKL176C/YJL165C/YKL116C/YDL073W/YBR158W/YBL051C/YAL048C/YCR075W-A/YLR305C/YDR283C/YKL126W/YFL047W/YBL088C/YDL159W/YPL209C/YGR092W/YPL268W/YJL106W/YDL188C/YDL074C/YAL056W/YKL101W/YHR129C/YDR363W/YNL164C/YAL041W/YDL028C/YML064C/YKL168C/YNL090W/YDL206W/YKR055W/YPL008W/YGL003C/YKL166C/YML007W/YDR170C/YJL030W/YNL161W/YLR240W/YDR420W/YIL031W/YLR361C/YOR233W/YNL047C/YIL105C/YDR37…
YPS606	H2O2	GO:0045005	DNA-templated DNA replication maintenance of fidelity	25	-0.684162	-1.93155	0.000315213	0.00679325	0.00560663	1221	tags=64%, list=19%, signal=52%	YBR274W/YCR092C/YPR164W/YBR098W/YLR320W/YCL061C/YDL102W/YDR110W/YDL101C/YNL262W/YDR217C/YOL090W/YLR430W/YDR097C/YNL273W/YHR164C
YPS606	H2O2	GO:0000724	double-strand break repair via homologous recombination	83	-0.524542	-1.89606	0.000330901	0.00704108	0.00581116	1594	tags=48%, list=25%, signal=36%	YLR288C/YNL312W/YML061C/YGL113W/YIL132C/YER179W/YJL074C/YIR002C/YEL032W/YPR019W/YDR446W/YBL023C/YMR106C/YAR007C/YOL087C/YDR386W/YLR320W/YPL167C/YDR363W-A/YML032C/YGL163C/YMR224C/YLR007W/YJL092W/YOR328W/YIL150C/YMR078C/YJL142C/YPL022W/YLR376C/YGL201C/YLR103C/YOR144C/YDR180W/YLR274W/YLR383W/YLR247C/YDR076W/YMR190C/YBR073W
YPS606	H2O2	GO:0008645	hexose transmembrane transport	25	-0.680652	-1.92164	0.000361062	0.00749315	0.00618427	454	tags=48%, list=7%, signal=45%	YEL069C/YDL194W/YNL318C/YHR094C/YNR072W/YDR277C/YOL156W/YFR053C/YDL245C/YDR342C/YHR096C/YFL011W
YPS606	H2O2	GO:0015749	monosaccharide transmembrane transport	25	-0.680652	-1.92164	0.000361062	0.00749315	0.00618427	454	tags=48%, list=7%, signal=45%	YEL069C/YDL194W/YNL318C/YHR094C/YNR072W/YDR277C/YOL156W/YFR053C/YDL245C/YDR342C/YHR096C/YFL011W
YPS606	H2O2	GO:0000075	cell cycle checkpoint signaling	104	-0.476005	-1.763	0.000395331	0.00810429	0.00668866	2260	tags=60%, list=36%, signal=39%	YDR075W/YGL086W/YKL092C/YBR158W/YBL051C/YDR283C/YBL088C/YPL209C/YDL074C/YKL101W/YHR129C/YDR363W/YNL164C/YDL028C/YML064C/YPL008W/YGL003C/YJL030W/YIL031W/YOR233W/YKL108W/YDL156W/YER155C/YJL194W/YFR003C/YGL190C/YLR288C/YJL013C/YML065W/YAL047C/YOR033C/YOR368W/YNL258C/YBR274W/YER173W/YJL187C/YBR098W/YJR053W/YDR386W/YCL061C/YHR154W/YGL093W/YDL101C/YMR224C/YNL262W/YPL153C/YDR507C/YBR136W/YGL021W/YNL201C…
YPS606	H2O2	GO:0140013	meiotic nuclear division	120	-0.460194	-1.74283	0.000415575	0.00841664	0.00694645	1313	tags=43%, list=21%, signal=35%	YIL132C/YER179W/YOR368W/YFL003C/YJL074C/YMR001C/YDR446W/YER173W/YLR394W/YJL187C/YGL071W/YBR098W/YAR007C/YKL089W/YNL088W/YCR086W/YDR386W/YGL075C/YLR320W/YLR272C/YML032C/YGL163C/YDR325W/YMR076C/YJL019W/YMR224C/YPL153C/YJL168C/YBR136W/YPR007C/YNL201C/YPL022W/YLR234W/YDR440W/YPL194W/YOR073W/YPL017C/YGR098C/YDL194W/YOR354C/YJR094C/YGR225W/YNL250W/YDR076W/YML128C/YMR190C/YLR329W/YGR044C/YBR073W/YBR186W…
YPS606	H2O2	GO:0006338	chromatin remodeling	249	-0.386855	-1.59718	0.000476529	0.00953625	0.00787049	2490	tags=55%, list=40%, signal=35%	YML010W/YEL066W/YGR002C/YDL197C/YBR202W/YGL150C/YLR052W/YOL068C/YOR304W/YNL261W/YER088C/YBR245C/YLR357W/YBR258C/YDR207C/YBR175W/YML127W/YPL139C/YPR034W/YGR056W/YBR009C/YLR015W/YIL112W/YDR191W/YBR089C-A/YOR191W/YKR008W/YNL215W/YHR056C/YER161C/YHR099W/YDL106C/YGL048C/YLR032W/YDL074C/YOL006C/YMR033W/YJL115W/YHR119W/YDR174W/YPR018W/YNL068C/YDR363W/YDR096W/YAL034C/YJR035W/YKR101W/YOR023C/YFR038W/YER05…
YPS606	H2O2	GO:0032197	retrotransposition	60	0.538647	1.97637	0.000485022	0.00959202	0.00791652	230	tags=20%, list=4%, signal=19%	YDR034C-C/YHR214C-B/YAR009C/YGR038C-B/YPR158C-D/YBR012W-B/YJR027W/YML039W/YNL284C-A/YDR261C-D/YGR161C-D/YER138C
YPS606	H2O2	GO:0009199	ribonucleoside triphosphate metabolic process	59	0.532524	1.94586	0.000501339	0.00979943	0.0080877	1295	tags=69%, list=21%, signal=56%	YJL116C/YOR344C/YPR020W/YJL052W/YDL004W/YLR432W/YBL039C/YML081C-A/YOR393W/YPL281C/YDR050C/YDR298C/YDR377W/YDR226W/YAL038W/YHR174W/YML056C/YBL099W/YBR196C/YGR240C/YLR295C/YGL253W/YKL016C/YKL060C/YNR012W/YBR039W/YGR192C/YJR009C/YPL271W/YJR103W/YPL078C/YKL152C/YDL185W/YMR205C/YJL130C/YDR322C-A/YCR012W/YER178W/YJR109C/YJR121W/YOL056W
YPS606	EtOH	GO:0031505	fungal-type cell wall organization	192	-0.609628	-2.19703	1.58392e-10	1.59642e-07	1.5195e-07	934	tags=33%, list=15%, signal=29%	YBR301W/YDR293C/YLR110C/YGR197C/YCL051W/YDR055W/YGR189C/YLR425W/YGL261C/YNL322C/YJL042W/YJL174W/YOR009W/YBR078W/YOL155C/YPR054W/YJL159W/YOL048C/YLR120C/YER033C/YIL011W/YPR030W/YFL039C/YIR039C/YLR414C/YKL164C/YLR213C/YPR149W/YGR014W/YCL048W/YNL066W/YFL020C/YBR180W/YNL194C/YKL187C/YDR074W/YLR341W/YEL049W/YAL018C/YGR032W/YOL047C/YBR067C/YBL108C-A/YDL222C/YJL038C/YHR185C/YLR054C/YER011W/YIL015W/YHR13…
YPS606	EtOH	GO:0045229	external encapsulating structure organization	244	-0.564496	-2.09415	2.84906e-10	1.59642e-07	1.5195e-07	884	tags=31%, list=14%, signal=27%	YGR197C/YCL051W/YNL192W/YDR055W/YGR189C/YLR425W/YGL261C/YNL322C/YJL042W/YKL165C/YJL174W/YOR009W/YBR078W/YBR162C/YOL155C/YHR143W/YBL101C/YPR054W/YJL159W/YOL048C/YER124C/YLR120C/YER033C/YIL011W/YPR030W/YFL039C/YIR039C/YLR414C/YGR279C/YOR092W/YKL164C/YLR213C/YPR149W/YGR014W/YCL048W/YKR076W/YNR067C/YNL066W/YHL043W/YFL020C/YBR180W/YNL194C/YKL187C/YDR074W/YLR341W/YEL049W/YAL018C/YGR032W/YOL047C/YBR067C…
YPS606	EtOH	GO:0071555	cell wall organization	244	-0.564496	-2.09415	2.84906e-10	1.59642e-07	1.5195e-07	884	tags=31%, list=14%, signal=27%	YGR197C/YCL051W/YNL192W/YDR055W/YGR189C/YLR425W/YGL261C/YNL322C/YJL042W/YKL165C/YJL174W/YOR009W/YBR078W/YBR162C/YOL155C/YHR143W/YBL101C/YPR054W/YJL159W/YOL048C/YER124C/YLR120C/YER033C/YIL011W/YPR030W/YFL039C/YIR039C/YLR414C/YGR279C/YOR092W/YKL164C/YLR213C/YPR149W/YGR014W/YCL048W/YKR076W/YNR067C/YNL066W/YHL043W/YFL020C/YBR180W/YNL194C/YKL187C/YDR074W/YLR341W/YEL049W/YAL018C/YGR032W/YOL047C/YBR067C…
YPS606	EtOH	GO:0071852	fungal-type cell wall organization or biogenesis	211	-0.583067	-2.11836	5.94444e-10	2.40331e-07	2.28751e-07	934	tags=31%, list=15%, signal=27%	YBR301W/YDR293C/YLR110C/YGR197C/YCL051W/YDR055W/YGR189C/YLR425W/YGL261C/YNL322C/YJL042W/YJL174W/YOR009W/YBR078W/YOL155C/YJL034W/YPR054W/YJL159W/YOL048C/YLR120C/YER033C/YIL011W/YPR030W/YFL039C/YIR039C/YLR414C/YKL164C/YLR213C/YPR149W/YGR014W/YCL048W/YNL066W/YFL020C/YBR180W/YNL194C/YKL187C/YDR074W/YLR341W/YEL049W/YAL018C/YGR032W/YOL047C/YBR067C/YBL108C-A/YDL222C/YJL038C/YHR185C/YLR054C/YER011W/YIL01…
YPS606	EtOH	GO:0071554	cell wall organization or biogenesis	276	-0.537172	-2.00461	7.14847e-10	2.40331e-07	2.28751e-07	934	tags=29%, list=15%, signal=26%	YBR301W/YOR099W/YDR293C/YLR110C/YGR197C/YCL051W/YNL192W/YDR055W/YGR189C/YLR425W/YGL261C/YNL322C/YJL042W/YKL165C/YJL174W/YOR009W/YBR078W/YBR162C/YOL155C/YHR143W/YBL101C/YJL034W/YPR054W/YJL159W/YOL048C/YER124C/YLR120C/YER033C/YIL011W/YPR030W/YFL039C/YIR039C/YLR414C/YGR279C/YOR092W/YKL164C/YLR213C/YPR149W/YGR014W/YCL048W/YKR076W/YNR067C/YNL066W/YHL043W/YFL020C/YBR180W/YNL194C/YKL187C/YDR074W/YLR341W…
YPS606	EtOH	GO:0055085	transmembrane transport	459	-0.446079	-1.75032	1.27877e-08	3.58268e-06	3.41005e-06	1321	tags=42%, list=21%, signal=36%	YHR026W/YML030W/YLR395C/YGL006W/YNL321W/YPL244C/YLR130C/YPL098C/YJR124C/YER017C/YDR119W/YGL084C/YDR387C/YLL048C/YGL167C/YIL088C/YNL083W/YLL015W/YKL084W/YJL059W/YDR205W/YOL075C/YJR117W/YGL187C/YPL234C/YGR217W/YJL143W/YMR088C/YGR183C/YLR378C/YOR297C/YEL027W/YGR077C/YPR036W/YOR270C/YLR092W/YOL092W/YOR291W/YCR098C/YJR040W/YOL137W/YMR054W/YOR390W/YGL191W/YJL163C/YKL209C/YPR011C/YMR203W/YDL185W/YHR048W…
YPS606	EtOH	GO:0022613	ribonucleoprotein complex biogenesis	483	0.461834	1.66517	6.34335e-07	0.000152331	0.000144991	1957	tags=49%, list=31%, signal=37%	YHR088W/YIL019W/YHR066W/YKL078W/YCR018C/YGR251W/YIL096C/YNR054C/YBR141C/YAL025C/YPR112C/YBR257W/YOL077C/YOR287C/YOR340C/YDR312W/YKR063C/YCR087C-A/YHR197W/YDL166C/YGL171W/YHR072W-A/YKL172W/YDR021W/YNL308C/YDL213C/YGR145W/YDR083W/YOR205C/YNL110C/YKL143W/YLR221C/YDL153C/YHR081W/YPL012W/YOL080C/YCL059C/YIL091C/YKL095W/YPL266W/YKL009W/YKR081C/YHR169W/YOR078W/YER127W/YLR051C/YLR175W/YAL059W/YNL286W/YLR…
YPS606	EtOH	GO:0006364	rRNA processing	290	0.518883	1.80419	8.35687e-07	0.000175599	0.000167137	1822	tags=53%, list=29%, signal=39%	YHR088W/YIL019W/YHR066W/YKL078W/YCR018C/YGR251W/YIL096C/YNR054C/YBR141C/YAL025C/YPR112C/YBR257W/YOL077C/YOR287C/YDR312W/YKR063C/YCR087C-A/YHR197W/YDL166C/YGL171W/YHR072W-A/YKL172W/YDR021W/YNL308C/YDL213C/YGR145W/YDR083W/YOR205C/YNL110C/YDL153C/YHR081W/YPL012W/YOL080C/YCL059C/YIL091C/YPL266W/YKL009W/YKR081C/YHR169W/YOR078W/YER127W/YLR051C/YLR175W/YLR435W/YLR196W/YGR150C/YPR143W/YHR065C/YOL041C/YKL…
YPS606	EtOH	GO:0006811	monoatomic ion transport	211	-0.516429	-1.87626	9.94768e-07	0.000185801	0.000176848	1321	tags=49%, list=21%, signal=40%	YHR026W/YML030W/YLR395C/YGL006W/YNL321W/YGL071W/YLR130C/YLL048C/YGL167C/YLL015W/YDR205W/YGL187C/YPL234C/YGR217W/YGR183C/YEL027W/YPR036W/YOR270C/YOR291W/YJR040W/YMR054W/YOR390W/YGL191W/YMR203W/YDL185W/YLR047C/YHR048W/YDL067C/YJL094C/YJL133W/YOR137C/YBR298C/YNR055C/YHR175W/YDR276C/YFL041W/YHR050W/YDR456W/YDL199C/YJL093C/YKL175W/YLL051C/YMR034C/YDR038C/YEL024W/YEL031W/YJL214W/YBR235W/YDR107C/YGR192C…
YPS606	EtOH	GO:0042254	ribosome biogenesis	401	0.478632	1.70152	1.63409e-06	0.000274691	0.000261455	1957	tags=51%, list=31%, signal=37%	YHR088W/YIL019W/YHR066W/YKL078W/YCR018C/YGR251W/YIL096C/YNR054C/YBR141C/YAL025C/YPR112C/YBR257W/YOL077C/YOR287C/YOR340C/YDR312W/YKR063C/YCR087C-A/YHR197W/YDL166C/YGL171W/YHR072W-A/YKL172W/YDR021W/YNL308C/YDL213C/YGR145W/YDR083W/YOR205C/YNL110C/YKL143W/YLR221C/YDL153C/YHR081W/YPL012W/YOL080C/YCL059C/YIL091C/YPL266W/YKL009W/YKR081C/YHR169W/YOR078W/YER127W/YLR051C/YLR175W/YAL059W/YLR435W/YLR196W/YGR…
YPS606	EtOH	GO:0016072	rRNA metabolic process	345	0.490648	1.72642	2.2308e-06	0.000340906	0.00032448	1916	tags=52%, list=31%, signal=38%	YHR088W/YIL019W/YHR066W/YKL078W/YCR018C/YGR251W/YIL096C/YNR054C/YBR141C/YAL025C/YPR112C/YBR257W/YOL077C/YOR287C/YOR340C/YDR312W/YKR063C/YCR087C-A/YHR197W/YDL166C/YGL171W/YHR072W-A/YKL172W/YDR021W/YNL308C/YDL213C/YGR145W/YDR083W/YOR205C/YNL110C/YDL153C/YHR081W/YPL012W/YOL080C/YCL059C/YIL091C/YPL266W/YKL009W/YKR081C/YHR169W/YML043C/YOR078W/YER127W/YOR295W/YLR051C/YLR175W/YLR435W/YLR196W/YGR150C/YPR…
YPS606	EtOH	GO:0005975	carbohydrate metabolic process	254	-0.462025	-1.71324	4.71821e-06	0.000660942	0.000629094	1057	tags=35%, list=17%, signal=30%	YGR287C/YDR313C/YPR026W/YEL011W/YMR278W/YLR044C/YML028W/YJL186W/YBR149W/YOL059W/YBR221C/YHR044C/YGR194C/YMR145C/YBR298C/YLR174W/YLR273C/YHR005C/YGR189C/YMR135C/YMR261C/YJL052W/YJL174W/YGR192C/YBR018C/YBR299W/YJL034W/YML070W/YOL086C/YOL126C/YHL032C/YDR009W/YBR196C/YHR174W/YCR012W/YJR096W/YHR183W/YPL201C/YGR279C/YMR205C/YLR213C/YGL156W/YJL089W/YIL155C/YCL018W/YBR105C/YPR001W/YNR067C/YGR254W/YOR120W…
YPS606	EtOH	GO:0006812	monoatomic cation transport	193	-0.510186	-1.8411	8.15119e-06	0.00105401	0.00100322	1321	tags=49%, list=21%, signal=40%	YHR026W/YML030W/YLR395C/YGL006W/YNL321W/YGL071W/YLR130C/YLL048C/YGL167C/YLL015W/YDR205W/YGL187C/YPL234C/YGR217W/YGR183C/YEL027W/YPR036W/YOR270C/YOR291W/YMR054W/YGL191W/YDL185W/YLR047C/YHR048W/YDL067C/YJL094C/YJL133W/YOR137C/YBR298C/YNR055C/YHR175W/YDR276C/YFL041W/YHR050W/YDR456W/YDL199C/YJL093C/YKL175W/YLL051C/YMR034C/YDR038C/YEL024W/YEL031W/YJL214W/YBR235W/YGR192C/YBR207W/YBR036C/YPL271W/YOR383C…
YPS606	EtOH	GO:0098660	inorganic ion transmembrane transport	180	-0.514706	-1.82482	2.18341e-05	0.00262165	0.00249533	1321	tags=47%, list=21%, signal=38%	YHR026W/YML030W/YLR395C/YGL006W/YNL321W/YLR130C/YGL167C/YLL015W/YDR205W/YGL187C/YPL234C/YGR217W/YGR183C/YEL027W/YPR036W/YOR270C/YLR092W/YJR040W/YMR054W/YOR390W/YGL191W/YDL185W/YHR048W/YDL067C/YNL142W/YJL094C/YJL133W/YOR137C/YBR298C/YHR175W/YPR138C/YHR050W/YDR456W/YML116W/YDL199C/YJL093C/YKL175W/YDR038C/YMR279C/YEL024W/YJL214W/YBR235W/YBR207W/YBR036C/YPL271W/YMR011W/YEL069C/YJR121W/YML081C-A/YJR07…
YPS606	EtOH	GO:0098655	monoatomic cation transmembrane transport	160	-0.498743	-1.75356	5.07078e-05	0.00568265	0.00540883	1321	tags=48%, list=21%, signal=38%	YHR026W/YML030W/YLR395C/YGL006W/YNL321W/YLR130C/YGL167C/YLL015W/YDR205W/YGL187C/YPL234C/YGR217W/YGR183C/YEL027W/YPR036W/YOR270C/YOR291W/YMR054W/YGL191W/YDL185W/YHR048W/YDL067C/YJL094C/YJL133W/YOR137C/YBR298C/YHR175W/YHR050W/YDR456W/YDL199C/YJL093C/YKL175W/YDR038C/YEL024W/YEL031W/YJL214W/YBR235W/YBR207W/YBR036C/YPL271W/YMR011W/YEL069C/YJR121W/YML081C-A/YJR106W/YBL099W/YNR072W/YHL047C/YMR058W/YER05…
YPS606	EtOH	GO:0098662	inorganic cation transmembrane transport	157	-0.522814	-1.83667	5.53061e-05	0.00581059	0.00553061	1321	tags=48%, list=21%, signal=39%	YHR026W/YML030W/YLR395C/YGL006W/YNL321W/YLR130C/YGL167C/YLL015W/YDR205W/YGL187C/YPL234C/YGR217W/YGR183C/YEL027W/YPR036W/YOR270C/YMR054W/YGL191W/YDL185W/YHR048W/YDL067C/YNL142W/YJL094C/YJL133W/YOR137C/YBR298C/YHR175W/YPR138C/YHR050W/YDR456W/YDL199C/YJL093C/YKL175W/YDR038C/YEL024W/YJL214W/YBR235W/YBR207W/YBR036C/YPL271W/YMR011W/YEL069C/YJR121W/YML081C-A/YBL099W/YNR072W/YHL047C/YMR058W/YDR384C/YER05…
YPS606	EtOH	GO:0034220	monoatomic ion transmembrane transport	168	-0.496208	-1.7551	7.68078e-05	0.00759494	0.00722897	1321	tags=47%, list=21%, signal=38%	YHR026W/YML030W/YLR395C/YGL006W/YNL321W/YLR130C/YGL167C/YLL015W/YDR205W/YGL187C/YPL234C/YGR217W/YGR183C/YEL027W/YPR036W/YOR270C/YOR291W/YJR040W/YMR054W/YOR390W/YGL191W/YDL185W/YHR048W/YDL067C/YJL094C/YJL133W/YOR137C/YBR298C/YHR175W/YHR050W/YDR456W/YDL199C/YJL093C/YKL175W/YDR038C/YEL024W/YEL031W/YJL214W/YBR235W/YBR207W/YBR036C/YPL271W/YMR011W/YEL069C/YJR121W/YML081C-A/YJR106W/YBL099W/YNR072W/YNL05…
YPS606	EtOH	GO:0006091	generation of precursor metabolites and energy	206	-0.469875	-1.70881	9.45743e-05	0.00883218	0.0084066	1060	tags=36%, list=17%, signal=31%	YLR164W/YML120C/YJR104C/YGL191W/YEL011W/YBR243C/YLR044C/YKR046C/YDL067C/YBR221C/YMR145C/YLR174W/YBR010W/YOR002W/YLR087C/YLR273C/YMR315W/YJL052W/YEL024W/YMR165C/YJL166W/YGR192C/YPL271W/YMR118C/YML070W/YOL086C/YOL126C/YBR196C/YHR174W/YCR012W/YHR183W/YJR121W/YBR085W/YDR178W/YHR042W/YMR205C/YBL030C/YKL085W/YBR238C/YPR001W/YGR254W/YKL141W/YMR323W/YEL039C/YMR030W/YPL134C/YDL021W/YJR120W/YKL035W/YMR056C…
M22	NaCl	GO:0042254	ribosome biogenesis	401	-0.627695	-2.76405	7.48412e-41	1.25808e-37	1.11553e-37	1398	tags=54%, list=22%, signal=45%	YOL022C/YGL099W/YHR143W-A/YMR128W/YDR299W/YNL209W/YKL143W/YOR308C/YNR046W/YJR022W/YLR192C/YDR478W/YLR186W/YNL113W/YNL182C/YER082C/YOL144W/YLR074C/YPR187W/YNL207W/YKL021C/YPL012W/YDR091C/YDR496C/YPR110C/YNL147W/YPL043W/YPR010C/YJR002W/YJL033W/YLL008W/YOR210W/YMR239C/YOR272W/YLR336C/YCL054W/YNL163C/YBR167C/YKL009W/YGR159C/YDL036C/YCL031C/YJL122W/YHR089C/YGL111W/YCR031C/YML093W/YEL026W/YDL063C/YLR29…
M22	NaCl	GO:0022613	ribonucleoprotein complex biogenesis	483	-0.593612	-2.66476	4.18286e-38	3.51569e-35	3.11733e-35	1600	tags=55%, list=26%, signal=45%	YLR419W/YLR409C/YBR055C/YPL220W/YGR030C/YGL136C/YKR059W/YPL239W/YOL080C/YNL244C/YLR117C/YFL002C/YPR144C/YMR049C/YGR095C/YLR196W/YHR088W/YDR088C/YER126C/YIR012W/YPL226W/YDR339C/YOR201C/YOR056C/YGR091W/YOL022C/YGL099W/YHR143W-A/YMR128W/YDR299W/YNL209W/YKL143W/YJL138C/YOR308C/YNR046W/YJR022W/YLR192C/YDR478W/YLR186W/YNL113W/YNL182C/YER082C/YOL144W/YLR074C/YPR187W/YNL138W-A/YNL207W/YKL021C/YPL012W/YDR…
M22	NaCl	GO:0002181	cytoplasmic translation	168	-0.759814	-3.01773	1.09562e-33	6.1391e-31	5.44348e-31	720	tags=67%, list=11%, signal=61%	YDR382W/YLR340W/YAL035W/YLR262C-A/YBR079C/YDR429C/YGL049C/YOL039W/YDL130W/YMR309C/YLR075W/YGL030W/YGR162W/YGL076C/YNL301C/YLR287C-A/YPL249C-A/YDR450W/YKL006W/YDL229W/YGR027C/YFL034C-A/YMR260C/YDR012W/YNL069C/YPL143W/YLR367W/YGR214W/YDL061C/YBL087C/YPR043W/YMR142C/YDR500C/YIL018W/YGL135W/YFR031C-A/YDL191W/YLR061W/YML024W/YBL092W/YJR145C/YGL103W/YJL189W/YPR102C/YJL191W/YHL001W/YOL120C/YLL045C/YJL19…
M22	NaCl	GO:0006412	translation	458	-0.582629	-2.60075	2.40356e-33	1.0101e-30	8.95644e-31	1368	tags=46%, list=22%, signal=39%	YJL140W/YNL209W/YPR033C/YML091C/YJL138C/YFR009W/YLR192C/YNL247W/YMR225C/YDR179C/YOR046C/YOR276W/YCR046C/YGL143C/YDR091C/YHL034C/YNL001W/YOR361C/YJR007W/YDR496C/YBR121C/YDR385W/YMR247C/YDR328C/YOR335C/YLR060W/YFL022C/YGR102C/YGR083C/YLR281C/YGR094W/YBR031W/YOR168W/YNR022C/YDL133C-A/YCR031C/YIL078W/YJR014W/YDL081C/YER165W/YGR072W/YML014W/YER007C-A/YBR268W/YOL139C/YMR116C/YMR193W/YPR163C/YNL255C/YOR…
M22	NaCl	GO:0006364	rRNA processing	290	-0.641629	-2.744	6.21485e-31	2.08943e-28	1.85268e-28	1611	tags=61%, list=26%, signal=48%	YOR167C/YLR409C/YPL220W/YGR030C/YGL136C/YOL080C/YFL002C/YPR144C/YMR049C/YGR095C/YLR196W/YHR088W/YER126C/YDR339C/YOR201C/YOR056C/YOL022C/YMR128W/YDR299W/YNL209W/YOR308C/YNR046W/YJR022W/YLR192C/YDR478W/YLR186W/YNL182C/YER082C/YOL144W/YNL207W/YKL021C/YPL012W/YDR091C/YNL147W/YPL043W/YJR002W/YJL033W/YLL008W/YMR239C/YOR272W/YCL054W/YBR167C/YKL009W/YGR159C/YDL036C/YCL031C/YHR089C/YGL111W/YCR031C/YML093W…
M22	NaCl	GO:0016072	rRNA metabolic process	345	-0.598307	-2.61737	1.6548e-28	4.6362e-26	4.11088e-26	1611	tags=56%, list=26%, signal=44%	YOR167C/YLR409C/YPL220W/YGR030C/YGL136C/YOL080C/YFL002C/YDR266C/YPR144C/YGL043W/YMR049C/YOL145C/YGR095C/YLR196W/YHR088W/YER126C/YOR123C/YDR339C/YOR201C/YOR056C/YOL022C/YMR128W/YDR299W/YNL209W/YOR308C/YNR046W/YJR022W/YLR192C/YDR478W/YLR186W/YNL182C/YER082C/YOL144W/YKL049C/YNL207W/YKL021C/YPL012W/YDR091C/YNL001W/YNL147W/YPL043W/YPR010C/YJR002W/YJL033W/YLL008W/YMR239C/YOR272W/YCL054W/YBR167C/YKL009W…
M22	NaCl	GO:0042274	ribosomal small subunit biogenesis	140	-0.68746	-2.67097	3.34424e-19	8.03095e-17	7.12096e-17	1444	tags=65%, list=23%, signal=51%	YPL226W/YDR339C/YOR056C/YOL022C/YMR128W/YDR299W/YKL143W/YNR046W/YLR192C/YLR186W/YER082C/YNL207W/YPL012W/YNL147W/YJR002W/YLR336C/YGR159C/YCL031C/YCR031C/YML093W/YEL026W/YHR196W/YGL171W/YIL019W/YLR051C/YMR269W/YMR014W/YOR294W/YNL224C/YGR128C/YKL099C/YDL060W/YPR112C/YJL109C/YMR229C/YAL035W/YDR324C/YLR435W/YOR310C/YBR048W/YPL266W/YOR004W/YGR081C/YDL213C/YJL136C/YPL217C/YBL072C/YDR450W/YKR057W/YCL059C…
M22	NaCl	GO:0042273	ribosomal large subunit biogenesis	131	-0.68323	-2.64527	2.85592e-18	6.001e-16	5.32103e-16	1334	tags=66%, list=21%, signal=53%	YNR046W/YNL182C/YOL144W/YKL021C/YDR091C/YDR496C/YPL043W/YLL008W/YOR272W/YCL054W/YKL009W/YJL122W/YGL111W/YEL026W/YDL063C/YGR245C/YNL061W/YOR294W/YCR016W/YDL208W/YBR142W/YPR169W/YKR081C/YDR412W/YER006W/YOL077C/YHR052W/YLR221C/YMR229C/YLR009W/YLR340W/YEL055C/YLR435W/YLR106C/YOR206W/YER002W/YGL078C/YLR075W/YPR143W/YNL002C/YOL041C/YPL146C/YDR060W/YGR162W/YGL076C/YLR276C/YKL006W/YKL082C/YFR001W/YNL069C…
M22	NaCl	GO:0030490	maturation of SSU-rRNA	116	-0.694485	-2.65137	8.80819e-17	1.64517e-14	1.45876e-14	1441	tags=66%, list=23%, signal=51%	YDR339C/YOR056C/YOL022C/YMR128W/YDR299W/YNR046W/YLR192C/YLR186W/YER082C/YNL207W/YPL012W/YNL147W/YJR002W/YCR031C/YML093W/YEL026W/YHR196W/YGL171W/YIL019W/YLR051C/YMR014W/YOR294W/YNL224C/YGR128C/YKL099C/YDL060W/YPR112C/YJL109C/YMR229C/YAL035W/YDR324C/YLR435W/YOR310C/YBR048W/YPL266W/YOR004W/YGR081C/YJL136C/YPL217C/YBL072C/YDR450W/YKR057W/YCL059C/YOR369C/YNL308C/YNR054C/YFR001W/YGR214W/YGR103W/YLR068W…
M22	NaCl	GO:0008652	amino acid biosynthetic process	126	-0.661691	-2.53807	1.41129e-15	2.37238e-13	2.10357e-13	937	tags=54%, list=15%, signal=47%	YER090W/YLR355C/YGL125W/YOR236W/YOR130C/YJL071W/YOR184W/YDL066W/YDR354W/YCL018W/YNL010W/YJR016C/YHR033W/YGR155W/YDR034C/YHR208W/YDR158W/YCR053W/YIL051C/YJR130C/YJL130C/YOR323C/YBR248C/YLL062C/YGL148W/YNL104C/YMR108W/YJR109C/YEL009C/YDR127W/YGL202W/YPL273W/YCL064C/YCL030C/YER052C/YHR018C/YDR035W/YMR062C/YPR145W/YIL074C/YER091C/YLR058C/YOR202W/YIR034C/YBR249C/YNL277W/YIL094C/YER055C/YIR017C/YNR050C…
M22	NaCl	GO:0000462	maturation of SSU-rRNA from tricistronic rRNA transcript (SSU-rRNA, 5.8S rRNA, LSU-rRNA)	102	-0.697186	-2.6067	1.18204e-14	1.80637e-12	1.6017e-12	1441	tags=66%, list=23%, signal=51%	YDR339C/YOR056C/YMR128W/YDR299W/YLR192C/YLR186W/YER082C/YNL207W/YPL012W/YJR002W/YCR031C/YML093W/YEL026W/YHR196W/YGL171W/YIL019W/YLR051C/YOR294W/YGR128C/YKL099C/YDL060W/YPR112C/YJL109C/YMR229C/YAL035W/YDR324C/YLR435W/YOR310C/YBR048W/YPL266W/YOR004W/YGR081C/YJL136C/YPL217C/YBL072C/YDR450W/YKR057W/YCL059C/YNL308C/YNR054C/YFR001W/YGR214W/YGR103W/YLR068W/YDL153C/YHR021C/YGR271C-A/YPR132W/YDR064W/YKL15…
M22	NaCl	GO:1901607	alpha-amino acid biosynthetic process	119	-0.643884	-2.4687	3.96671e-13	5.5567e-11	4.92707e-11	937	tags=52%, list=15%, signal=45%	YER090W/YLR355C/YGL125W/YOR236W/YOR130C/YJL071W/YOR184W/YDL066W/YDR354W/YCL018W/YNL010W/YJR016C/YHR033W/YGR155W/YDR034C/YHR208W/YDR158W/YCR053W/YIL051C/YJR130C/YJL130C/YOR323C/YBR248C/YLL062C/YNL104C/YMR108W/YJR109C/YGL202W/YPL273W/YCL064C/YCL030C/YER052C/YHR018C/YMR062C/YPR145W/YIL074C/YER091C/YLR058C/YOR202W/YIR034C/YNL277W/YIL094C/YER055C/YIR017C/YNR050C/YOL064C/YIL116W/YKL001C/YER069W/YOL140W…
M22	NaCl	GO:0170034	L-amino acid biosynthetic process	108	-0.652347	-2.46494	1.86477e-12	2.23906e-10	1.98535e-10	931	tags=53%, list=15%, signal=46%	YLR355C/YGL125W/YOR236W/YOR130C/YJL071W/YOR184W/YDL066W/YCL018W/YNL010W/YJR016C/YHR033W/YGR155W/YDR034C/YHR208W/YDR158W/YCR053W/YJR130C/YOR323C/YBR248C/YLL062C/YNL104C/YMR108W/YJR109C/YGL202W/YPL273W/YCL030C/YER052C/YHR018C/YMR062C/YPR145W/YIL074C/YER091C/YLR058C/YOR202W/YIR034C/YNL277W/YIL094C/YER055C/YIR017C/YNR050C/YOL064C/YIL116W/YKL001C/YER069W/YOL140W/YLR303W/YDR234W/YBR115C/YKR069W/YDL131W…
M22	NaCl	GO:0170038	proteinogenic amino acid biosynthetic process	108	-0.652347	-2.46494	1.86477e-12	2.23906e-10	1.98535e-10	931	tags=53%, list=15%, signal=46%	YLR355C/YGL125W/YOR236W/YOR130C/YJL071W/YOR184W/YDL066W/YCL018W/YNL010W/YJR016C/YHR033W/YGR155W/YDR034C/YHR208W/YDR158W/YCR053W/YJR130C/YOR323C/YBR248C/YLL062C/YNL104C/YMR108W/YJR109C/YGL202W/YPL273W/YCL030C/YER052C/YHR018C/YMR062C/YPR145W/YIL074C/YER091C/YLR058C/YOR202W/YIR034C/YNL277W/YIL094C/YER055C/YIR017C/YNR050C/YOL064C/YIL116W/YKL001C/YER069W/YOL140W/YLR303W/YDR234W/YBR115C/YKR069W/YDL131W…
M22	NaCl	GO:0042255	ribosome assembly	80	-0.706079	-2.53838	2.91365e-12	3.26523e-10	2.89525e-10	849	tags=65%, list=14%, signal=57%	YNL163C/YGR159C/YCL031C/YCR031C/YNL061W/YKR081C/YOL077C/YLR221C/YPR112C/YMR229C/YLR009W/YLR340W/YAL035W/YEL055C/YLR106C/YBR048W/YLR075W/YLR022C/YDR060W/YKL006W/YOR369C/YNR054C/YPL143W/YOR063W/YGR214W/YHR021C/YDR312W/YKL156W/YJR123W/YML024W/YPR102C/YJL191W/YNL302C/YHL001W/YIL148W/YOL040C/YLR048W/YLR167W/YGL189C/YML073C/YOL127W/YKR094C/YDR418W/YLR264W/YOL121C/YPL131W/YDR025W/YLR448W/YEL054C/YDR447C…
M22	NaCl	GO:0006520	amino acid metabolic process	245	-0.510706	-2.14232	1.30649e-11	1.37263e-09	1.2171e-09	945	tags=39%, list=15%, signal=35%	YLR180W/YER090W/YLR355C/YMR116C/YGL125W/YOR236W/YOR130C/YJL071W/YDR428C/YOL097C/YKL218C/YMR217W/YMR096W/YOR184W/YPL160W/YLL018C/YNL191W/YDL066W/YGR185C/YDR354W/YCL018W/YMR303C/YNL010W/YJR016C/YHR033W/YBL076C/YHR112C/YGR155W/YDR034C/YHR208W/YDR158W/YCR053W/YOL086C/YIL051C/YHR019C/YGR061C/YJR130C/YHR020W/YJL130C/YDL219W/YGR264C/YOR323C/YBR248C/YLL062C/YDR023W/YDR019C/YDR037W/YGL148W/YNL104C/YMR108W…
M22	NaCl	GO:0022618	protein-RNA complex assembly	166	-0.552396	-2.19359	2.14902e-10	1.90132e-08	1.68588e-08	1611	tags=55%, list=26%, signal=42%	YOR167C/YBR055C/YKR059W/YOL080C/YNL244C/YLR117C/YFL002C/YDR088C/YIR012W/YGR091W/YGL099W/YJL138C/YLR192C/YNL182C/YNL138W-A/YKL021C/YOR361C/YJR007W/YDR473C/YLL008W/YLR147C/YMR213W/YGR159C/YCL031C/YCR031C/YJR014W/YER063W/YER007C-A/YOL139C/YNL061W/YPR163C/YDL208W/YPL237W/YCR060W/YKR081C/YER112W/YOL077C/YLR221C/YPR112C/YMR146C/YMR229C/YIR005W/YLR009W/YLR340W/YAL035W/YEL055C/YBR079C/YLR275W/YDR429C/YGL…
M22	NaCl	GO:0030435	sporulation resulting in formation of a cellular spore	164	0.57135	2.15085	2.04114e-10	1.90132e-08	1.68588e-08	1116	tags=38%, list=18%, signal=32%	YOL132W/YPR192W/YHL024W/YDR522C/YGR059W/YOL047C/YOR313C/YBR180W/YPL027W/YIL099W/YGR032W/YDR218C/YGL170C/YKL096W/YPR054W/YLR213C/YML052W/YEL060C/YHR185C/YER020W/YDR402C/YDR516C/YNL202W/YHL022C/YJL037W/YMR017W/YAL018C/YNL034W/YOR190W/YNL196C/YML066C/YOR081C/YJL048C/YHR139C/YGR225W/YHR014W/YDR273W/YLR054C/YNL018C/YPR036W-A/YLR189C/YNL194C/YGL228W/YBR010W/YAL056W/YCL048W/YER046W/YBL058W/YAL068C/YNL30…
M22	NaCl	GO:0048646	anatomical structure formation involved in morphogenesis	164	0.57135	2.15085	2.04114e-10	1.90132e-08	1.68588e-08	1116	tags=38%, list=18%, signal=32%	YOL132W/YPR192W/YHL024W/YDR522C/YGR059W/YOL047C/YOR313C/YBR180W/YPL027W/YIL099W/YGR032W/YDR218C/YGL170C/YKL096W/YPR054W/YLR213C/YML052W/YEL060C/YHR185C/YER020W/YDR402C/YDR516C/YNL202W/YHL022C/YJL037W/YMR017W/YAL018C/YNL034W/YOR190W/YNL196C/YML066C/YOR081C/YJL048C/YHR139C/YGR225W/YHR014W/YDR273W/YLR054C/YNL018C/YPR036W-A/YLR189C/YNL194C/YGL228W/YBR010W/YAL056W/YCL048W/YER046W/YBL058W/YAL068C/YNL30…
M22	NaCl	GO:0071826	protein-RNA complex organization	173	-0.541212	-2.15986	6.06899e-10	5.10099e-08	4.523e-08	1611	tags=54%, list=26%, signal=41%	YOR167C/YBR055C/YKR059W/YOL080C/YNL244C/YLR117C/YFL002C/YDR088C/YIR012W/YGR091W/YGL099W/YJL138C/YLR192C/YNL182C/YNL138W-A/YKL021C/YHL034C/YOR361C/YJR007W/YDR473C/YLL008W/YLR147C/YMR213W/YOR272W/YGR159C/YCL031C/YCR031C/YJR014W/YER063W/YER007C-A/YOL139C/YNL061W/YPR163C/YDL208W/YPL237W/YCR060W/YKR081C/YER112W/YOL077C/YLR221C/YPR112C/YMR146C/YMR229C/YIR005W/YLR009W/YLR340W/YAL035W/YEL055C/YBR079C/YLR…
M22	NaCl	GO:0043934	sporulation	168	0.559085	2.1121	1.40363e-09	1.12357e-07	9.96259e-08	1116	tags=37%, list=18%, signal=31%	YOL132W/YPR192W/YHL024W/YDR522C/YGR059W/YOL047C/YOR313C/YBR180W/YPL027W/YIL099W/YGR032W/YDR218C/YGL170C/YKL096W/YPR054W/YLR213C/YML052W/YEL060C/YHR185C/YER020W/YDR402C/YDR516C/YNL202W/YHL022C/YJL037W/YMR017W/YAL018C/YNL034W/YOR190W/YNL196C/YML066C/YOR081C/YJL048C/YHR139C/YGR225W/YHR014W/YDR273W/YLR054C/YNL018C/YPR036W-A/YLR189C/YNL194C/YGL228W/YBR010W/YAL056W/YCL048W/YER046W/YBL058W/YAL068C/YNL30…
M22	NaCl	GO:0016053	organic acid biosynthetic process	188	-0.516733	-2.08879	4.12766e-09	3.01678e-07	2.67495e-07	1087	tags=43%, list=17%, signal=36%	YER061C/YCR034W/YGR267C/YPR069C/YJR148W/YIL020C/YKL182W/YER090W/YLR355C/YGL125W/YOR236W/YGL055W/YOR130C/YJL071W/YNR016C/YOR184W/YEL071W/YDL066W/YDR354W/YCL018W/YNL010W/YJR016C/YHR033W/YGR155W/YDR034C/YHR208W/YDR158W/YCR053W/YIL051C/YJR130C/YJL130C/YOR391C/YOR323C/YBR248C/YLL062C/YPL231W/YGL148W/YNL104C/YMR108W/YJR109C/YDR127W/YGL202W/YPL273W/YCL064C/YCL030C/YER052C/YHR018C/YDR035W/YMR062C/YPR145W…
M22	NaCl	GO:0046394	carboxylic acid biosynthetic process	188	-0.516733	-2.08879	4.12766e-09	3.01678e-07	2.67495e-07	1087	tags=43%, list=17%, signal=36%	YER061C/YCR034W/YGR267C/YPR069C/YJR148W/YIL020C/YKL182W/YER090W/YLR355C/YGL125W/YOR236W/YGL055W/YOR130C/YJL071W/YNR016C/YOR184W/YEL071W/YDL066W/YDR354W/YCL018W/YNL010W/YJR016C/YHR033W/YGR155W/YDR034C/YHR208W/YDR158W/YCR053W/YIL051C/YJR130C/YJL130C/YOR391C/YOR323C/YBR248C/YLL062C/YPL231W/YGL148W/YNL104C/YMR108W/YJR109C/YDR127W/YGL202W/YPL273W/YCL064C/YCL030C/YER052C/YHR018C/YDR035W/YMR062C/YPR145W…
M22	NaCl	GO:0000470	maturation of LSU-rRNA	70	-0.672427	-2.35307	4.45603e-09	3.12108e-07	2.76743e-07	1745	tags=74%, list=28%, signal=54%	YAL025C/YPL211W/YKL014C/YDL031W/YPL220W/YFL002C/YMR049C/YHR088W/YER126C/YNR046W/YOL144W/YKL021C/YPL043W/YOR272W/YCL054W/YEL026W/YNL061W/YCR016W/YDL208W/YBR142W/YKR081C/YDR412W/YER006W/YOL077C/YHR052W/YMR229C/YLR435W/YGL078C/YPR143W/YNL002C/YOL041C/YPL146C/YGL076C/YLR276C/YKL006W/YNL069C/YGR103W/YDR500C/YGL135W/YNL110C/YDL191W/YHL001W/YLL045C/YJL177W/YGL189C/YKL180W/YLR185W/YIL133C/YPL198W/YDL136W…
M22	NaCl	GO:0170033	L-amino acid metabolic process	165	-0.526691	-2.09283	5.00924e-09	3.36821e-07	2.98656e-07	945	tags=41%, list=15%, signal=36%	YLR180W/YLR355C/YGL125W/YOR236W/YOR130C/YJL071W/YDR428C/YMR217W/YOR184W/YNL191W/YDL066W/YCL018W/YNL010W/YJR016C/YHR033W/YHR112C/YGR155W/YDR034C/YHR208W/YDR158W/YCR053W/YGR061C/YJR130C/YJL130C/YOR323C/YBR248C/YLL062C/YDR019C/YNL104C/YMR108W/YJR109C/YGL202W/YPL273W/YCL064C/YCL030C/YER052C/YHR018C/YMR062C/YPR145W/YIL074C/YER091C/YLR058C/YOR202W/YIR034C/YGR087C/YNL277W/YIL094C/YER055C/YIR017C/YNR050C…
M22	NaCl	GO:0003006	developmental process involved in reproduction	144	0.568975	2.11201	5.74912e-09	3.71703e-07	3.29585e-07	1185	tags=40%, list=19%, signal=33%	YOL132W/YPR192W/YDR522C/YGR059W/YOL047C/YOR313C/YBR180W/YPL027W/YDL227C/YGR032W/YDR218C/YGL170C/YKL096W/YPR054W/YLR213C/YML052W/YHR185C/YER020W/YDR402C/YDR516C/YNL202W/YJL037W/YMR017W/YAL018C/YNL034W/YOR190W/YCL066W/YCR040W/YML066C/YDL042C/YHR139C/YGR225W/YDR273W/YLR054C/YNL018C/YPR036W-A/YLR189C/YNL194C/YGL228W/YBR010W/YAL056W/YCL048W/YER046W/YBL058W/YAL068C/YNL307C/YDR403W/YOR298W/YDR155C/YOR17…
M22	NaCl	GO:0034293	sexual sporulation	118	0.599096	2.16013	6.74062e-09	4.04678e-07	3.58824e-07	1185	tags=43%, list=19%, signal=36%	YOL132W/YPR192W/YDR522C/YGR059W/YOL047C/YOR313C/YBR180W/YPL027W/YGR032W/YDR218C/YGL170C/YKL096W/YPR054W/YLR213C/YML052W/YHR185C/YER020W/YDR402C/YDR516C/YNL202W/YJL037W/YMR017W/YAL018C/YNL034W/YOR190W/YML066C/YHR139C/YGR225W/YDR273W/YLR054C/YNL018C/YPR036W-A/YLR189C/YNL194C/YGL228W/YBR010W/YAL056W/YCL048W/YER046W/YBL058W/YAL068C/YNL307C/YDR403W/YOR298W/YDR155C/YOR177C/YLL005C/YLR307W/YDL222C/YNL23…
M22	NaCl	GO:0043935	sexual sporulation resulting in formation of a cellular spore	118	0.599096	2.16013	6.74062e-09	4.04678e-07	3.58824e-07	1185	tags=43%, list=19%, signal=36%	YOL132W/YPR192W/YDR522C/YGR059W/YOL047C/YOR313C/YBR180W/YPL027W/YGR032W/YDR218C/YGL170C/YKL096W/YPR054W/YLR213C/YML052W/YHR185C/YER020W/YDR402C/YDR516C/YNL202W/YJL037W/YMR017W/YAL018C/YNL034W/YOR190W/YML066C/YHR139C/YGR225W/YDR273W/YLR054C/YNL018C/YPR036W-A/YLR189C/YNL194C/YGL228W/YBR010W/YAL056W/YCL048W/YER046W/YBL058W/YAL068C/YNL307C/YDR403W/YOR298W/YDR155C/YOR177C/YLL005C/YLR307W/YDL222C/YNL23…
M22	NaCl	GO:1901605	alpha-amino acid metabolic process	178	-0.517935	-2.07385	8.30293e-09	4.81284e-07	4.26749e-07	945	tags=40%, list=15%, signal=35%	YLR180W/YER090W/YLR355C/YGL125W/YOR236W/YOR130C/YJL071W/YDR428C/YMR217W/YOR184W/YNL191W/YDL066W/YDR354W/YCL018W/YNL010W/YJR016C/YHR033W/YHR112C/YGR155W/YDR034C/YHR208W/YDR158W/YCR053W/YIL051C/YGR061C/YJR130C/YJL130C/YDL219W/YOR323C/YBR248C/YLL062C/YDR019C/YNL104C/YMR108W/YJR109C/YGL202W/YPL273W/YCL064C/YCL030C/YER052C/YHR018C/YMR062C/YPR145W/YIL074C/YER091C/YLR058C/YOR202W/YIR034C/YGR087C/YNL277W…
M22	NaCl	GO:0030154	cell differentiation	118	0.597036	2.1527	8.65132e-09	4.83161e-07	4.28414e-07	1116	tags=41%, list=18%, signal=34%	YOL132W/YPR192W/YDR522C/YGR059W/YOL047C/YOR313C/YBR180W/YPL027W/YGR032W/YDR218C/YGL170C/YKL096W/YPR054W/YLR213C/YML052W/YHR185C/YER020W/YDR402C/YDR516C/YNL202W/YJL037W/YMR017W/YAL018C/YOR190W/YML066C/YPR194C/YHR139C/YGR225W/YDR273W/YLR054C/YPR036W-A/YLR189C/YNL194C/YGL228W/YAL056W/YCL048W/YER046W/YBL058W/YAL068C/YNL307C/YDR403W/YOR298W/YDR451C/YDR155C/YOR177C/YLL005C/YLR307W/YDL222C
M22	NaCl	GO:0170039	proteinogenic amino acid metabolic process	163	-0.530818	-2.09765	8.91017e-09	4.83161e-07	4.28414e-07	945	tags=42%, list=15%, signal=36%	YLR180W/YLR355C/YGL125W/YOR236W/YOR130C/YJL071W/YDR428C/YMR217W/YOR184W/YNL191W/YDL066W/YCL018W/YNL010W/YJR016C/YHR033W/YHR112C/YGR155W/YDR034C/YHR208W/YDR158W/YCR053W/YGR061C/YJR130C/YJL130C/YOR323C/YBR248C/YLL062C/YDR019C/YNL104C/YMR108W/YJR109C/YGL202W/YPL273W/YCL064C/YCL030C/YER052C/YHR018C/YMR062C/YPR145W/YIL074C/YER091C/YLR058C/YOR202W/YIR034C/YGR087C/YNL277W/YIL094C/YER055C/YIR017C/YNR050C…
M22	NaCl	GO:0022413	reproductive process in single-celled organism	194	0.517387	1.99077	1.06417e-08	5.59021e-07	4.95679e-07	1085	tags=30%, list=17%, signal=26%	YOL132W/YPR192W/YBR040W/YDR522C/YNL279W/YKL178C/YGR059W/YOL047C/YOR313C/YBR180W/YPL027W/YDL227C/YGR032W/YDR218C/YCL027W/YGL170C/YKL096W/YPR054W/YLR213C/YML052W/YHR185C/YER020W/YDR402C/YDR516C/YNL202W/YJL037W/YMR017W/YAL018C/YOR190W/YML066C/YLR084C/YDL042C/YHR139C/YGR225W/YFL026W/YDR273W/YMR232W/YLR054C/YPR036W-A/YLR189C/YNL194C/YGL228W/YAL056W/YCL048W/YER046W/YBL058W/YAL068C/YNL307C/YKR089C/YDL24…
M22	NaCl	GO:0009653	anatomical structure morphogenesis	197	0.515561	1.98939	1.37818e-08	6.61918e-07	5.86917e-07	1116	tags=34%, list=18%, signal=29%	YOL132W/YPR192W/YBR040W/YHL024W/YDR522C/YGR059W/YOL047C/YOR313C/YBR180W/YPL027W/YIL099W/YGR032W/YDR218C/YGL170C/YKL096W/YPR054W/YLR213C/YML052W/YEL060C/YHR185C/YER020W/YDR402C/YDR516C/YNL202W/YHL022C/YJL037W/YMR017W/YAL018C/YNL034W/YOR190W/YNL196C/YML066C/YPR194C/YOR081C/YJL048C/YHR139C/YGR225W/YGR238C/YHR014W/YDR273W/YNL169C/YLR054C/YNL018C/YPR036W-A/YLR189C/YNL194C/YGL228W/YBR010W/YAL056W/YCL04…
M22	NaCl	GO:0048856	anatomical structure development	197	0.515561	1.98939	1.37818e-08	6.61918e-07	5.86917e-07	1116	tags=34%, list=18%, signal=29%	YOL132W/YPR192W/YBR040W/YHL024W/YDR522C/YGR059W/YOL047C/YOR313C/YBR180W/YPL027W/YIL099W/YGR032W/YDR218C/YGL170C/YKL096W/YPR054W/YLR213C/YML052W/YEL060C/YHR185C/YER020W/YDR402C/YDR516C/YNL202W/YHL022C/YJL037W/YMR017W/YAL018C/YNL034W/YOR190W/YNL196C/YML066C/YPR194C/YOR081C/YJL048C/YHR139C/YGR225W/YGR238C/YHR014W/YDR273W/YNL169C/YLR054C/YNL018C/YPR036W-A/YLR189C/YNL194C/YGL228W/YBR010W/YAL056W/YCL04…
M22	NaCl	GO:0019953	sexual reproduction	404	0.429216	1.77124	1.34527e-08	6.61918e-07	5.86917e-07	1145	tags=28%, list=18%, signal=24%	YJR086W/YOL132W/YPR192W/YCR010C/YBR040W/YHL024W/YDR522C/YNL279W/YKL178C/YGR059W/YER106W/YOL047C/YOR313C/YBR180W/YPL027W/YGL089C/YLR040C/YBR186W/YGR032W/YDR218C/YCL027W/YJL170C/YGL170C/YHR084W/YKL096W/YPR054W/YBL016W/YPL017C/YLR213C/YML052W/YHR185C/YNL173C/YER020W/YPL187W/YHR157W/YDR402C/YOR351C/YDR516C/YNL202W/YHL022C/YGL032C/YJL037W/YMR017W/YIL037C/YAL018C/YNL034W/YOL104C/YOR230W/YOR190W/YLR120C…
M22	NaCl	GO:0048468	cell development	114	0.599723	2.15443	1.51795e-08	6.89639e-07	6.11497e-07	1116	tags=41%, list=18%, signal=35%	YOL132W/YPR192W/YDR522C/YGR059W/YOL047C/YOR313C/YBR180W/YPL027W/YGR032W/YDR218C/YGL170C/YKL096W/YPR054W/YLR213C/YML052W/YHR185C/YER020W/YDR402C/YDR516C/YNL202W/YJL037W/YMR017W/YAL018C/YOR190W/YML066C/YPR194C/YHR139C/YGR225W/YDR273W/YLR054C/YPR036W-A/YLR189C/YNL194C/YGL228W/YAL056W/YCL048W/YER046W/YBL058W/YAL068C/YNL307C/YDR403W/YOR298W/YDR155C/YOR177C/YLL005C/YLR307W/YDL222C
M22	NaCl	GO:0051168	nuclear export	134	-0.552766	-2.13643	1.49178e-08	6.89639e-07	6.11497e-07	1960	tags=60%, list=31%, signal=42%	YDR159W/YNL139C/YPR133C/YDL207W/YJL041W/YHR170W/YGL092W/YGL016W/YBR034C/YDR335W/YPR080W/YPL093W/YBR247C/YJL061W/YMR235C/YOR167C/YPL220W/YPL239W/YMR304W/YER105C/YKL214C/YHR088W/YPL226W/YMR273C/YGL099W/YBR245C/YNL209W/YKL143W/YDR395W/YLR074C/YOR046C/YDR091C/YGR116W/YML062C/YKL009W/YNL004W/YLR293C/YER063W/YHR196W/YMR308C/YDR002W/YGR245C/YOR294W/YIL149C/YIL063C/YGR128C/YER006W/YMR125W/YGR090W/YLR335W…
M22	NaCl	GO:0009067	aspartate family amino acid biosynthetic process	49	-0.71944	-2.37095	1.6051e-08	6.98878e-07	6.19689e-07	701	tags=55%, list=11%, signal=49%	YDR034C/YHR208W/YDR158W/YCR053W/YJR130C/YLL062C/YGL202W/YPL273W/YER052C/YPR145W/YER091C/YIR034C/YNL277W/YIL094C/YIR017C/YNR050C/YOL064C/YKL001C/YLR303W/YDR234W/YBR115C/YKR069W/YDL131W/YDL182W/YGL184C/YPR167C/YJL200C
M22	NaCl	GO:0030437	ascospore formation	113	0.596866	2.14138	1.62143e-08	6.98878e-07	6.19689e-07	1116	tags=41%, list=18%, signal=34%	YOL132W/YPR192W/YDR522C/YGR059W/YOL047C/YOR313C/YBR180W/YPL027W/YGR032W/YDR218C/YGL170C/YKL096W/YPR054W/YLR213C/YML052W/YHR185C/YER020W/YDR402C/YDR516C/YNL202W/YJL037W/YMR017W/YAL018C/YOR190W/YML066C/YHR139C/YGR225W/YDR273W/YLR054C/YPR036W-A/YLR189C/YNL194C/YGL228W/YAL056W/YCL048W/YER046W/YBL058W/YAL068C/YNL307C/YDR403W/YOR298W/YDR155C/YOR177C/YLL005C/YLR307W/YDL222C
M22	NaCl	GO:0048869	cellular developmental process	125	0.577217	2.10612	4.31054e-08	1.81151e-06	1.60624e-06	1440	tags=48%, list=23%, signal=38%	YOL132W/YPR192W/YDR522C/YGR059W/YOL047C/YOR313C/YBR180W/YPL027W/YGR032W/YDR218C/YGL170C/YKL096W/YPR054W/YLR213C/YML052W/YHR185C/YER020W/YDR402C/YDR516C/YNL202W/YJL037W/YMR017W/YAL018C/YOR190W/YML066C/YPR194C/YHR139C/YGR225W/YDR273W/YLR054C/YPR036W-A/YLR189C/YNL194C/YGL228W/YAL056W/YCL048W/YER046W/YBL058W/YAL068C/YNL307C/YDR403W/YOR298W/YDR451C/YDR155C/YOR177C/YLL005C/YLR307W/YDL222C/YIR002C/YDR20…
M22	NaCl	GO:0009066	aspartate family amino acid metabolic process	63	-0.668894	-2.30881	4.44495e-08	1.82243e-06	1.61593e-06	701	tags=44%, list=11%, signal=40%	YDR034C/YHR208W/YDR158W/YCR053W/YJR130C/YLL062C/YGL202W/YPL273W/YCL064C/YER052C/YPR145W/YER091C/YIR034C/YNL277W/YIL094C/YIR017C/YNR050C/YOL064C/YKL001C/YLR303W/YDR234W/YBR115C/YKR069W/YDL131W/YDL182W/YGL184C/YPR167C/YJL200C
M22	NaCl	GO:0032502	developmental process	231	0.490526	1.91907	4.86674e-08	1.94786e-06	1.72714e-06	1185	tags=33%, list=19%, signal=28%	YOL132W/YPR192W/YBR040W/YHL024W/YDR522C/YGR059W/YOL047C/YOR313C/YBR180W/YPL027W/YIL099W/YDL227C/YGR032W/YDR218C/YGL170C/YKL096W/YPR054W/YLR213C/YML052W/YEL060C/YHR185C/YER020W/YDR402C/YDR516C/YNL202W/YHL022C/YJL037W/YMR017W/YAL018C/YNL034W/YOR190W/YCL066W/YCR040W/YNL196C/YML066C/YPR194C/YOR081C/YDL042C/YJL048C/YHR139C/YGR225W/YGR238C/YHR014W/YDR273W/YNL169C/YLR054C/YNL018C/YPR036W-A/YLR189C/YNL19…
M22	NaCl	GO:0140694	non-membrane-bounded organelle assembly	163	-0.514082	-2.03151	5.50669e-08	2.15273e-06	1.90881e-06	1306	tags=53%, list=21%, signal=43%	YPL093W/YBL105C/YPL209C/YJL081C/YPL211W/YKL089W/YDL031W/YEL061C/YBL063W/YNL016W/YMR066W/YAL034W-A/YEL015W/YOR167C/YOL080C/YFL002C/YMR168C/YIR012W/YDR507C/YGL099W/YNL182C/YKL049C/YOR276W/YKL021C/YPR093C/YLL008W/YDR328C/YNL163C/YGR159C/YCL031C/YCR031C/YLR314C/YLR180W/YNL061W/YKR081C/YCL024W/YER112W/YOL077C/YLR221C/YPR112C/YMR229C/YLR009W/YGR108W/YLR340W/YAL035W/YEL055C/YGL049C/YLR106C/YBR048W/YLR07…
M22	NaCl	GO:0022414	reproductive process	468	0.40359	1.68924	1.02535e-07	3.91729e-06	3.47342e-06	1185	tags=26%, list=19%, signal=23%	YJR086W/YOL132W/YPR192W/YCR010C/YBR040W/YHL024W/YDR522C/YNL279W/YKL178C/YGR059W/YER106W/YOL047C/YOR313C/YBR180W/YPL027W/YGL089C/YLR040C/YDL227C/YBR186W/YGR032W/YDR218C/YCL027W/YJL170C/YGL170C/YHR084W/YKL096W/YPR054W/YBL016W/YPL017C/YLR213C/YML052W/YHR185C/YNL173C/YER020W/YPL187W/YHR157W/YDR402C/YOR351C/YDR516C/YNL202W/YHL022C/YGL032C/YJL037W/YMR017W/YIL037C/YAL018C/YNL034W/YOL104C/YOR230W/YOR190W…
M22	NaCl	GO:0000460	maturation of 5.8S rRNA	92	-0.598952	-2.19856	1.32861e-07	4.83111e-06	4.2837e-06	1780	tags=59%, list=28%, signal=43%	YBR247C/YAL025C/YJL050W/YKL014C/YDL031W/YDL148C/YGR276C/YPR144C/YMR049C/YGR095C/YHR088W/YER126C/YDR339C/YLR186W/YER082C/YKL021C/YJR002W/YOR272W/YCL054W/YML093W/YLR293C/YGL171W/YLR051C/YOR294W/YBR142W/YKR081C/YKL099C/YNR024W/YOL077C/YHR052W/YPR112C/YJL109C/YMR229C/YOR310C/YOR004W/YGL078C/YPR143W/YJL136C/YNL002C/YDR450W/YKR057W/YCL059C/YNL308C/YNR054C/YFR001W/YGR214W/YGR103W/YDL153C/YDR500C/YJL177W…
M22	NaCl	GO:0000466	maturation of 5.8S rRNA from tricistronic rRNA transcript (SSU-rRNA, 5.8S rRNA, LSU-rRNA)	92	-0.598952	-2.19856	1.32861e-07	4.83111e-06	4.2837e-06	1780	tags=59%, list=28%, signal=43%	YBR247C/YAL025C/YJL050W/YKL014C/YDL031W/YDL148C/YGR276C/YPR144C/YMR049C/YGR095C/YHR088W/YER126C/YDR339C/YLR186W/YER082C/YKL021C/YJR002W/YOR272W/YCL054W/YML093W/YLR293C/YGL171W/YLR051C/YOR294W/YBR142W/YKR081C/YKL099C/YNR024W/YOL077C/YHR052W/YPR112C/YJL109C/YMR229C/YOR310C/YOR004W/YGL078C/YPR143W/YJL136C/YNL002C/YDR450W/YKR057W/YCL059C/YNL308C/YNR054C/YFR001W/YGR214W/YGR103W/YDL153C/YDR500C/YJL177W…
M22	NaCl	GO:0000054	ribosomal subunit export from nucleus	69	-0.626153	-2.17421	1.35076e-07	4.83111e-06	4.2837e-06	1389	tags=57%, list=22%, signal=44%	YOR167C/YPL220W/YPL239W/YHR088W/YGL099W/YNL209W/YKL143W/YLR074C/YDR091C/YKL009W/YLR293C/YGR245C/YOR294W/YIL063C/YER006W/YGL123W/YLR106C/YGR081C/YPL146C/YDR450W/YDL229W/YFR001W/YGR214W/YNL227C/YGL135W/YJR123W/YNL302C/YIL148W/YOL040C/YLR048W/YGL189C/YKR094C/YLR264W/YOL121C/YML026C/YNL178W/YOR293W/YMR230W/YER131W
M22	NaCl	GO:0006629	lipid metabolic process	341	0.438288	1.77759	1.72453e-07	6.03944e-06	5.35511e-06	1653	tags=41%, list=26%, signal=32%	YIL160C/YPL095C/YGR177C/YLR056W/YOR100C/YBR183W/YOR365C/YGR060W/YML075C/YCL026C-A/YGL010W/YLR099C/YGL205W/YMR015C/YPR001W/YJR019C/YKR009C/YMR134W/YNL202W/YER015W/YCR068W/YDR173C/YOR237W/YKR019C/YNR019W/YML059C/YLR350W/YJL153C/YBR222C/YJL196C/YDR437W/YMR202W/YPL189W/YNL156C/YNL111C/YPL206C/YIL009W/YOR081C/YNL158W/YGR175C/YER044C/YEL020C/YCR048W/YER019W/YNL087W/YMR272C/YBR177C/YMR210W/YLR100W/YIL10…
M22	NaCl	GO:0000479	endonucleolytic cleavage of tricistronic rRNA transcript (SSU-rRNA, 5.8S rRNA, LSU-rRNA)	59	-0.663264	-2.25053	2.96694e-07	1.01784e-05	9.02511e-06	1035	tags=51%, list=17%, signal=43%	YML093W/YGL171W/YLR051C/YOR294W/YKL099C/YDL060W/YOL077C/YPR112C/YJL109C/YMR229C/YOR310C/YOR004W/YGL078C/YJL136C/YPL217C/YDR450W/YKR057W/YCL059C/YNL308C/YNR054C/YFR001W/YGR214W/YDL153C/YHR021C/YDR500C/YJL177W/YLR048W/YKL180W/YLR185W/YML026C
M22	NaCl	GO:0070925	organelle assembly	206	-0.461548	-1.89056	3.08649e-07	1.03768e-05	9.20099e-06	1810	tags=45%, list=29%, signal=33%	YPL093W/YBL105C/YPL209C/YLR240W/YJL081C/YPL211W/YKL089W/YDL031W/YEL061C/YBL063W/YNL016W/YMR066W/YAL034W-A/YEL015W/YOR167C/YDR108W/YOL080C/YFL002C/YMR168C/YIR012W/YDR170C/YDR507C/YNL267W/YGL099W/YNL182C/YKL049C/YOR276W/YKL021C/YPR093C/YLL008W/YDR328C/YNL163C/YGR159C/YCL031C/YCR031C/YLR314C/YLR180W/YNL061W/YOR115C/YPL120W/YKR081C/YCL024W/YER112W/YOL077C/YLR221C/YPR112C/YMR229C/YLR009W/YGR108W/YLR34…
M22	NaCl	GO:0044255	cellular lipid metabolic process	317	0.438099	1.76515	4.17147e-07	1.37495e-05	1.21916e-05	1653	tags=41%, list=26%, signal=32%	YIL160C/YPL095C/YLR056W/YOR100C/YBR183W/YOR365C/YGR060W/YML075C/YCL026C-A/YGL010W/YLR099C/YGL205W/YMR015C/YPR001W/YJR019C/YKR009C/YMR134W/YNL202W/YER015W/YCR068W/YDR173C/YNR019W/YML059C/YLR350W/YJL153C/YBR222C/YJL196C/YDR437W/YMR202W/YPL189W/YPL206C/YIL009W/YOR081C/YNL158W/YGR175C/YER044C/YEL020C/YCR048W/YER019W/YNL087W/YMR272C/YBR177C/YMR210W/YLR100W/YIL102C-A/YPL028W/YGL012W/YDL110C/YBR265W/YOR…
M22	NaCl	GO:0072329	monocarboxylic acid catabolic process	38	0.742407	2.23085	6.26083e-07	2.02393e-05	1.7946e-05	901	tags=55%, list=14%, signal=48%	YIL160C/YPL095C/YPL276W/YPL275W/YGL010W/YGL205W/YPR001W/YJR019C/YKR009C/YNL202W/YHR183W/YEL020C/YDL174C/YBR177C/YMR210W/YPL028W/YPL147W/YNL009W/YDR248C/YOR388C/YLR284C
M22	NaCl	GO:0000463	maturation of LSU-rRNA from tricistronic rRNA transcript (SSU-rRNA, 5.8S rRNA, LSU-rRNA)	54	-0.66523	-2.22677	7.45633e-07	2.36492e-05	2.09695e-05	1295	tags=72%, list=21%, signal=58%	YAL025C/YPL211W/YKL014C/YDL031W/YMR049C/YHR088W/YER126C/YOL144W/YKL021C/YPL043W/YOR272W/YCL054W/YNL061W/YBR142W/YKR081C/YDR412W/YER006W/YOL077C/YHR052W/YMR229C/YLR435W/YGL078C/YPR143W/YNL002C/YOL041C/YPL146C/YGL076C/YLR276C/YGR103W/YDR500C/YNL110C/YDL191W/YJL177W/YGL189C/YKL180W/YLR185W/YPL198W/YDL136W/YER131W
M22	NaCl	GO:0033750	ribosome localization	70	-0.614217	-2.14937	8.98402e-07	2.79669e-05	2.4798e-05	1389	tags=56%, list=22%, signal=44%	YOR167C/YPL220W/YPL239W/YHR088W/YGL099W/YNL209W/YKL143W/YLR074C/YDR091C/YKL009W/YLR293C/YGR245C/YOR294W/YIL063C/YER006W/YGL123W/YLR106C/YGR081C/YPL146C/YDR450W/YDL229W/YFR001W/YGR214W/YNL227C/YGL135W/YJR123W/YNL302C/YIL148W/YOL040C/YLR048W/YGL189C/YKR094C/YLR264W/YOL121C/YML026C/YNL178W/YOR293W/YMR230W/YER131W
M22	NaCl	GO:0031505	fungal-type cell wall organization	192	0.477946	1.83367	1.49128e-06	4.55789e-05	4.04143e-05	1195	tags=36%, list=19%, signal=30%	YOL132W/YER011W/YGL261C/YCR104W/YHL046C/YDR522C/YOL161C/YOL047C/YIR041W/YJR150C/YGR294W/YBR180W/YGR032W/YOR247W/YLL064C/YNR076W/YKR042W/YKL096W/YPR054W/YBR301W/YLR213C/YML052W/YGR014W/YHR185C/YDR402C/YJL116C/YMR325W/YKL187C/YOR010C/YKR019C/YIL011W/YJL037W/YAL018C/YLL025W/YIL176C/YJL223C/YLR120C/YMR215W/YJL160C/YPR149W/YOL155C/YHR139C/YGR225W/YIL123W/YKL096W-A/YLR037C/YDR273W/YLR054C/YNL322C/YNL19…
M22	NaCl	GO:1903046	meiotic cell cycle process	262	0.435914	1.71878	2.16687e-06	6.50446e-05	5.76745e-05	1144	tags=27%, list=18%, signal=23%	YOL132W/YPR192W/YHL024W/YDR522C/YGR059W/YER106W/YOL047C/YOR313C/YBR180W/YPL027W/YBR186W/YGR032W/YDR218C/YGL170C/YKL096W/YPR054W/YPL017C/YLR213C/YML052W/YHR185C/YER020W/YHR157W/YDR402C/YOR351C/YDR516C/YNL202W/YHL022C/YJL037W/YMR017W/YAL018C/YOL104C/YOR190W/YMR133W/YML066C/YGL158W/YHR039C/YHR139C/YGR225W/YBR175W/YGL250W/YFL003C/YDR273W/YER095W/YLR219W/YLR212C/YNL312W/YLR054C/YPR036W-A/YLR189C/YNL19…
M22	NaCl	GO:0006913	nucleocytoplasmic transport	184	-0.455524	-1.83824	2.37145e-06	6.87313e-05	6.09433e-05	1960	tags=50%, list=31%, signal=35%	YDR159W/YNL139C/YPR133C/YDL207W/YER120W/YJL041W/YHR170W/YGL092W/YGL016W/YBR034C/YDR335W/YPR080W/YBR109C/YPL093W/YBR247C/YJL061W/YMR235C/YOR167C/YPL220W/YPL239W/YMR304W/YER105C/YKL214C/YLR243W/YHR088W/YPL226W/YMR273C/YGL099W/YBR245C/YNL209W/YKL143W/YDR395W/YLR074C/YOR046C/YNL298W/YNL207W/YDR091C/YGR116W/YML062C/YKL009W/YNL004W/YDL063C/YLR293C/YER063W/YHR196W/YMR308C/YDR002W/YGR245C/YOR294W/YIL149C…
M22	NaCl	GO:0051169	nuclear transport	184	-0.455524	-1.83824	2.37145e-06	6.87313e-05	6.09433e-05	1960	tags=50%, list=31%, signal=35%	YDR159W/YNL139C/YPR133C/YDL207W/YER120W/YJL041W/YHR170W/YGL092W/YGL016W/YBR034C/YDR335W/YPR080W/YBR109C/YPL093W/YBR247C/YJL061W/YMR235C/YOR167C/YPL220W/YPL239W/YMR304W/YER105C/YKL214C/YLR243W/YHR088W/YPL226W/YMR273C/YGL099W/YBR245C/YNL209W/YKL143W/YDR395W/YLR074C/YOR046C/YNL298W/YNL207W/YDR091C/YGR116W/YML062C/YKL009W/YNL004W/YDL063C/YLR293C/YER063W/YHR196W/YMR308C/YDR002W/YGR245C/YOR294W/YIL149C…
M22	NaCl	GO:0051321	meiotic cell cycle	313	0.41711	1.67581	2.56441e-06	7.30639e-05	6.47851e-05	1185	tags=28%, list=19%, signal=24%	YOL132W/YPR192W/YCR010C/YHL024W/YDR522C/YGR059W/YER106W/YOL047C/YOR313C/YBR180W/YPL027W/YBR186W/YGR032W/YDR218C/YGL170C/YKL096W/YPR054W/YPL017C/YLR213C/YML052W/YHR185C/YER020W/YHR157W/YDR402C/YOR351C/YDR516C/YNL202W/YHL022C/YJL037W/YMR017W/YAL018C/YNL034W/YOL104C/YOR230W/YOR190W/YMR133W/YHR124W/YNL196C/YML066C/YGL158W/YHR039C/YHR139C/YGR225W/YBR175W/YGL250W/YFL003C/YDR506C/YHR014W/YDR273W/YER095W…
M22	NaCl	GO:0071852	fungal-type cell wall organization or biogenesis	211	0.465767	1.81365	3.40648e-06	9.54382e-05	8.46242e-05	1195	tags=35%, list=19%, signal=29%	YOL132W/YER011W/YGL261C/YCR104W/YHL046C/YDR522C/YOL161C/YOL047C/YIR041W/YJR150C/YIL119C/YGR294W/YBR180W/YGR032W/YOR247W/YLL064C/YNR076W/YKR042W/YOR365C/YKL096W/YPR054W/YBR301W/YLR213C/YML052W/YGR014W/YHR185C/YDR402C/YJL116C/YMR325W/YKL187C/YOR010C/YKR019C/YIL011W/YJL037W/YAL018C/YLL025W/YIL176C/YJL223C/YLR120C/YMR215W/YJL160C/YPR149W/YOL155C/YHR139C/YGR225W/YIL123W/YKL096W-A/YLR037C/YDR273W/YLR05…
M22	NaCl	GO:0031503	protein-containing complex localization	114	-0.514488	-1.96019	4.16257e-06	0.00011471	0.000101712	1101	tags=32%, list=18%, signal=27%	YKL009W/YDR356W/YLR293C/YIL068C/YGR245C/YOR294W/YOR115C/YIL063C/YER006W/YLR442C/YGL123W/YDR363W-A/YLR106C/YGR081C/YPL146C/YDR450W/YDL229W/YFR001W/YGR214W/YNL227C/YGL135W/YJR123W/YNL302C/YOR195W/YIL148W/YOL040C/YLR048W/YGL189C/YKR094C/YLR264W/YOL121C/YML026C/YNL178W/YOR293W/YMR230W/YER131W
M22	NaCl	GO:0016126	sterol biosynthetic process	38	0.716541	2.15313	4.45953e-06	0.000120911	0.00010721	1267	tags=71%, list=20%, signal=57%	YLR056W/YGR060W/YML075C/YMR015C/YMR134W/YOR237W/YMR202W/YNL156C/YNL111C/YGR175C/YER044C/YLR100W/YPL028W/YGL012W/YHR072W/YLR189C/YML126C/YML008C/YMR208W/YHR190W/YHR007C/YNR043W/YNL231C/YGL001C/YPL062W/YMR220W/YNL280C
M22	NaCl	GO:0016042	lipid catabolic process	68	0.615852	2.05237	4.70796e-06	0.00012562	0.000111386	1241	tags=47%, list=20%, signal=38%	YIL160C/YPL095C/YBR183W/YGL010W/YGL205W/YPR001W/YJR019C/YKR009C/YNL202W/YCR068W/YML059C/YPL206C/YOR081C/YEL020C/YER019W/YBR177C/YMR210W/YPL028W/YLL012W/YOR084W/YPL147W/YNL009W/YIR007W/YLR284C/YJR107W/YKR089C/YGL126W/YDR319C/YDL109C/YDR275W/YMR008C/YPL087W
M22	NaCl	GO:0000028	ribosomal small subunit assembly	25	-0.774095	-2.19666	5.05005e-06	0.000132643	0.000117613	1093	tags=84%, list=17%, signal=70%	YGR159C/YCL031C/YCR031C/YPR112C/YBR048W/YOR369C/YNR054C/YGR214W/YHR021C/YKL156W/YJR123W/YML024W/YJL191W/YNL302C/YOL040C/YLR048W/YLR167W/YLR264W/YOL121C/YDR025W/YDR447C
M22	NaCl	GO:0000027	ribosomal large subunit assembly	44	-0.67923	-2.1738	5.47908e-06	0.000141697	0.000125642	928	tags=57%, list=15%, signal=49%	YNL061W/YKR081C/YOL077C/YLR221C/YLR009W/YLR340W/YEL055C/YLR106C/YLR075W/YDR060W/YKL006W/YPL143W/YOR063W/YDR312W/YPR102C/YHL001W/YIL148W/YML073C/YOL127W/YKR094C/YDR418W/YPL131W/YLR448W/YEL054C/YGR085C
M22	NaCl	GO:0008202	steroid metabolic process	52	0.660376	2.09602	1.22148e-05	0.000311108	0.000275857	1267	tags=62%, list=20%, signal=50%	YGR177C/YLR056W/YGR060W/YML075C/YMR015C/YMR134W/YOR237W/YNR019W/YMR202W/YNL156C/YNL111C/YGR175C/YER044C/YCR048W/YLR100W/YPL028W/YGL012W/YLL012W/YHR072W/YLR189C/YML126C/YIR007W/YML008C/YMR208W/YHR190W/YHR007C/YNR043W/YNL231C/YGL001C/YPL062W/YMR220W/YNL280C
M22	NaCl	GO:0009062	fatty acid catabolic process	26	0.755553	2.12481	1.5869e-05	0.000398145	0.000353031	901	tags=58%, list=14%, signal=50%	YIL160C/YPL095C/YGL010W/YGL205W/YPR001W/YJR019C/YKR009C/YNL202W/YEL020C/YBR177C/YMR210W/YPL028W/YPL147W/YNL009W/YLR284C
M22	NaCl	GO:0010927	cellular component assembly involved in morphogenesis	67	0.600487	2.00117	1.67774e-05	0.000408736	0.000362422	1085	tags=42%, list=17%, signal=35%	YOL132W/YDR522C/YOL047C/YBR180W/YPL027W/YGR032W/YKL096W/YPR054W/YLR213C/YHR185C/YDR402C/YJL037W/YMR017W/YAL018C/YML066C/YHR139C/YGR225W/YDR273W/YLR054C/YLR189C/YGL228W/YCL048W/YER046W/YDR403W/YOR298W/YOR177C/YLL005C/YLR307W
M22	NaCl	GO:0032989	cellular anatomical entity morphogenesis	67	0.600487	2.00117	1.67774e-05	0.000408736	0.000362422	1085	tags=42%, list=17%, signal=35%	YOL132W/YDR522C/YOL047C/YBR180W/YPL027W/YGR032W/YKL096W/YPR054W/YLR213C/YHR185C/YDR402C/YJL037W/YMR017W/YAL018C/YML066C/YHR139C/YGR225W/YDR273W/YLR054C/YLR189C/YGL228W/YCL048W/YER046W/YDR403W/YOR298W/YOR177C/YLL005C/YLR307W
M22	NaCl	GO:0000096	sulfur amino acid metabolic process	46	-0.642567	-2.06605	1.70269e-05	0.000408889	0.000362558	729	tags=46%, list=12%, signal=41%	YHR112C/YGR155W/YHR208W/YDR158W/YJR130C/YLL062C/YGL202W/YPL273W/YER052C/YER091C/YNL277W/YIR017C/YOL064C/YDR253C/YKL001C/YLR303W/YJR137C/YKR069W/YJR010W/YGL184C/YPR167C
M22	NaCl	GO:0016125	sterol metabolic process	50	0.648542	2.0485	1.94661e-05	0.00046088	0.000408658	1267	tags=60%, list=20%, signal=48%	YLR056W/YGR060W/YML075C/YMR015C/YMR134W/YOR237W/YNR019W/YMR202W/YNL156C/YNL111C/YGR175C/YER044C/YCR048W/YLR100W/YPL028W/YGL012W/YLL012W/YHR072W/YLR189C/YML126C/YML008C/YMR208W/YHR190W/YHR007C/YNR043W/YNL231C/YGL001C/YPL062W/YMR220W/YNL280C
M22	NaCl	GO:1902653	secondary alcohol biosynthetic process	33	0.71808	2.10254	2.04303e-05	0.000476991	0.000422943	1267	tags=70%, list=20%, signal=56%	YLR056W/YGR060W/YML075C/YAL061W/YMR015C/YMR134W/YMR202W/YGR175C/YER044C/YLR100W/YPL028W/YGL012W/YHR072W/YML126C/YML008C/YMR208W/YHR190W/YHR007C/YNR043W/YGL001C/YPL062W/YMR220W/YNL280C
M22	NaCl	GO:0006696	ergosterol biosynthetic process	31	0.726005	2.11315	2.32211e-05	0.000520462	0.000461489	1589	tags=81%, list=25%, signal=61%	YLR056W/YGR060W/YML075C/YMR015C/YMR134W/YMR202W/YGR175C/YER044C/YLR100W/YPL028W/YGL012W/YHR072W/YML126C/YML008C/YMR208W/YHR190W/YHR007C/YNR043W/YGL001C/YPL062W/YMR220W/YNL280C/YHR042W/YMR070W/YJL167W
M22	NaCl	GO:0016129	phytosteroid biosynthetic process	31	0.726005	2.11315	2.32211e-05	0.000520462	0.000461489	1589	tags=81%, list=25%, signal=61%	YLR056W/YGR060W/YML075C/YMR015C/YMR134W/YMR202W/YGR175C/YER044C/YLR100W/YPL028W/YGL012W/YHR072W/YML126C/YML008C/YMR208W/YHR190W/YHR007C/YNR043W/YGL001C/YPL062W/YMR220W/YNL280C/YHR042W/YMR070W/YJL167W
M22	NaCl	GO:0097384	cellular lipid biosynthetic process	31	0.726005	2.11315	2.32211e-05	0.000520462	0.000461489	1589	tags=81%, list=25%, signal=61%	YLR056W/YGR060W/YML075C/YMR015C/YMR134W/YMR202W/YGR175C/YER044C/YLR100W/YPL028W/YGL012W/YHR072W/YML126C/YML008C/YMR208W/YHR190W/YHR007C/YNR043W/YGL001C/YPL062W/YMR220W/YNL280C/YHR042W/YMR070W/YJL167W
M22	NaCl	GO:0045229	external encapsulating structure organization	244	0.424364	1.66613	3.394e-05	0.000740949	0.000656993	1122	tags=32%, list=18%, signal=28%	YOL132W/YER011W/YGL261C/YCR104W/YHL046C/YDR522C/YOL161C/YBR076W/YOL047C/YIR041W/YJR150C/YGR294W/YBR180W/YGR032W/YOR247W/YLL064C/YNR076W/YKR042W/YPL021W/YKL096W/YPR054W/YBR301W/YLR213C/YML052W/YGR014W/YHR185C/YDR402C/YJL116C/YMR325W/YBR038W/YKL187C/YOR010C/YKR019C/YIL011W/YJL037W/YAL018C/YLL025W/YIL176C/YJL223C/YOR190W/YLR120C/YDR437W/YHL028W/YJR153W/YBR162C/YMR215W/YJL160C/YPR149W/YOL155C/YHR139C…
M22	NaCl	GO:0071555	cell wall organization	244	0.424364	1.66613	3.394e-05	0.000740949	0.000656993	1122	tags=32%, list=18%, signal=28%	YOL132W/YER011W/YGL261C/YCR104W/YHL046C/YDR522C/YOL161C/YBR076W/YOL047C/YIR041W/YJR150C/YGR294W/YBR180W/YGR032W/YOR247W/YLL064C/YNR076W/YKR042W/YPL021W/YKL096W/YPR054W/YBR301W/YLR213C/YML052W/YGR014W/YHR185C/YDR402C/YJL116C/YMR325W/YBR038W/YKL187C/YOR010C/YKR019C/YIL011W/YJL037W/YAL018C/YLL025W/YIL176C/YJL223C/YOR190W/YLR120C/YDR437W/YHL028W/YJR153W/YBR162C/YMR215W/YJL160C/YPR149W/YOL155C/YHR139C…
M22	NaCl	GO:0044242	cellular lipid catabolic process	53	0.619011	1.96802	3.65764e-05	0.000788268	0.000698949	953	tags=42%, list=15%, signal=36%	YIL160C/YPL095C/YBR183W/YGL010W/YGL205W/YPR001W/YJR019C/YKR009C/YNL202W/YCR068W/YML059C/YPL206C/YEL020C/YER019W/YBR177C/YMR210W/YPL028W/YOR084W/YPL147W/YNL009W/YLR284C/YKR089C
M22	NaCl	GO:0070726	cell wall assembly	49	0.636081	1.99511	3.84789e-05	0.000808538	0.000716923	1085	tags=47%, list=17%, signal=39%	YOL132W/YDR522C/YOL047C/YBR180W/YGR032W/YPR054W/YLR213C/YHR185C/YDR402C/YJL037W/YAL018C/YHR139C/YGR225W/YDR273W/YLR054C/YGL228W/YCL048W/YER046W/YNL160W/YDR403W/YOR298W/YLL005C/YLR307W
M22	NaCl	GO:0044283	small molecule biosynthetic process	337	-0.364385	-1.59054	3.80705e-05	0.000808538	0.000716923	937	tags=31%, list=15%, signal=28%	YER061C/YCR034W/YGR267C/YPR069C/YLR044C/YJR148W/YIL020C/YMR083W/YGR144W/YKL182W/YER090W/YLR355C/YGL125W/YOR236W/YML106W/YGL055W/YOR130C/YJL071W/YMR096W/YNR016C/YOR184W/YBR240C/YEL071W/YDL066W/YDR354W/YCL018W/YMR303C/YNL010W/YJR016C/YHR033W/YPL201C/YBR035C/YGR155W/YDR034C/YKL152C/YHR208W/YDR158W/YCR053W/YOL086C/YIL051C/YKL060C/YJR130C/YDR315C/YJL130C/YOR391C/YOR323C/YBR248C/YOR095C/YJR009C/YLL062C…
M22	NaCl	GO:0030476	ascospore wall assembly	47	0.639985	2.00162	4.18059e-05	0.000836615	0.000741818	1085	tags=47%, list=17%, signal=39%	YOL132W/YDR522C/YOL047C/YBR180W/YGR032W/YPR054W/YLR213C/YHR185C/YDR402C/YJL037W/YAL018C/YHR139C/YGR225W/YDR273W/YLR054C/YGL228W/YCL048W/YER046W/YDR403W/YOR298W/YLL005C/YLR307W
M22	NaCl	GO:0042244	spore wall assembly	47	0.639985	2.00162	4.18059e-05	0.000836615	0.000741818	1085	tags=47%, list=17%, signal=39%	YOL132W/YDR522C/YOL047C/YBR180W/YGR032W/YPR054W/YLR213C/YHR185C/YDR402C/YJL037W/YAL018C/YHR139C/YGR225W/YDR273W/YLR054C/YGL228W/YCL048W/YER046W/YDR403W/YOR298W/YLL005C/YLR307W
M22	NaCl	GO:0070590	spore wall biogenesis	47	0.639985	2.00162	4.18059e-05	0.000836615	0.000741818	1085	tags=47%, list=17%, signal=39%	YOL132W/YDR522C/YOL047C/YBR180W/YGR032W/YPR054W/YLR213C/YHR185C/YDR402C/YJL037W/YAL018C/YHR139C/YGR225W/YDR273W/YLR054C/YGL228W/YCL048W/YER046W/YDR403W/YOR298W/YLL005C/YLR307W
M22	NaCl	GO:0070591	ascospore wall biogenesis	47	0.639985	2.00162	4.18059e-05	0.000836615	0.000741818	1085	tags=47%, list=17%, signal=39%	YOL132W/YDR522C/YOL047C/YBR180W/YGR032W/YPR054W/YLR213C/YHR185C/YDR402C/YJL037W/YAL018C/YHR139C/YGR225W/YDR273W/YLR054C/YGL228W/YCL048W/YER046W/YDR403W/YOR298W/YLL005C/YLR307W
M22	NaCl	GO:0071554	cell wall organization or biogenesis	276	0.411091	1.62931	4.39581e-05	0.000869336	0.000770832	1122	tags=30%, list=18%, signal=26%	YOL132W/YER011W/YGL261C/YCR104W/YHL046C/YDR522C/YOL161C/YBR076W/YOL047C/YIR041W/YJR150C/YIL119C/YGR294W/YBR180W/YGR032W/YOR247W/YLL064C/YNR076W/YKR042W/YPL021W/YOR365C/YKL096W/YPR054W/YBR301W/YLR213C/YML052W/YGR014W/YHR185C/YDR402C/YJL116C/YMR325W/YBR038W/YKL187C/YOR010C/YKR019C/YIL011W/YJL037W/YAL018C/YLL025W/YIL176C/YJL223C/YOR190W/YLR120C/YDR437W/YHL028W/YJR153W/YBR162C/YMR215W/YJL160C/YPR149W…
M22	NaCl	GO:0000097	sulfur amino acid biosynthetic process	36	-0.670484	-2.03832	4.66915e-05	0.000912656	0.000809244	726	tags=50%, list=12%, signal=44%	YGR155W/YHR208W/YDR158W/YJR130C/YLL062C/YGL202W/YPL273W/YER052C/YER091C/YNL277W/YIR017C/YOL064C/YKL001C/YLR303W/YJR137C/YKR069W/YGL184C/YPR167C
M22	NaCl	GO:0006694	steroid biosynthetic process	39	0.681549	2.04927	4.81158e-05	0.000919122	0.000814976	1267	tags=69%, list=20%, signal=56%	YLR056W/YGR060W/YML075C/YMR015C/YMR134W/YOR237W/YMR202W/YNL156C/YNL111C/YGR175C/YER044C/YLR100W/YPL028W/YGL012W/YHR072W/YLR189C/YML126C/YML008C/YMR208W/YHR190W/YHR007C/YNR043W/YNL231C/YGL001C/YPL062W/YMR220W/YNL280C
M22	NaCl	GO:0046395	carboxylic acid catabolic process	92	0.541399	1.88206	4.79836e-05	0.000919122	0.000814976	901	tags=36%, list=14%, signal=31%	YIL160C/YPL095C/YPL276W/YLR438W/YPL111W/YJR078W/YPL275W/YGL010W/YHR137W/YGL205W/YPR001W/YJR019C/YKR009C/YNL202W/YLR142W/YLR134W/YBR222C/YDR111C/YHR183W/YEL020C/YDL174C/YBR177C/YMR210W/YPL028W/YEL046C/YLR231C/YBL098W/YPL147W/YNL009W/YDR248C/YGL196W/YOR388C/YLR284C
M22	NaCl	GO:0016054	organic acid catabolic process	93	0.540315	1.88671	5.18679e-05	0.000979662	0.000868656	901	tags=35%, list=14%, signal=31%	YIL160C/YPL095C/YPL276W/YLR438W/YPL111W/YJR078W/YPL275W/YGL010W/YHR137W/YGL205W/YPR001W/YJR019C/YKR009C/YNL202W/YLR142W/YLR134W/YBR222C/YDR111C/YHR183W/YEL020C/YDL174C/YBR177C/YMR210W/YPL028W/YEL046C/YLR231C/YBL098W/YPL147W/YNL009W/YDR248C/YGL196W/YOR388C/YLR284C
M22	NaCl	GO:0042546	cell wall biogenesis	74	0.571366	1.94029	5.51627e-05	0.00102039	0.00090477	1107	tags=39%, list=18%, signal=33%	YOL132W/YDR522C/YOL047C/YIL119C/YBR180W/YGR032W/YKR042W/YOR365C/YPR054W/YLR213C/YHR185C/YDR402C/YJL037W/YAL018C/YMR215W/YHR139C/YGR225W/YDR273W/YLR054C/YGL228W/YCL048W/YER046W/YJL174W/YNL160W/YDR403W/YOR298W/YLL005C/YLR307W/YJL034W
M22	NaCl	GO:0009272	fungal-type cell wall biogenesis	71	0.565267	1.90184	5.52382e-05	0.00102039	0.00090477	1107	tags=38%, list=18%, signal=32%	YOL132W/YDR522C/YOL047C/YIL119C/YBR180W/YGR032W/YKR042W/YOR365C/YPR054W/YLR213C/YHR185C/YDR402C/YJL037W/YAL018C/YMR215W/YHR139C/YGR225W/YDR273W/YLR054C/YGL228W/YCL048W/YER046W/YDR403W/YOR298W/YLL005C/YLR307W/YJL034W
M22	NaCl	GO:0008204	ergosterol metabolic process	35	0.691818	2.04286	6.20262e-05	0.00112114	0.000994105	1267	tags=69%, list=20%, signal=55%	YLR056W/YGR060W/YML075C/YMR015C/YMR134W/YNR019W/YMR202W/YGR175C/YER044C/YCR048W/YLR100W/YPL028W/YGL012W/YHR072W/YML126C/YML008C/YMR208W/YHR190W/YHR007C/YNR043W/YGL001C/YPL062W/YMR220W/YNL280C
M22	NaCl	GO:0016128	phytosteroid metabolic process	35	0.691818	2.04286	6.20262e-05	0.00112114	0.000994105	1267	tags=69%, list=20%, signal=55%	YLR056W/YGR060W/YML075C/YMR015C/YMR134W/YNR019W/YMR202W/YGR175C/YER044C/YCR048W/YLR100W/YPL028W/YGL012W/YHR072W/YML126C/YML008C/YMR208W/YHR190W/YHR007C/YNR043W/YGL001C/YPL062W/YMR220W/YNL280C
M22	NaCl	GO:0071940	fungal-type cell wall assembly	48	0.632855	1.98631	6.41374e-05	0.00114697	0.00101701	1085	tags=46%, list=17%, signal=38%	YOL132W/YDR522C/YOL047C/YBR180W/YGR032W/YPR054W/YLR213C/YHR185C/YDR402C/YJL037W/YAL018C/YHR139C/YGR225W/YDR273W/YLR054C/YGL228W/YCL048W/YER046W/YDR403W/YOR298W/YLL005C/YLR307W
M22	NaCl	GO:0055085	transmembrane transport	459	0.363698	1.51726	6.55717e-05	0.00116027	0.0010288	1292	tags=32%, list=21%, signal=27%	YLR081W/YIL170W/YPR192W/YCR010C/YPR201W/YOR273C/YOL156W/YHR160C/YFL011W/YMR266W/YBR180W/YOR348C/YER185W/YJL214W/YNL318C/YGR121C/YDR406W/YDL022W/YOR100C/YOR365C/YKR039W/YPL265W/YBR085W/YDL247W/YMR319C/YNR002C/YOL126C/YER039C/YEL069C/YGR243W/YOR378W/YNL142W/YDR040C/YIL166C/YGR260W/YLL028W/YIR028W/YIL013C/YOR065W/YDR384C/YBR296C/YKR106W/YOR071C/YDR038C/YGL006W/YBR008C/YDR039C/YER017C/YPL189W/YHL028W…
[truncated: 75 more rows]

## Sheet: Table S7 PLS Regression Coef
ORF	GENENAME	DESCRIPTION	mean_coef	se_coef	SGD	logCPM	pval	fdr
[truncated: 5,846 more rows]
